# Supplementary material for: MIn(HAsO4)2 (M = K, Rb, Cs): three new hydrogen­arsenates adopting two different structure types
Source: Acta Crystallogr E Crystallogr Commun. 2017 Sep 29;73(Pt 10):1580–6. doi: 10.1107/S205698901701355X (PMC5730323; doi:10.1107/S205698901701355X)
Supplement: Supplementary file 1 [file e-73-01580-sup1.cif]

##############################################################################
#                                                                            #
# This CIF contains the data in a paper accepted for publication in          #
# Acta Crystallographica Section E. It conforms to the requirements of       #
# Notes for Authors for Acta Crystallographica Section E, and has been       #
# peer reviewed under the auspices of the IUCr Commission on Journals.       #
#                                                                            #
# Full details of the Crystallographic Information File format               #
# are given in the paper "The Crystallographic Information File (CIF):       #
# a New Standard Archive File for Crystallography" by S. R. Hall, F. H.      #
# Allen and I. D. Brown [Acta Cryst. (1991), A47, 655-685].                  #
#                                                                            #
# The current version of the core CIF dictionary is obtainable from          #
# ftp://ftp.iucr.org/pub/cif_core.dic.                                       #
#                                                                            #
# Software is freely available for graphical display of the structure(s)     #
# in this CIF. For information consult the CIF software page                 #
# http://www.iucr.org/resources/cif/software.                                #
#                                                                            #
# This file may be used for bona fide research purposes within the           #
# scientific community so long as proper attribution is given to the journal # 
# article from which it was obtained.                                        #
#                                                                            #
##############################################################################
data_KInHAsO42
_audit_creation_method     'SHELXL-2016/6'
_journal_date_recd_electronic     2017-09-12
_journal_date_accepted     2017-09-21
_journal_name_full     'Acta Crystallographica, Section E'
_journal_year     2017
_journal_volume     73
_journal_issue     10
_journal_page_first     1580
_journal_page_last     1586
_journal_paper_category     GI
_journal_paper_doi     10.1107/S205698901701355X
_journal_coeditor_code     PJ2047
_publ_contact_author_name     'Karolina Schwendtner'
_publ_contact_author_address
;
Institute for Chemical Technology and Analytics
Division of Structural Chemistry
TU Wien
Getreidemarkt 9/164-SC
1060 Vienna,
Austria
;
_publ_contact_author_email     karolina.schwendtner@tuwien.ac.at
_publ_contact_author_fax     '(+43) 1-58801-17199'
_publ_contact_author_phone     '(+43) 1-58801-17123'
_publ_section_title
;
<i>M</i>In(HAsO~4~)~2~ (<i>M</i> = K, Rb, Cs): three new hydrogenarsenates
adopting two different structure types
;
loop_
    _publ_author_name
    _publ_author_footnote
    _publ_author_address
    'Schwendtner, Karolina' .
;
Institute for Chemical Technology and Analytics
Division of Structural Chemistry
TU Wien
Getreidemarkt 9/164-SC
1060 Vienna,
Austria
;
    'Kolitsch, Uwe' .
;
Mineralogisch-Petrographische Abteilung
Naturhistorisches Museum Wien
Burgring 7, 1010 Wien,
and Institut f\"ur Mineralogie und Kristallographie
Universit\"at Wien
Althanstrasse 14
1090 Wien,
Austria
;
_publ_section_synopsis
;
KIn(HAsO~4~)~2~ adopts the KSc(HAsO~4~)~2~ structure type (space group
<i>C</i>2/<i>c</i>), while RbIn(HAsO~4~)~2~ and CsIn(HAsO~4~)~2~ crystallize
in the space group <i>R</i>\=3<i>c</i> and are the first arsenate
representatives of the RbFe(HPO~4~)~2~ structure type. All three compounds
have tetrahedral--octahedral framework topologies. The <i>M</i>^+^ cations,
located in voids of the respective framework, are slightly disordered in
RbIn(HAsO~4~)~2~. In KIn(HAsO~4~)~2~, there is a second K-atom position with a
very low occupancy, which may suggest that the K atom can easily move in the
channels extending along [101].
;
_chemical_name_systematic     'Potassium indium bis[hydrogen arsenate(V)]'
_chemical_name_common     'potassium indium bis(hydrogen arsenate)'
_chemical_formula_moiety     'K In (H As O4)2'
_chemical_formula_sum     'As2 H2 In K O8'
_chemical_formula_iupac     'K In (H As O4)2'
_chemical_formula_weight     433.78
_chemical_melting_point     ?
_shelx_space_group_comment
;
The symmetry employed for this shelxl refinement is uniquely defined
by the following loop, which should always be used as a source of
symmetry information in preference to the above space-group names.
They are only intended as comments.
;
_space_group_crystal_system     monoclinic
_space_group_name_H-M_alt     'C 2/c'
_space_group_name_Hall     '-C 2yc'
loop_
    _space_group_symop_operation_xyz
    'x, y, z'
    '-x, y, -z+1/2'
    'x+1/2, y+1/2, z'
    '-x+1/2, y+1/2, -z+1/2'
    '-x, -y, -z'
    'x, -y, z-1/2'
    '-x+1/2, -y+1/2, -z'
    'x+1/2, -y+1/2, z-1/2'
_cell_length_a     8.340(2)
_cell_length_b     10.657(2)
_cell_length_c     9.197(2)
_cell_angle_alpha     90
_cell_angle_beta     109.37(3)
_cell_angle_gamma     90
_cell_volume     771.2(3)
_cell_formula_units_Z     4
_cell_measurement_reflns_used     1474
_cell_measurement_theta_min     3.441
_cell_measurement_theta_max     32.575
_cell_measurement_temperature     293(2)
_exptl_crystal_description     'small prisms'
_exptl_crystal_colour     'colourless'
_exptl_crystal_size_max     0.190
_exptl_crystal_size_mid     0.020
_exptl_crystal_size_min     0.020
_exptl_crystal_density_diffrn     3.736
_exptl_crystal_density_meas     ?
_exptl_crystal_density_method     'not measured'
_exptl_crystal_F_000     800
_exptl_absorpt_coefficient_mu     12.128
_exptl_absorpt_correction_type     multi-scan
_exptl_absorpt_process_details
;
(SCALEPACK; Otwinowski <i>et al.</i>,  2003)
;
_shelx_estimated_absorpt_T_min     0.207
_shelx_estimated_absorpt_T_max     0.793
_exptl_absorpt_correction_T_min     0.2065
_exptl_absorpt_correction_T_max     0.7935
_diffrn_ambient_temperature     293(2)
_diffrn_radiation_type     MoK\a
_diffrn_radiation_wavelength     0.71073
_diffrn_measurement_device_type     'Nonius KappaCCD single-crystal four-circle'
_diffrn_measurement_method     '\f and \w scans'
_diffrn_detector_area_resol_mean     ?
_diffrn_reflns_number     2743
_diffrn_reflns_av_R_equivalents     0.0152
_diffrn_reflns_theta_min     3.441
_diffrn_reflns_theta_max     32.575
_diffrn_reflns_theta_full     25.242
_diffrn_measured_fraction_theta_max     0.998
_diffrn_measured_fraction_theta_full     0.997
_diffrn_reflns_limit_h_min     -12
_diffrn_reflns_limit_h_max     12
_diffrn_reflns_limit_k_min     -16
_diffrn_reflns_limit_k_max     16
_diffrn_reflns_limit_l_min     -13
_diffrn_reflns_limit_l_max     13
_refine_special_details     ?
_reflns_number_total     1406
_reflns_number_gt     1295
_reflns_threshold_expression     'I > 2\s(I)'
_refine_ls_structure_factor_coef     Fsqd
_refine_ls_matrix_type     full
_refine_ls_R_factor_all     0.0227
_refine_ls_R_factor_gt     0.0194
_refine_ls_wR_factor_gt     0.0452
_refine_ls_wR_factor_ref     0.0460
_refine_ls_goodness_of_fit_ref     1.094
_refine_ls_restrained_S_all     1.094
_refine_ls_number_reflns     1406
_refine_ls_number_parameters     64
_refine_ls_number_restraints     1
_refine_ls_hydrogen_treatment     refall
_refine_ls_weighting_scheme     calc
_refine_ls_weighting_details
              'w=1/[\s^2^(Fo^2^)+(0.0227P)^2^+1.2908P] where P=(Fo^2^+2Fc^2^)/3'
_atom_sites_solution_hydrogens     difmap
_atom_sites_solution_primary     direct
_atom_sites_solution_secondary     difmap
_refine_ls_shift/su_max     0.001
_refine_ls_shift/su_mean     0.000
_refine_diff_density_max     1.183
_refine_diff_density_min     -0.998
_refine_ls_extinction_method
;
SHELXL2016 (Sheldrick, 2015)
;
_refine_ls_extinction_coef     0.00181(17)
_refine_ls_extinction_expression
                                  'Fc^*^=kFc[1+0.001xFc^2^\l^3^/sin(2\q)]^-1/4^'
loop_
    _atom_type_symbol
    _atom_type_description
    _atom_type_scat_dispersion_real
    _atom_type_scat_dispersion_imag
    _atom_type_scat_source
    'O' 'O' 0.0106 0.0060
                         'International Tables Vol C Tables 4.2.6.8 and 6.1.1.4'
    'K' 'K' 0.2009 0.2494
                         'International Tables Vol C Tables 4.2.6.8 and 6.1.1.4'
    'In' 'In' -0.7276 1.3100
                         'International Tables Vol C Tables 4.2.6.8 and 6.1.1.4'
    'As' 'As' 0.0499 2.0058
                         'International Tables Vol C Tables 4.2.6.8 and 6.1.1.4'
    'H' 'H' 0.0000 0.0000
                         'International Tables Vol C Tables 4.2.6.8 and 6.1.1.4'
_computing_data_collection
;
COLLECT (Nonius, 2003)
;
_computing_cell_refinement
;
SCALEPACK (Otwinowski <i>et al.</i>,  2003)
;
_computing_data_reduction
;
DENZO and SCALEPACK (Otwinowski <i>et al.</i>,  2003)
;
_computing_structure_solution
;
SHELXS97 (Sheldrick, 2008)
;
_computing_structure_refinement
;
SHELXL2016 (Sheldrick, 2015)
;
_computing_molecular_graphics
;
DIAMOND (Brandenburg, 2005)
;
_computing_publication_material
;
publCIF (Westrip, 2010)
;
loop_
    _atom_site_type_symbol
    _atom_site_label
    _atom_site_fract_x
    _atom_site_fract_y
    _atom_site_fract_z
    _atom_site_U_iso_or_equiv
    _atom_site_adp_type
    _atom_site_calc_flag
    _atom_site_occupancy
    _atom_site_disorder_assembly
    _atom_site_disorder_group
    K K1 0.250000 0.250000 0.000000 0.0437(3) Uani d 0.976(2) . .
    K K2 0.000000 0.678(5) 0.250000 0.0437(3) Uani d 0.024(2) . .
    In In 0.000000 0.13427(2) 0.250000 0.00852(7) Uani d 1 . .
    As As 0.27607(3) 0.39725(2) 0.36013(2) 0.00952(7) Uani d 1 . .
    O O1 0.1914(2) 0.26806(16) 0.26523(19) 0.0186(3) Uani d 1 . .
    O O2 0.3114(2) 0.49181(17) 0.22827(18) 0.0177(3) Uani d 1 . .
    O O3 0.4522(2) 0.36289(15) 0.50672(18) 0.0139(3) Uani d 1 . .
    O O4 0.1329(2) 0.4729(2) 0.4285(2) 0.0254(4) Uani d 1 . .
    H H 0.159(6) 0.473(5) 0.529(2) 0.076(16) Uiso d 1 . .
loop_
    _atom_site_aniso_label
    _atom_site_aniso_U_11
    _atom_site_aniso_U_22
    _atom_site_aniso_U_33
    _atom_site_aniso_U_12
    _atom_site_aniso_U_13
    _atom_site_aniso_U_23
    K1 0.0550(7) 0.0588(7) 0.0301(5) -0.0355(6) 0.0312(5) -0.0195(5)
    K2 0.0550(7) 0.0588(7) 0.0301(5) -0.0355(6) 0.0312(5) -0.0195(5)
    In 0.00910(10) 0.00802(11) 0.00799(10) 0.000 0.00224(7) 0.000
    As 0.01099(11) 0.00995(12) 0.00731(10) -0.00206(7) 0.00262(8) -0.00008(7)
    O1 0.0243(9) 0.0157(8) 0.0181(8) -0.0108(7) 0.0103(7) -0.0055(6)
    O2 0.0199(8) 0.0178(8) 0.0114(7) -0.0096(6) -0.0003(6) 0.0062(6)
    O3 0.0138(7) 0.0176(8) 0.0087(7) 0.0024(6) 0.0015(6) -0.0005(5)
    O4 0.0192(9) 0.0402(12) 0.0152(8) 0.0122(8) 0.0035(7) -0.0053(8)
_geom_special_details
;
 All esds (except the esd in the dihedral angle between two l.s. planes)
 are estimated using the full covariance matrix.  The cell esds are taken
 into account individually in the estimation of esds in distances, angles
 and torsion angles; correlations between esds in cell parameters are only
 used when they are defined by crystal symmetry.  An approximate (isotropic)
 treatment of cell esds is used for estimating esds involving l.s. planes.
;
loop_
    _geom_bond_atom_site_label_1
    _geom_bond_atom_site_label_2
    _geom_bond_site_symmetry_2
    _geom_bond_distance
    _geom_bond_publ_flag
    K1 O1 7 2.6488(17) y
    K1 O1 . 2.6488(17) y
    K1 K2 5_565 2.653(15) ?
    K1 K2 3_545 2.653(15) ?
    K1 O3 8_455 2.7788(17) y
    K1 O3 2_655 2.7788(17) y
    K1 O4 6_565 3.112(2) y
    K1 O4 4_545 3.112(2) y
    K1 O2 . 3.2553(19) y
    K1 O2 7 3.2553(19) y
    K1 As . 3.6059(7) ?
    K1 As 7 3.6059(7) ?
    K2 O4 . 2.74(4) y
    K2 O4 2 2.74(4) y
    K2 O1 4 2.792(18) y
    K2 O1 3_455 2.792(18) y
    K2 O3 3_455 3.20(3) y
    K2 O3 4 3.20(3) y
    K2 O2 . 3.33(3) y
    K2 O2 2 3.33(3) y
    K2 As 4 3.35(4) ?
    K2 As 3_455 3.35(4) ?
    In O1 . 2.1104(17) y
    In O1 2 2.1104(17) y
    In O3 8_455 2.1388(16) y
    In O3 7_556 2.1388(16) y
    In O2 3_445 2.1473(16) y
    In O2 4_545 2.1473(16) y
    As O1 . 1.6574(17) y
    As O3 . 1.6721(17) y
    As O2 . 1.6762(16) y
    As O4 . 1.7231(19) y
    O4 H . 0.876(19) ?
loop_
    _geom_angle_atom_site_label_1
    _geom_angle_atom_site_label_2
    _geom_angle_atom_site_label_3
    _geom_angle_site_symmetry_1
    _geom_angle_site_symmetry_3
    _geom_angle
    _geom_angle_publ_flag
    O1 K1 O1 7 . 180.0 ?
    O1 K1 K2 7 5_565 63.6(3) ?
    O1 K1 K2 . 5_565 116.4(3) ?
    O1 K1 K2 7 3_545 116.4(3) ?
    O1 K1 K2 . 3_545 63.6(3) ?
    K2 K1 K2 5_565 3_545 180(2) ?
    O1 K1 O3 7 8_455 115.35(5) ?
    O1 K1 O3 . 8_455 64.65(5) ?
    K2 K1 O3 5_565 8_455 72.1(6) ?
    K2 K1 O3 3_545 8_455 107.9(6) ?
    O1 K1 O3 7 2_655 64.65(5) ?
    O1 K1 O3 . 2_655 115.35(5) ?
    K2 K1 O3 5_565 2_655 107.9(6) ?
    K2 K1 O3 3_545 2_655 72.1(6) ?
    O3 K1 O3 8_455 2_655 180.00(6) ?
    O1 K1 O4 7 6_565 90.87(5) ?
    O1 K1 O4 . 6_565 89.13(5) ?
    K2 K1 O4 5_565 6_565 56.1(11) ?
    K2 K1 O4 3_545 6_565 123.9(11) ?
    O3 K1 O4 8_455 6_565 101.27(5) ?
    O3 K1 O4 2_655 6_565 78.73(5) ?
    O1 K1 O4 7 4_545 89.13(5) ?
    O1 K1 O4 . 4_545 90.87(5) ?
    K2 K1 O4 5_565 4_545 123.9(11) ?
    K2 K1 O4 3_545 4_545 56.1(11) ?
    O3 K1 O4 8_455 4_545 78.73(5) ?
    O3 K1 O4 2_655 4_545 101.27(5) ?
    O4 K1 O4 6_565 4_545 180.0 ?
    O1 K1 O2 7 . 127.87(5) ?
    O1 K1 O2 . . 52.13(5) ?
    K2 K1 O2 5_565 . 104.0(10) ?
    K2 K1 O2 3_545 . 76.0(10) ?
    O3 K1 O2 8_455 . 106.19(5) ?
    O3 K1 O2 2_655 . 73.81(5) ?
    O4 K1 O2 6_565 . 49.92(5) ?
    O4 K1 O2 4_545 . 130.08(5) ?
    O1 K1 O2 7 7 52.13(5) ?
    O1 K1 O2 . 7 127.87(5) ?
    K2 K1 O2 5_565 7 76.0(10) ?
    K2 K1 O2 3_545 7 104.0(10) ?
    O3 K1 O2 8_455 7 73.80(5) ?
    O3 K1 O2 2_655 7 106.20(5) ?
    O4 K1 O2 6_565 7 130.08(5) ?
    O4 K1 O2 4_545 7 49.92(5) ?
    O2 K1 O2 . 7 180.0 ?
    O1 K1 As 7 . 154.71(4) ?
    O1 K1 As . . 25.29(4) ?
    K2 K1 As 5_565 . 117.5(7) ?
    K2 K1 As 3_545 . 62.5(7) ?
    O3 K1 As 8_455 . 87.14(4) ?
    O3 K1 As 2_655 . 92.86(4) ?
    O4 K1 As 6_565 . 72.55(4) ?
    O4 K1 As 4_545 . 107.45(4) ?
    O2 K1 As . . 27.68(3) ?
    O2 K1 As 7 . 152.32(3) ?
    O1 K1 As 7 7 25.29(4) ?
    O1 K1 As . 7 154.71(4) ?
    K2 K1 As 5_565 7 62.5(7) ?
    K2 K1 As 3_545 7 117.5(7) ?
    O3 K1 As 8_455 7 92.86(4) ?
    O3 K1 As 2_655 7 87.14(4) ?
    O4 K1 As 6_565 7 107.45(4) ?
    O4 K1 As 4_545 7 72.55(4) ?
    O2 K1 As . 7 152.32(3) ?
    O2 K1 As 7 7 27.68(3) ?
    As K1 As . 7 180.0 ?
    K1 K2 K1 4 3_455 147(2) ?
    K1 K2 O4 4 . 70.4(4) ?
    K1 K2 O4 3_455 . 142.6(17) ?
    K1 K2 O4 4 2 142.6(17) ?
    K1 K2 O4 3_455 2 70.4(4) ?
    O4 K2 O4 . 2 73.9(13) ?
    K1 K2 O1 4 4 58.2(4) ?
    K1 K2 O1 3_455 4 109.3(10) ?
    O4 K2 O1 . 4 96.2(5) ?
    O4 K2 O1 2 4 116.1(8) ?
    K1 K2 O1 4 3_455 109.3(10) ?
    K1 K2 O1 3_455 3_455 58.2(4) ?
    O4 K2 O1 . 3_455 116.1(8) ?
    O4 K2 O1 2 3_455 96.2(5) ?
    O1 K2 O1 4 3_455 140(2) ?
    K1 K2 O3 4 3_455 55.8(6) ?
    K1 K2 O3 3_455 3_455 102.0(12) ?
    O4 K2 O3 . 3_455 100.01(14) ?
    O4 K2 O3 2 3_455 144.0(5) ?
    O1 K2 O3 4 3_455 99.8(12) ?
    O1 K2 O3 3_455 3_455 53.8(5) ?
    K1 K2 O3 4 4 102.0(12) ?
    K1 K2 O3 3_455 4 55.8(6) ?
    O4 K2 O3 . 4 144.0(5) ?
    O4 K2 O3 2 4 100.01(14) ?
    O1 K2 O3 4 4 53.8(5) ?
    O1 K2 O3 3_455 4 99.8(12) ?
    O3 K2 O3 3_455 4 104.1(15) ?
    K1 K2 O2 4 . 79.6(4) ?
    K1 K2 O2 3_455 . 121.6(6) ?
    O4 K2 O2 . . 52.4(7) ?
    O4 K2 O2 2 . 69.8(10) ?
    O1 K2 O2 4 . 56.7(3) ?
    O1 K2 O2 3_455 . 163.3(17) ?
    O3 K2 O2 3_455 . 134.62(5) ?
    O3 K2 O2 4 . 91.84(5) ?
    K1 K2 O2 4 2 121.6(6) ?
    K1 K2 O2 3_455 2 79.6(4) ?
    O4 K2 O2 . 2 69.8(10) ?
    O4 K2 O2 2 2 52.4(7) ?
    O1 K2 O2 4 2 163.3(17) ?
    O1 K2 O2 3_455 2 56.7(3) ?
    O3 K2 O2 3_455 2 91.84(5) ?
    O3 K2 O2 4 2 134.62(5) ?
    O2 K2 O2 . 2 106.6(15) ?
    K1 K2 As 4 4 72.8(8) ?
    K1 K2 As 3_455 4 83.9(10) ?
    O4 K2 As . 4 125.63(13) ?
    O4 K2 As 2 4 122.06(11) ?
    O1 K2 As 4 4 29.6(4) ?
    O1 K2 As 3_455 4 113.1(16) ?
    O3 K2 As 3_455 4 90.8(12) ?
    O3 K2 As 4 4 29.5(3) ?
    O2 K2 As . 4 82.73(9) ?
    O2 K2 As 2 4 163.5(6) ?
    K1 K2 As 4 3_455 83.9(10) ?
    K1 K2 As 3_455 3_455 72.8(8) ?
    O4 K2 As . 3_455 122.06(11) ?
    O4 K2 As 2 3_455 125.63(13) ?
    O1 K2 As 4 3_455 113.1(16) ?
    O1 K2 As 3_455 3_455 29.6(4) ?
    O3 K2 As 3_455 3_455 29.5(3) ?
    O3 K2 As 4 3_455 90.8(12) ?
    O2 K2 As . 3_455 163.5(6) ?
    O2 K2 As 2 3_455 82.73(9) ?
    As K2 As 4 3_455 91.7(13) ?
    O1 In O1 . 2 94.99(10) ?
    O1 In O3 . 8_455 86.23(7) ?
    O1 In O3 2 8_455 92.67(7) ?
    O1 In O3 . 7_556 92.67(7) ?
    O1 In O3 2 7_556 86.23(7) ?
    O3 In O3 8_455 7_556 178.38(9) ?
    O1 In O2 . 3_445 177.02(7) ?
    O1 In O2 2 3_445 87.52(7) ?
    O3 In O2 8_455 3_445 92.07(6) ?
    O3 In O2 7_556 3_445 89.08(7) ?
    O1 In O2 . 4_545 87.52(7) ?
    O1 In O2 2 4_545 177.02(7) ?
    O3 In O2 8_455 4_545 89.08(7) ?
    O3 In O2 7_556 4_545 92.07(6) ?
    O2 In O2 3_445 4_545 90.01(10) ?
    O1 In K1 . 2 107.25(5) ?
    O1 In K1 2 2 42.55(5) ?
    O3 In K1 8_455 2 132.97(5) ?
    O3 In K1 7_556 2 46.31(5) ?
    O2 In K1 3_445 2 75.69(5) ?
    O2 In K1 4_545 2 135.06(5) ?
    O1 In K1 . . 42.55(5) ?
    O1 In K1 2 . 107.25(5) ?
    O3 In K1 8_455 . 46.31(5) ?
    O3 In K1 7_556 . 132.97(5) ?
    O2 In K1 3_445 . 135.06(5) ?
    O2 In K1 4_545 . 75.69(5) ?
    K1 In K1 2 . 141.977(12) ?
    O1 In K2 . 3_545 36.3(7) ?
    O1 In K2 2 3_545 130.9(7) ?
    O3 In K2 8_455 3_545 80.73(5) ?
    O3 In K2 7_556 3_545 99.09(6) ?
    O2 In K2 3_445 3_545 140.9(7) ?
    O2 In K2 4_545 3_545 51.8(7) ?
    K1 In K2 2 3_545 135.3(4) ?
    K1 In K2 . 3_545 38.4(3) ?
    O1 In K2 . 3_445 130.9(7) ?
    O1 In K2 2 3_445 36.3(7) ?
    O3 In K2 8_455 3_445 99.09(6) ?
    O3 In K2 7_556 3_445 80.73(5) ?
    O2 In K2 3_445 3_445 51.8(7) ?
    O2 In K2 4_545 3_445 140.9(7) ?
    K1 In K2 2 3_445 38.4(3) ?
    K1 In K2 . 3_445 135.3(4) ?
    K2 In K2 3_545 3_445 167.1(14) ?
    O1 As O3 . . 110.45(9) ?
    O1 As O2 . . 105.35(8) ?
    O3 As O2 . . 113.38(8) ?
    O1 As O4 . . 110.80(10) ?
    O3 As O4 . . 109.76(8) ?
    O2 As O4 . . 106.99(10) ?
    O1 As K2 . 3_545 56.3(5) ?
    O3 As K2 . 3_545 70.26(6) ?
    O2 As K2 . 3_545 87.2(6) ?
    O4 As K2 . 3_545 163.7(7) ?
    O1 As K1 . . 43.06(6) ?
    O3 As K1 . . 114.49(6) ?
    O2 As K1 . . 64.44(6) ?
    O4 As K1 . . 134.49(6) ?
    K2 As K1 3_545 . 44.66(8) ?
    O1 As K2 . . 114.2(5) ?
    O3 As K2 . . 134.2(4) ?
    O2 As K2 . . 63.8(2) ?
    O4 As K2 . . 43.88(15) ?
    K2 As K2 3_545 . 146.9(3) ?
    K1 As K2 . . 104.94(19) ?
    As O1 In . . 140.97(10) ?
    As O1 K1 . . 111.65(8) ?
    In O1 K1 . . 104.85(7) ?
    As O1 K2 . 3_545 94.1(9) ?
    In O1 K2 . 3_545 117.1(10) ?
    K1 O1 K2 . 3_545 58.29(14) ?
    As O2 In . 3 131.05(9) ?
    As O2 K1 . . 87.88(7) ?
    In O2 K1 3 . 124.98(7) ?
    As O2 K2 . . 89.3(6) ?
    In O2 K2 3 . 97.7(7) ?
    K1 O2 K2 . . 123.5(5) ?
    As O3 In . 7_556 130.50(9) ?
    As O3 K1 . 2_655 129.02(8) ?
    In O3 K1 7_556 2_655 99.88(6) ?
    As O3 K2 . 3_545 80.2(3) ?
    In O3 K2 7_556 3_545 139.1(7) ?
    K1 O3 K2 2_655 3_545 52.13(8) ?
    As O4 K2 . . 110.3(2) ?
    As O4 K1 . 4 108.30(10) ?
    K2 O4 K1 . 4 53.4(7) ?
    As O4 H . . 115(3) ?
    K2 O4 H . . 123(3) ?
    K1 O4 H 4 . 80(3) ?
loop_
    _geom_hbond_atom_site_label_D
    _geom_hbond_atom_site_label_H
    _geom_hbond_atom_site_label_A
    _geom_hbond_site_symmetry_A
    _geom_hbond_distance_DH
    _geom_hbond_distance_HA
    _geom_hbond_distance_DA
    _geom_hbond_angle_DHA
    O4 H O2 6_566 0.876(19) 1.89(3) 2.690(3) 151(4)
_shelx_hkl_file
;
   0   0   1    0.00    0.00   1
   0   0   2  593.10    5.60   1
   0   0   3    0.70    0.10   1
   0   0   4  291.00    3.30   1
   0   0   5    0.20    0.20   1
   0   0   6   29.40    0.70   1
   0   0   7    0.60    0.40   1
   0   0   8 1151.30   19.70   1
   0   0   9   -0.80    0.80   1
   0   0  10  431.30   10.90   1
   0   0  11    1.30    1.40   1
   0   0  12   61.30    4.10   1
   0   0  13   -4.10    1.90   1
   0   2   0   20.70    0.60   1
   0  -2   0   19.50    0.80   1
   0   2   1   13.80    0.30   1
   0  -2  -1   14.60    0.30   1
   0   2   2   12.00    0.30   1
   0  -2  -2   12.20    0.30   1
   0   2   3 1238.10   12.70   1
   0  -2  -3 1231.10   12.60   1
   0   2   4  322.80    4.10   1
   0  -2  -4  317.40    3.40   1
   0   2   5 1678.10   18.20   1
   0  -2  -5 1652.40   19.30   1
   0   2   6    4.50    0.40   1
   0  -2  -6    4.60    0.40   1
   0   2   7  113.90    2.20   1
   0  -2  -7  109.40    2.10   1
   0   2   8   11.50    0.70   1
   0  -2  -8    9.50    0.90   1
   0   2   9    9.70    1.10   1
   0  -2  -9    9.30    1.30   1
   0   2  10   16.30    1.40   1
   0  -2 -10   16.90    1.80   1
   0   2  11   29.30    2.50   1
   0  -2 -11   24.00    2.30   1
   0   2  12    8.60    2.00   1
   0  -2 -12   13.20    1.80   1
   0   2  13  346.00   13.10   1
   0  -2 -13  344.30   11.20   1
   0   4   0  705.00   13.70   1
   0  -4   0  692.60   13.80   1
   0   4   1  331.70    3.80   1
   0  -4  -1  327.40    3.60   1
   0   4   2  332.60    4.00   1
   0  -4  -2  327.60    3.40   1
   0   4   3   56.70    1.00   1
   0  -4  -3   57.10    0.80   1
   0   4   4   92.30    1.40   1
   0  -4  -4   92.60    1.20   1
   0   4   5   42.00    0.90   1
   0  -4  -5   44.30    0.80   1
   0   4   6    0.20    0.40   1
   0  -4  -6    1.10    0.60   1
   0   4   7    9.80    0.70   1
   0  -4  -7    9.40    0.60   1
   0   4   8  495.50    8.00   1
   0  -4  -8  508.20    8.10   1
   0   4   9  114.10    2.90   1
   0  -4  -9  110.70    3.30   1
   0   4  10  372.20    8.40   1
   0  -4 -10  360.70    8.60   1
   0   4  11    9.80    1.90   1
   0  -4 -11   12.50    1.70   1
   0   4  12   10.50    2.40   1
   0  -4 -12   14.00    2.20   1
   0   6   0  159.30    3.30   1
   0  -6   0  156.70    2.40   1
   0   6   1  111.90    1.70   1
   0  -6  -1  111.50    1.50   1
   0   6   2   26.90    0.80   1
   0  -6  -2   26.10    0.60   1
   0   6   3  682.50    7.60   1
   0  -6  -3  649.80    6.90   1
   0   6   4  396.70    5.10   1
   0  -6  -4  396.20    4.30   1
   0   6   5 1008.00   13.30   1
   0  -6  -5 1017.50   10.70   1
   0   6   6  248.90    3.80   1
   0  -6  -6  245.30    3.70   1
   0   6   7  145.30    3.10   1
   0  -6  -7  147.20    2.70   1
   0   6   8   45.90    2.00   1
   0  -6  -8   43.90    1.50   1
   0   6   9    0.40    1.00   1
   0  -6  -9    0.80    0.80   1
   0   6  10   12.20    1.50   1
   0  -6 -10   10.40    1.70   1
   0   6  11   53.10    3.60   1
   0  -6 -11   61.40    3.40   1
   0   6  12   25.70    3.10   1
   0  -6 -12   25.90    2.70   1
   0   8   0 1256.70   19.40   1
   0  -8   0 1199.60   16.60   1
   0   8   1  515.60    6.30   1
   0  -8  -1  511.30    6.10   1
   0   8   2  218.50    3.30   1
   0  -8  -2  214.40    2.80   1
   0   8   3    2.60    0.60   1
   0  -8  -3    2.40    0.40   1
   0   8   4  154.40    3.30   1
   0  -8  -4  159.00    2.40   1
   0   8   5  110.10    2.50   1
   0  -8  -5  113.30    2.20   1
   0   8   6   36.80    1.50   1
   0  -8  -6   38.30    1.20   1
   0   8   7   69.20    2.30   1
   0  -8  -7   67.80    2.20   1
   0   8   8  335.10    8.30   1
   0  -8  -8  346.20    7.40   1
   0   8   9  288.20    7.80   1
   0  -8  -9  298.30    6.90   1
   0   8  10  112.40    4.60   1
   0  -8 -10  114.40    4.80   1
   0   8  11   39.50    3.80   1
   0  -8 -11   38.70    3.80   1
   0  10   0   68.30    2.10   1
   0 -10   0   70.00    2.80   1
   0  10   1   26.80    1.10   1
   0 -10  -1   29.20    1.00   1
   0  10   2    0.80    0.50   1
   0 -10  -2   -0.10    0.40   1
   0  10   3   99.20    2.90   1
   0 -10  -3  102.40    2.20   1
   0  10   4  555.00   13.80   1
   0 -10  -4  581.80    9.70   1
   0  10   5  108.70    4.10   1
   0 -10  -5  106.30    2.70   1
   0  10   6  106.40    4.40   1
   0 -10  -6  114.40    3.40   1
   0  10   7   29.80    1.90   1
   0 -10  -7   32.30    1.60   1
   0  10   8    7.20    1.50   1
   0 -10  -8    3.50    1.20   1
   0  10   9   36.60    2.70   1
   0 -10  -9   40.00    2.70   1
   0  10  10   24.90    3.10   1
   0 -10 -10   25.80    3.30   1
   0  12   0   32.10    2.20   1
   0 -12   0   34.90    2.80   1
   0  12   1  343.90    7.50   1
   0 -12  -1  337.80    7.20   1
   0  12   2   38.10    1.80   1
   0 -12  -2   39.80    1.90   1
   0  12   3    3.10    1.10   1
   0 -12  -3    2.60    1.00   1
   0  12   4   62.80    2.90   1
   0 -12  -4   71.50    2.60   1
   0  12   5   25.40    2.00   1
   0 -12  -5   26.30    1.80   1
   0  12   6   41.90    2.80   1
   0 -12  -6   54.50    2.50   1
   0  12   7   26.20    2.50   1
   0 -12  -7   31.20    2.30   1
   0  12   8   22.90    2.90   1
   0 -12  -8   24.60    3.90   1
   0  14   0    6.60    2.00   1
   0 -14   0    8.50    2.60   1
   0  14   1  151.00    4.20   1
   0 -14  -1  149.90    4.70   1
   0  14   2   26.40    1.90   1
   0 -14  -2   28.00    2.10   1
   0  14   3   36.10    2.70   1
   0 -14  -3   34.20    2.50   1
   0  14   4  298.90   11.00   1
   0 -14  -4  303.50   11.00   1
   0  14   5   15.30    2.60   1
   0 -14  -5   13.90    2.20   1
   0  14   6  102.80    5.60   1
   0 -14  -6  119.40    6.00   1
   0  16   0    1.80    3.90   1
   0 -16   0    4.70    3.80   1
   0  16   1  161.70    9.80   1
   0 -16  -1  145.50    8.30   1
   1   1 -13  103.50    5.60   1
  -1  -1  13  106.20    5.40   1
   1   1 -12    6.70    1.80   1
  -1  -1  12    6.70    1.80   1
   1   1 -11  324.20    9.30   1
  -1  -1  11  332.20    9.20   1
   1   1 -10    9.80    1.40   1
  -1  -1  10   11.00    1.40   1
   1   1  -9   40.00    2.10   1
  -1  -1   9   46.10    1.90   1
   1   1  -8  668.70   14.40   1
  -1  -1   8  687.20   11.20   1
   1   1  -7   17.50    0.90   1
  -1  -1   7   17.10    0.80   1
   1   1  -6  557.10    7.20   1
  -1  -1   6  575.60    7.40   1
   1   1  -5  125.60    1.70   1
  -1  -1   5  124.10    1.60   1
   1   1  -4  236.20    2.90   1
  -1  -1   4  239.90    2.80   1
   1   1  -3 1816.20   20.50   1
  -1  -1   3 1820.90   19.40   1
   1   1  -2  109.20    1.30   1
  -1  -1   2  108.20    1.30   1
   1   1  -1  742.80    7.30   1
  -1  -1   1  760.70    8.30   1
   1   1   0  393.00    6.20   1
  -1  -1   0  390.80    7.00   1
   1   1   1  152.00    1.60   1
  -1  -1  -1  155.00    1.90   1
   1   1   2 1950.90   20.70   1
  -1  -1  -2 1936.80   20.60   1
   1   1   3   14.80    0.40   1
  -1  -1  -3   15.20    0.40   1
   1   1   4  310.80    3.30   1
  -1  -1  -4  312.80    3.80   1
   1   1   5  642.50    6.70   1
  -1  -1  -5  635.30    7.00   1
   1   1   6  105.40    1.50   1
  -1  -1  -6  107.30    1.60   1
   1   1   7  355.70    5.50   1
  -1  -1  -7  351.60    6.00   1
   1   1   8    7.80    0.50   1
  -1  -1  -8    6.30    0.60   1
   1   1   9   79.20    2.60   1
  -1  -1  -9   81.90    2.70   1
   1   1  10  136.20    4.90   1
  -1  -1 -10  129.40    4.90   1
   1   1  11    4.00    1.60   1
  -1  -1 -11    4.80    1.40   1
   1   1  12  169.00    6.20   1
  -1  -1 -12  170.30    6.30   1
   1   3 -13  114.80    5.90   1
  -1  -3  13  115.80    6.20   1
   1   3 -12   16.60    2.20   1
  -1  -3  12   13.70    1.90   1
   1   3 -11  197.80    5.50   1
  -1  -3  11  194.20    6.50   1
   1   3 -10    7.10    1.40   1
  -1  -3  10    7.80    1.40   1
   1   3  -9   16.10    1.60   1
  -1  -3   9   15.90    1.30   1
   1   3  -8  240.30    6.00   1
  -1  -3   8  229.20    4.50   1
   1   3  -7  313.10    4.70   1
  -1  -3   7  304.80    4.60   1
   1   3  -6  237.90    3.30   1
  -1  -3   6  238.30    2.90   1
   1   3  -5  100.70    1.60   1
  -1  -3   5  101.20    1.40   1
   1   3  -4   47.20    0.90   1
  -1  -3   4   47.60    0.80   1
   1   3  -3  529.40    6.40   1
  -1  -3   3  534.90    5.80   1
   1   3  -2    5.20    0.30   1
  -1  -3   2    5.10    0.30   1
   1   3  -1 1355.50   12.70   1
  -1  -3   1 1369.90   13.40   1
   1   3   0  751.30    8.80   1
  -1  -3   0  740.60   10.90   1
   1   3   1  439.30    4.40   1
  -1  -3  -1  437.10    5.00   1
   1   3   2  298.30    3.30   1
  -1  -3  -2  302.10    3.40   1
   1   3   3   15.00    0.40   1
  -1  -3  -3   15.00    0.50   1
   1   3   4  537.80    5.50   1
  -1  -3  -4  533.80    6.30   1
   1   3   5  349.70    3.90   1
  -1  -3  -5  341.00    4.30   1
   1   3   6   32.30    0.80   1
  -1  -3  -6   32.70    1.00   1
   1   3   7  841.20   10.90   1
  -1  -3  -7  809.80   11.90   1
   1   3   8   66.10    1.90   1
  -1  -3  -8   65.70    1.70   1
   1   3   9   16.90    1.00   1
  -1  -3  -9   16.30    1.40   1
   1   3  10  180.40    6.00   1
  -1  -3 -10  177.50    5.00   1
   1   3  11   10.50    1.90   1
  -1  -3 -11   13.90    1.90   1
   1   3  12  143.90    6.50   1
  -1  -3 -12  155.30    6.00   1
   1   5 -12   37.90    3.40   1
  -1  -5  12   38.60    2.90   1
   1   5 -11   25.40    2.20   1
  -1  -5  11   29.60    2.30   1
   1   5 -10    8.10    1.30   1
  -1  -5  10    7.20    1.50   1
   1   5  -9  177.10    4.60   1
  -1  -5   9  179.00    4.80   1
   1   5  -8  355.00    6.70   1
  -1  -5   8  361.50    6.00   1
   1   5  -7   16.20    0.90   1
  -1  -5   7   15.60    0.60   1
   1   5  -6  529.60    6.70   1
  -1  -5   6  530.40    6.20   1
   1   5  -5  342.80    4.60   1
  -1  -5   5  344.60    3.80   1
   1   5  -4   45.40    1.00   1
  -1  -5   4   44.90    0.80   1
   1   5  -3  192.70    2.80   1
  -1  -5   3  190.10    2.10   1
   1   5  -2  365.90    4.50   1
  -1  -5   2  364.20    3.90   1
   1   5  -1  473.60    5.60   1
  -1  -5   1  467.70    5.00   1
   1   5   0  339.10    4.00   1
  -1  -5   0  342.40    3.80   1
   1   5   1  106.60    1.50   1
  -1  -5  -1  109.80    1.50   1
   1   5   2  930.90    9.50   1
  -1  -5  -2  921.60    9.90   1
   1   5   3  441.10    4.90   1
  -1  -5  -3  435.30    5.10   1
   1   5   4  306.60    3.70   1
  -1  -5  -4  316.80    4.10   1
   1   5   5   87.60    1.60   1
  -1  -5  -5   86.50    1.60   1
   1   5   6  145.20    2.70   1
  -1  -5  -6  142.90    2.40   1
   1   5   7  281.50    4.70   1
  -1  -5  -7  279.30    4.70   1
   1   5   8    2.30    0.70   1
  -1  -5  -8    5.10    1.00   1
   1   5   9   59.20    2.50   1
  -1  -5  -9   59.60    2.70   1
   1   5  10  208.20    6.90   1
  -1  -5 -10  203.70    6.10   1
   1   5  11   51.80    3.60   1
  -1  -5 -11   47.70    3.00   1
   1   5  12  195.40    8.80   1
  -1  -5 -12  192.80    7.40   1
   1   7 -12  107.20    6.10   1
  -1  -7  12  115.60    5.20   1
   1   7 -11  225.80    7.70   1
  -1  -7  11  236.80    7.80   1
   1   7 -10  144.20    4.80   1
  -1  -7  10  153.70    4.90   1
   1   7  -9    4.70    1.30   1
  -1  -7   9    4.60    1.00   1
   1   7  -8  138.00    4.00   1
  -1  -7   8  136.20    3.10   1
   1   7  -7   91.20    2.30   1
  -1  -7   7   88.80    2.20   1
   1   7  -6  124.80    2.90   1
  -1  -7   6  125.80    2.20   1
   1   7  -5    4.70    0.60   1
  -1  -7   5    4.60    0.40   1
   1   7  -4  570.30    7.80   1
  -1  -7   4  548.90    5.80   1
   1   7  -3 1254.20   14.50   1
  -1  -7   3 1216.60   11.50   1
   1   7  -2  412.20    5.00   1
  -1  -7   2  410.60    4.50   1
   1   7  -1  205.00    3.00   1
  -1  -7   1  201.10    2.70   1
   1   7   0  457.60    5.50   1
  -1  -7   0  445.40    5.40   1
   1   7   1   33.50    0.80   1
  -1  -7  -1   35.30    0.90   1
   1   7   2   88.60    1.60   1
  -1  -7  -2   88.40    1.50   1
   1   7   3  167.00    2.80   1
  -1  -7  -3  167.70    2.60   1
   1   7   4  256.30    4.30   1
  -1  -7  -4  257.30    4.10   1
   1   7   5  199.40    3.60   1
  -1  -7  -5  198.10    3.10   1
   1   7   6  118.70    2.60   1
  -1  -7  -6  123.10    2.30   1
   1   7   7  318.30    6.60   1
  -1  -7  -7  313.20    6.50   1
   1   7   8  186.30    5.20   1
  -1  -7  -8  181.60    5.20   1
   1   7   9    5.80    1.30   1
  -1  -7  -9    6.40    1.50   1
   1   7  10    9.40    1.90   1
  -1  -7 -10    8.60    1.70   1
   1   7  11   92.30    6.70   1
  -1  -7 -11   93.40    5.50   1
   1   9 -11   16.10    2.40   1
  -1  -9  11   15.00    2.20   1
   1   9 -10    6.00    1.70   1
  -1  -9  10    5.00    1.70   1
   1   9  -9   81.90    3.40   1
  -1  -9   9   84.30    3.10   1
   1   9  -8  178.50    4.80   1
  -1  -9   8  180.00    4.10   1
   1   9  -7  359.80   10.10   1
  -1  -9   7  373.50    6.80   1
   1   9  -6  183.90    5.70   1
  -1  -9   6  189.50    4.30   1
   1   9  -5  163.00    4.30   1
  -1  -9   5  171.10    3.80   1
   1   9  -4   15.50    1.20   1
  -1  -9   4   13.90    0.80   1
   1   9  -3   27.40    1.10   1
  -1  -9   3   26.60    0.90   1
   1   9  -2  170.20    2.90   1
  -1  -9   2  168.10    2.60   1
   1   9  -1  101.60    1.90   1
  -1  -9   1  101.60    1.60   1
   1   9   0   45.90    1.30   1
  -1  -9   0   45.00    1.20   1
   1   9   1  475.50    6.30   1
  -1  -9  -1  472.80    7.30   1
   1   9   2  449.70    6.50   1
  -1  -9  -2  447.40    6.80   1
   1   9   3  305.60    6.60   1
  -1  -9  -3  319.20    5.60   1
   1   9   4   30.30    1.40   1
  -1  -9  -4   28.70    1.30   1
   1   9   5  121.80    3.70   1
  -1  -9  -5  134.40    3.10   1
   1   9   6   88.90    2.90   1
  -1  -9  -6   89.90    2.80   1
   1   9   7    5.30    1.00   1
  -1  -9  -7    4.40    0.90   1
   1   9   8   15.50    1.80   1
  -1  -9  -8   21.70    1.50   1
   1   9   9  107.00    5.30   1
  -1  -9  -9  109.10    4.50   1
   1   9  10   76.00    6.00   1
  -1  -9 -10   69.40    4.50   1
   1  11  -9    0.20    1.80   1
  -1 -11   9    1.70    1.50   1
   1  11  -8    4.10    1.50   1
  -1 -11   8    4.90    1.40   1
   1  11  -7   75.10    3.40   1
  -1 -11   7   83.90    2.80   1
   1  11  -6    1.00    1.20   1
  -1 -11   6    1.40    0.90   1
   1  11  -5   -0.70    1.30   1
  -1 -11   5   -0.40    0.90   1
   1  11  -4  278.20    7.00   1
  -1 -11   4  271.80    5.40   1
   1  11  -3   86.00    2.70   1
  -1 -11   3   88.70    2.70   1
   1  11  -2  373.50    6.90   1
  -1 -11   2  357.80    7.20   1
   1  11  -1   79.90    2.30   1
  -1 -11   1   82.00    2.50   1
   1  11   0  111.20    2.60   1
  -1 -11   0  111.50    2.50   1
   1  11   1   89.00    2.60   1
  -1 -11  -1   83.50    2.40   1
   1  11   2    0.50    0.60   1
  -1 -11  -2   -0.40    0.70   1
   1  11   3   34.70    1.90   1
  -1 -11  -3   30.90    1.60   1
   1  11   4   89.20    3.30   1
  -1 -11  -4   94.40    2.70   1
   1  11   5   39.20    2.30   1
  -1 -11  -5   42.60    1.90   1
   1  11   6  307.40    9.80   1
  -1 -11  -6  320.10    7.60   1
   1  11   7  115.10    4.60   1
  -1 -11  -7  116.90    4.00   1
   1  11   8  207.40    8.70   1
  -1 -11  -8  204.20    7.00   1
   1  11   9   -1.10    2.50   1
  -1 -11  -9    0.60    2.80   1
   1  13  -8   11.50    2.70   1
  -1 -13   8   14.50    3.00   1
   1  13  -7  243.70    9.50   1
  -1 -13   7  270.60    8.70   1
   1  13  -6   14.80    2.30   1
  -1 -13   6   19.70    1.90   1
   1  13  -5  167.20    5.80   1
  -1 -13   5  166.00    4.90   1
   1  13  -4    6.80    1.70   1
  -1 -13   4    7.90    1.50   1
   1  13  -3   -0.70    1.00   1
  -1 -13   3    0.40    1.10   1
   1  13  -2   28.10    1.80   1
  -1 -13   2   27.90    1.90   1
   1  13  -1   28.80    1.80   1
  -1 -13   1   30.00    2.00   1
   1  13   0    1.60    1.00   1
  -1 -13   0    2.30    1.30   1
   1  13   1  340.70    7.00   1
  -1 -13  -1  327.20    8.20   1
   1  13   2   48.10    2.60   1
  -1 -13  -2   51.40    2.60   1
   1  13   3  377.20   11.80   1
  -1 -13  -3  380.30   10.90   1
   1  13   4    1.30    2.00   1
  -1 -13  -4    1.50    1.50   1
   1  13   5   10.20    2.30   1
  -1 -13  -5   13.10    1.80   1
   1  13   6   18.50    2.70   1
  -1 -13  -6   17.50    2.60   1
   1  13   7    2.10    2.10   1
  -1 -13  -7   -0.10    2.70   1
   1  15  -5   -2.00    2.00   1
  -1 -15   5    0.30    2.10   1
   1  15  -4  212.60    9.10   1
  -1 -15   4  211.10    8.50   1
   1  15  -3    7.90    1.80   1
  -1 -15   3    9.20    2.10   1
   1  15  -2  354.10   10.90   1
  -1 -15   2  326.50    9.80   1
   1  15  -1    0.80    1.70   1
  -1 -15   1    0.60    1.70   1
   1  15   0   83.80    4.30   1
  -1 -15   0   74.40    4.30   1
   1  15   1    5.70    2.00   1
  -1 -15  -1    8.60    2.10   1
   1  15   2    2.70    1.80   1
  -1 -15  -2    7.10    2.10   1
   1  15   3    4.50    2.90   1
  -1 -15  -3    8.50    2.60   1
   1  15   4   49.20    4.10   1
  -1 -15  -4   54.30    4.10   1
   2   0 -13   -1.40    1.70   1
   2   0 -12  154.40    5.80   1
   2   0 -11    0.10    1.50   1
   2   0 -10    5.80    1.40   1
   2   0  -9    0.40    0.70   1
   2   0  -8   21.80    1.10   1
   2   0  -7    0.30    0.30   1
   2   0  -6 1552.80   17.10   1
   2   0  -5    0.20    0.30   1
   2   0  -4  945.70   10.40   1
   2   0  -3    0.10    0.20   1
   2   0  -2   87.20    1.20   1
   2   0  -1    0.70    0.10   1
   2   0   0  446.10    5.10   1
   2   0   1    0.30    0.20   1
   2   0   2  146.50    1.90   1
   2   0   3   -0.10    0.20   1
   2   0   4 1582.30   17.30   1
   2   0   5    0.50    0.10   1
   2   0   6  184.20    2.90   1
   2   0   7    0.10    0.40   1
   2   0   8   60.10    1.70   1
   2   0   9   -1.40    0.60   1
   2   0  10   -0.90    1.10   1
   2   0  11    1.60    1.60   1
   2   0  12  184.60    7.00   1
   2   2 -13   -2.00    1.80   1
  -2  -2  13    2.90    1.60   1
   2   2 -12    4.90    1.80   1
  -2  -2  12    4.90    2.00   1
   2   2 -11  265.90    7.90   1
  -2  -2  11  268.80    7.80   1
   2   2 -10   74.60    3.10   1
  -2  -2  10   74.80    2.60   1
   2   2  -9  906.60   16.70   1
  -2  -2   9  911.20   15.10   1
   2   2  -8    2.80    0.80   1
  -2  -2   8    2.20    0.60   1
   2   2  -7   67.10    1.40   1
  -2  -2   7   69.50    1.40   1
   2   2  -6    0.10    0.20   1
  -2  -2   6    0.20    0.30   1
   2   2  -5    5.60    0.20   1
  -2  -2   5    5.60    0.30   1
   2   2  -4   33.70    0.60   1
  -2  -2   4   33.20    0.70   1
   2   2  -3  201.60    2.30   1
  -2  -2   3  202.30    2.40   1
   2   2  -2   67.10    0.90   1
  -2  -2   2   66.70    0.90   1
   2   2  -1 2841.20   27.00   1
  -2  -2   1 2778.30   26.40   1
   2   2   0   29.00    0.50   1
  -2  -2   0   28.10    0.50   1
   2   2   1 1407.50   14.40   1
  -2  -2  -1 1383.90   16.90   1
   2   2   2  130.80    1.60   1
  -2  -2  -2  129.50    1.70   1
   2   2   3   23.50    0.60   1
  -2  -2  -3   23.40    0.60   1
   2   2   4  143.30    1.80   1
  -2  -2  -4  144.50    2.30   1
   2   2   5    8.20    0.40   1
  -2  -2  -5    6.90    0.50   1
   2   2   6   20.70    0.60   1
  -2  -2  -6   20.70    0.90   1
   2   2   7  597.30    8.60   1
  -2  -2  -7  588.80    9.00   1
   2   2   8   25.00    1.10   1
  -2  -2  -8   25.20    1.10   1
   2   2   9  602.00   12.60   1
  -2  -2  -9  589.20   12.60   1
   2   2  10    5.90    1.40   1
  -2  -2 -10    8.40    1.60   1
   2   2  11   79.00    3.80   1
  -2  -2 -11   76.30    3.70   1
   2   2  12   -1.10    2.00   1
  -2  -2 -12    2.00    2.10   1
   2   4 -13   36.70    3.40   1
  -2  -4  13   37.70    3.50   1
   2   4 -12  108.00    4.50   1
  -2  -4  12  104.70    5.10   1
   2   4 -11    1.60    1.60   1
  -2  -4  11   -0.20    1.30   1
   2   4 -10   20.30    1.90   1
  -2  -4  10   20.80    1.80   1
   2   4  -9   30.90    2.00   1
  -2  -4   9   32.30    1.20   1
   2   4  -8   77.80    2.10   1
  -2  -4   8   72.70    1.70   1
   2   4  -7   55.70    1.20   1
  -2  -4   7   54.00    1.30   1
   2   4  -6  604.20    7.30   1
  -2  -4   6  594.20    6.30   1
   2   4  -5  304.90    3.90   1
  -2  -4   5  297.00    3.40   1
   2   4  -4 2481.40   25.30   1
  -2  -4   4 2469.00   25.00   1
   2   4  -3   45.90    0.80   1
  -2  -4   3   45.30    0.80   1
   2   4  -2    0.80    0.20   1
  -2  -4   2    0.10    0.20   1
   2   4  -1    9.70    0.30   1
  -2  -4   1   10.80    0.30   1
   2   4   0  313.70    3.30   1
  -2  -4   0  305.00    3.70   1
   2   4   1   51.00    0.80   1
  -2  -4  -1   49.10    1.00   1
   2   4   2  567.30    5.70   1
  -2  -4  -2  570.10    7.10   1
   2   4   3  303.80    3.20   1
  -2  -4  -3  306.00    3.80   1
   2   4   4 2255.60   21.30   1
  -2  -4  -4 2183.60   23.60   1
   2   4   5  173.00    2.50   1
  -2  -4  -5  168.10    2.70   1
   2   4   6  330.50    4.50   1
  -2  -4  -6  321.50    6.60   1
   2   4   7    0.50    0.50   1
  -2  -4  -7    1.20    0.70   1
   2   4   8   42.40    1.60   1
  -2  -4  -8   43.20    2.00   1
   2   4   9   18.70    1.40   1
  -2  -4  -9   18.90    1.60   1
   2   4  10    3.90    1.50   1
  -2  -4 -10    3.40    1.50   1
   2   4  11    7.60    1.80   1
  -2  -4 -11    8.40    1.50   1
   2   6 -12   18.80    2.20   1
  -2  -6  12   14.50    2.10   1
   2   6 -11  150.70    5.10   1
  -2  -6  11  144.80    4.90   1
   2   6 -10  117.20    4.00   1
  -2  -6  10  109.40    4.40   1
   2   6  -9  462.70    9.90   1
  -2  -6   9  460.50    8.90   1
   2   6  -8  209.70    5.90   1
  -2  -6   8  213.60    4.20   1
   2   6  -7   92.10    2.00   1
  -2  -6   7   94.40    2.10   1
   2   6  -6   98.10    2.20   1
  -2  -6   6   95.70    1.80   1
   2   6  -5    1.10    0.40   1
  -2  -6   5    0.50    0.30   1
   2   6  -4   13.30    0.60   1
  -2  -6   4   12.80    0.50   1
   2   6  -3   96.90    1.50   1
  -2  -6   3   96.20    1.50   1
   2   6  -2  129.10    1.70   1
  -2  -6   2  131.20    1.80   1
   2   6  -1 1244.70   12.60   1
  -2  -6   1 1236.60   15.70   1
   2   6   0  826.40    7.90   1
  -2  -6   0  803.00   10.60   1
   2   6   1  359.50    3.60   1
  -2  -6  -1  359.60    5.00   1
   2   6   2    8.60    0.30   1
  -2  -6  -2    8.70    0.50   1
   2   6   3    6.50    0.40   1
  -2  -6  -3    6.90    0.50   1
   2   6   4   34.30    0.90   1
  -2  -6  -4   35.00    0.90   1
   2   6   5    4.40    0.50   1
  -2  -6  -5    4.40    0.40   1
   2   6   6    7.30    0.60   1
  -2  -6  -6    7.00    0.60   1
   2   6   7  160.30    4.30   1
  -2  -6  -7  161.30    4.40   1
   2   6   8  227.80    5.20   1
  -2  -6  -8  219.40    5.90   1
   2   6   9  317.20    9.10   1
  -2  -6  -9  316.40    8.10   1
   2   6  10   38.40    2.90   1
  -2  -6 -10   41.90    2.70   1
   2   6  11   28.90    3.10   1
  -2  -6 -11   28.90    3.20   1
   2   8 -11    7.50    2.00   1
  -2  -8  11    7.00    1.80   1
   2   8 -10   18.90    1.90   1
  -2  -8  10   18.70    1.80   1
   2   8  -9   26.90    1.90   1
  -2  -8   9   27.60    2.00   1
   2   8  -8   48.20    2.30   1
  -2  -8   8   45.30    1.60   1
   2   8  -7   21.30    1.80   1
  -2  -8   7   21.50    1.10   1
   2   8  -6  327.60    6.40   1
  -2  -8   6  327.00    5.50   1
   2   8  -5  586.00   10.00   1
  -2  -8   5  568.00    7.60   1
   2   8  -4  276.60    4.90   1
  -2  -8   4  276.20    3.80   1
   2   8  -3   79.30    1.60   1
  -2  -8   3   77.00    1.40   1
   2   8  -2   60.40    1.30   1
  -2  -8   2   65.30    1.40   1
   2   8  -1  182.20    2.90   1
  -2  -8   1  181.70    2.80   1
   2   8   0    2.20    0.50   1
  -2  -8   0    2.30    0.60   1
   2   8   1    3.50    0.40   1
  -2  -8  -1    2.80    0.40   1
   2   8   2  132.70    2.40   1
  -2  -8  -2  129.70    2.60   1
   2   8   3  295.60    5.60   1
  -2  -8  -3  305.00    4.80   1
   2   8   4  259.80    5.20   1
  -2  -8  -4  265.70    5.40   1
   2   8   5  281.70    4.90   1
  -2  -8  -5  277.80    5.90   1
   2   8   6   79.20    2.50   1
  -2  -8  -6   75.20    2.50   1
   2   8   7    0.60    0.80   1
  -2  -8  -7   -0.20    1.00   1
   2   8   8    0.20    1.00   1
  -2  -8  -8    1.70    1.00   1
   2   8   9   47.50    4.40   1
  -2  -8  -9   36.90    3.60   1
   2   8  10    7.80    2.80   1
  -2  -8 -10    9.30    2.80   1
   2  10 -10  225.20    8.20   1
  -2 -10  10  228.10    7.90   1
   2  10  -9   98.60    4.40   1
  -2 -10   9   86.00    3.50   1
   2  10  -8  106.70    3.60   1
  -2 -10   8  110.80    3.50   1
   2  10  -7   39.50    2.30   1
  -2 -10   7   37.60    1.70   1
   2  10  -6   16.90    1.60   1
  -2 -10   6   18.60    1.20   1
   2  10  -5   86.50    3.10   1
  -2 -10   5   85.90    2.10   1
   2  10  -4   43.70    1.90   1
  -2 -10   4   42.00    1.20   1
   2  10  -3  112.90    2.70   1
  -2 -10   3  110.30    2.30   1
   2  10  -2  283.40    4.70   1
  -2 -10   2  289.70    4.70   1
   2  10  -1  249.70    5.30   1
  -2 -10   1  251.70    4.70   1
   2  10   0  573.30    9.00   1
  -2 -10   0  569.60   10.20   1
   2  10   1  206.40    4.00   1
  -2 -10  -1  208.30    4.00   1
   2  10   2   28.90    1.40   1
  -2 -10  -2   31.90    1.30   1
   2  10   3  119.40    3.10   1
  -2 -10  -3  117.30    3.20   1
   2  10   4   60.70    2.60   1
  -2 -10  -4   69.80    2.40   1
   2  10   5   48.30    2.50   1
  -2 -10  -5   55.80    2.30   1
   2  10   6    9.70    1.50   1
  -2 -10  -6    9.80    1.40   1
   2  10   7  154.80    6.10   1
  -2 -10  -7  153.80    5.40   1
   2  10   8  217.90    8.90   1
  -2 -10  -8  235.50    7.80   1
   2  10   9   70.60    6.00   1
  -2 -10  -9   63.20    4.50   1
   2  12  -9    8.40    2.30   1
  -2 -12   9    2.90    1.80   1
   2  12  -8   54.60    3.20   1
  -2 -12   8   63.20    3.50   1
   2  12  -7   75.40    3.90   1
  -2 -12   7   75.60    3.30   1
   2  12  -6   30.10    2.40   1
  -2 -12   6   29.50    2.00   1
   2  12  -5  407.90   10.30   1
  -2 -12   5  418.00    9.00   1
   2  12  -4   73.00    3.30   1
  -2 -12   4   73.60    2.80   1
   2  12  -3   84.60    3.00   1
  -2 -12   3   85.80    2.90   1
   2  12  -2   67.70    2.50   1
  -2 -12   2   72.80    2.60   1
   2  12  -1   14.10    1.20   1
  -2 -12   1   16.60    1.30   1
   2  12   0  180.90    4.60   1
  -2 -12   0  179.00    4.40   1
   2  12   1    2.20    0.70   1
  -2 -12  -1    3.20    1.00   1
   2  12   2   59.70    2.70   1
  -2 -12  -2   63.90    3.00   1
   2  12   3  334.50   10.30   1
  -2 -12  -3  328.80   11.50   1
   2  12   4   88.60    4.30   1
  -2 -12  -4   92.80    4.30   1
   2  12   5  197.10    7.30   1
  -2 -12  -5  228.80    6.70   1
   2  12   6   31.30    3.10   1
  -2 -12  -6   31.40    2.50   1
   2  12   7    2.90    2.20   1
  -2 -12  -7    0.60    1.80   1
   2  14  -6    9.00    2.10   1
  -2 -14   6    5.60    1.90   1
   2  14  -5   96.00    4.60   1
  -2 -14   5   94.10    3.90   1
   2  14  -4    0.20    1.40   1
  -2 -14   4    0.00    1.20   1
   2  14  -3   36.30    2.30   1
  -2 -14   3   38.50    2.20   1
   2  14  -2   97.70    3.30   1
  -2 -14   2  104.20    3.60   1
   2  14  -1    4.50    1.70   1
  -2 -14   1    2.00    1.60   1
   2  14   0  322.20    9.10   1
  -2 -14   0  309.50    9.60   1
   2  14   1    5.50    1.70   1
  -2 -14  -1    3.10    1.70   1
   2  14   2    8.40    1.90   1
  -2 -14  -2    9.30    2.10   1
   2  14   3   45.50    3.80   1
  -2 -14  -3   48.50    3.60   1
   2  14   4   10.30    2.60   1
  -2 -14  -4    6.10    2.20   1
   2  14   5   52.50    5.00   1
  -2 -14  -5   52.60    3.90   1
   3   1 -13   11.10    2.50   1
  -3  -1  13    8.10    2.50   1
   3   1 -12  283.20    8.90   1
  -3  -1  12  282.40    8.70   1
   3   1 -11   15.30    1.60   1
  -3  -1  11   12.10    1.60   1
   3   1 -10   87.80    2.90   1
  -3  -1  10   91.30    2.90   1
   3   1  -9  333.00    7.00   1
  -3  -1   9  345.80    6.90   1
   3   1  -8   80.70    2.20   1
  -3  -1   8   84.90    2.30   1
   3   1  -7  208.30    3.90   1
  -3  -1   7  205.60    3.40   1
   3   1  -6    0.30    0.20   1
  -3  -1   6    0.10    0.40   1
   3   1  -5  241.10    3.10   1
  -3  -1   5  241.90    2.90   1
   3   1  -4  877.60    9.80   1
  -3  -1   4  876.90    9.80   1
   3   1  -3  340.50    4.00   1
  -3  -1   3  342.50    3.90   1
   3   1  -2  355.90    4.10   1
  -3  -1   2  352.60    4.00   1
   3   1  -1  381.10    3.70   1
  -3  -1   1  378.10    3.80   1
   3   1   0   48.00    0.70   1
  -3  -1   0   48.90    0.70   1
   3   1   1  279.80    3.00   1
  -3  -1  -1  279.90    3.20   1
   3   1   2  218.10    2.30   1
  -3  -1  -2  213.70    2.70   1
   3   1   3  728.20    7.90   1
  -3  -1  -3  733.60    8.90   1
   3   1   4  128.90    1.80   1
  -3  -1  -4  126.50    2.10   1
   3   1   5   14.70    0.60   1
  -3  -1  -5   15.20    0.70   1
   3   1   6  627.30    8.40   1
  -3  -1  -6  624.10    9.00   1
   3   1   7    7.50    0.70   1
  -3  -1  -7    8.00    0.70   1
   3   1   8  135.10    3.10   1
  -3  -1  -8  132.60    3.10   1
   3   1   9   88.90    2.80   1
  -3  -1  -9   85.80    3.20   1
   3   1  10   14.60    1.90   1
  -3  -1 -10   11.70    1.80   1
   3   1  11  191.50    6.90   1
  -3  -1 -11  196.10    7.00   1
   3   3 -13    7.50    2.10   1
  -3  -3  13    7.60    2.00   1
   3   3 -12  148.60    6.20   1
  -3  -3  12  157.70    6.10   1
   3   3 -11    2.90    1.60   1
  -3  -3  11    2.80    1.20   1
   3   3 -10  102.40    3.30   1
  -3  -3  10  106.50    3.30   1
   3   3  -9  228.30    5.30   1
  -3  -3   9  229.80    4.40   1
   3   3  -8   93.70    2.00   1
  -3  -3   8   92.20    2.00   1
   3   3  -7 1097.90   15.80   1
  -3  -3   7 1106.50   15.60   1
   3   3  -6  124.10    1.80   1
  -3  -3   6  125.30    2.00   1
   3   3  -5   33.10    0.70   1
  -3  -3   5   34.10    0.80   1
   3   3  -4  891.20    9.50   1
  -3  -3   4  880.10    9.40   1
   3   3  -3   12.10    0.40   1
  -3  -3   3   12.10    0.40   1
   3   3  -2 1124.90   11.70   1
  -3  -3   2 1127.70   11.30   1
   3   3  -1  101.60    1.30   1
  -3  -3   1  105.10    1.50   1
   3   3   0  335.80    4.10   1
  -3  -3   0  323.50    3.70   1
   3   3   1 1660.70   18.20   1
  -3  -3  -1 1630.30   22.00   1
   3   3   2   77.60    1.10   1
  -3  -3  -2   76.20    1.40   1
   3   3   3  617.80    6.30   1
  -3  -3  -3  620.80    7.70   1
   3   3   4  497.10    5.90   1
  -3  -3  -4  504.00    7.10   1
   3   3   5    6.30    0.50   1
  -3  -3  -5    7.10    0.70   1
   3   3   6  227.90    3.30   1
  -3  -3  -6  227.70    4.10   1
   3   3   7   48.10    1.50   1
  -3  -3  -7   49.10    1.90   1
   3   3   8  176.90    3.80   1
  -3  -3  -8  186.40    5.90   1
   3   3   9  170.50    4.50   1
  -3  -3  -9  160.60    5.10   1
   3   3  10    2.30    1.30   1
  -3  -3 -10    3.10    1.30   1
   3   3  11  181.40    6.80   1
  -3  -3 -11  188.20    6.90   1
   3   5 -13   37.40    3.60   1
  -3  -5  13   33.40    3.40   1
   3   5 -12  263.80    8.70   1
  -3  -5  12  258.30    9.70   1
   3   5 -11  103.50    4.60   1
  -3  -5  11  101.80    3.70   1
   3   5 -10   38.90    2.50   1
  -3  -5  10   37.20    2.10   1
   3   5  -9  130.40    3.80   1
  -3  -5   9  132.40    3.30   1
   3   5  -8   69.40    1.80   1
  -3  -5   8   68.10    2.00   1
   3   5  -7  249.30    4.40   1
  -3  -5   7  241.80    4.10   1
   3   5  -6   13.40    0.70   1
  -3  -5   6   14.30    0.70   1
   3   5  -5  275.90    3.50   1
  -3  -5   5  272.70    3.70   1
   3   5  -4  769.00    8.50   1
  -3  -5   4  778.70    8.90   1
   3   5  -3  266.20    3.10   1
  -3  -5   3  265.90    3.30   1
   3   5  -2 1056.00   10.20   1
  -3  -5   2 1049.40   11.70   1
   3   5  -1  271.50    2.90   1
  -3  -5   1  270.70    4.30   1
   3   5   0   13.40    0.50   1
  -3  -5   0   13.70    0.90   1
   3   5   1  561.80    6.50   1
  -3  -5  -1  549.50    9.00   1
   3   5   2  163.90    2.40   1
  -3  -5  -2  165.30    2.60   1
   3   5   3  171.30    2.10   1
  -3  -5  -3  175.90    2.80   1
   3   5   4  123.50    1.90   1
  -3  -5  -4  122.00    2.10   1
   3   5   5  162.40    2.50   1
  -3  -5  -5  161.40    3.00   1
   3   5   6  495.70    7.50   1
  -3  -5  -6  507.30    9.20   1
   3   5   7   93.70    2.60   1
  -3  -5  -7   94.90    3.20   1
   3   5   8   70.50    2.20   1
  -3  -5  -8   69.60    2.90   1
   3   5   9   72.80    3.10   1
  -3  -5  -9   73.20    3.20   1
   3   5  10   38.10    3.50   1
  -3  -5 -10   32.00    3.30   1
   3   5  11   82.50    9.30   1
  -3  -5 -11   74.40    9.30   1
   3   7 -12   25.50    2.50   1
  -3  -7  12   23.90    2.50   1
   3   7 -11   41.80    2.70   1
  -3  -7  11   47.20    2.80   1
   3   7 -10   33.80    2.30   1
  -3  -7  10   37.10    2.20   1
   3   7  -9  162.40    4.70   1
  -3  -7   9  160.80    4.00   1
   3   7  -8  123.30    3.80   1
  -3  -7   8  131.60    2.90   1
   3   7  -7  219.10    4.90   1
  -3  -7   7  218.40    4.30   1
   3   7  -6  113.50    2.30   1
  -3  -7   6  115.80    2.60   1
   3   7  -5   23.50    0.90   1
  -3  -7   5   23.70    0.90   1
   3   7  -4   62.20    1.30   1
  -3  -7   4   62.50    1.30   1
   3   7  -3  545.60    5.70   1
  -3  -7   3  560.80    6.80   1
   3   7  -2   21.10    0.60   1
  -3  -7   2   22.30    0.80   1
   3   7  -1    4.20    0.30   1
  -3  -7   1    4.70    0.50   1
   3   7   0  187.00    2.60   1
  -3  -7   0  187.30    3.30   1
   3   7   1  444.30    5.70   1
  -3  -7  -1  443.30    6.40   1
   3   7   2  182.60    2.60   1
  -3  -7  -2  180.00    2.80   1
   3   7   3  223.50    3.50   1
  -3  -7  -3  219.10    4.20   1
   3   7   4  102.70    2.30   1
  -3  -7  -4  103.30    3.10   1
   3   7   5  100.80    2.00   1
  -3  -7  -5  103.50    2.80   1
   3   7   6   37.90    1.40   1
  -3  -7  -6   39.20    1.70   1
   3   7   7   26.40    1.70   1
  -3  -7  -7   26.00    1.90   1
   3   7   8   63.20    2.50   1
  -3  -7  -8   57.10    3.50   1
   3   7   9   39.30    3.10   1
  -3  -7  -9   37.70    3.40   1
   3   7  10   66.40    4.40   1
  -3  -7 -10   68.00    4.60   1
   3   9 -11   68.40    3.90   1
  -3  -9  11   63.80    3.70   1
   3   9 -10   20.40    2.10   1
  -3  -9  10   16.00    1.90   1
   3   9  -9   79.20    3.50   1
  -3  -9   9   83.80    2.70   1
   3   9  -8   79.00    2.80   1
  -3  -9   8   82.70    2.30   1
   3   9  -7    0.80    1.10   1
  -3  -9   7    1.30    0.50   1
   3   9  -6   10.50    1.30   1
  -3  -9   6   11.10    0.80   1
   3   9  -5  216.10    4.90   1
  -3  -9   5  224.50    4.60   1
   3   9  -4  242.20    4.40   1
  -3  -9   4  249.20    4.20   1
   3   9  -3  342.40    6.00   1
  -3  -9   3  339.00    5.40   1
   3   9  -2  240.60    5.50   1
  -3  -9   2  242.40    4.00   1
   3   9  -1  391.00    6.50   1
  -3  -9   1  390.10    6.50   1
   3   9   0    9.10    0.60   1
  -3  -9   0    7.70    0.80   1
   3   9   1    0.30    0.50   1
  -3  -9  -1    1.30    0.40   1
   3   9   2  161.30    3.50   1
  -3  -9  -2  162.10    3.00   1
   3   9   3  140.80    3.20   1
  -3  -9  -3  144.70    3.40   1
   3   9   4   38.00    1.40   1
  -3  -9  -4   41.80    1.70   1
   3   9   5  147.00    4.50   1
  -3  -9  -5  151.20    4.80   1
   3   9   6  196.00    5.90   1
  -3  -9  -6  172.40    5.60   1
   3   9   7  224.90    7.60   1
  -3  -9  -7  233.50    7.10   1
   3   9   8   26.70    2.40   1
  -3  -9  -8   24.30    3.10   1
   3   9   9   23.90    3.80   1
  -3  -9  -9   21.90    3.10   1
   3  11 -10   67.20    4.20   1
  -3 -11  10   62.80    4.30   1
   3  11  -9   28.20    2.80   1
  -3 -11   9   28.20    2.50   1
   3  11  -8  339.50   10.40   1
  -3 -11   8  362.90   10.70   1
   3  11  -7  138.00    5.00   1
  -3 -11   7  154.70    4.40   1
   3  11  -6  282.20    7.70   1
  -3 -11   6  293.40    6.50   1
   3  11  -5    2.10    1.40   1
  -3 -11   5    1.50    1.00   1
   3  11  -4   64.30    2.50   1
  -3 -11   4   60.20    1.90   1
   3  11  -3   32.20    1.70   1
  -3 -11   3   34.50    1.50   1
   3  11  -2   16.70    1.30   1
  -3 -11   2   19.70    1.20   1
   3  11  -1   -1.10    0.60   1
  -3 -11   1   -0.40    0.50   1
   3  11   0  434.90    7.90   1
  -3 -11   0  444.20    8.60   1
   3  11   1  172.70    4.30   1
  -3 -11  -1  181.10    5.10   1
   3  11   2  432.70   11.70   1
  -3 -11  -2  417.90   13.40   1
   3  11   3   45.00    2.80   1
  -3 -11  -3   49.40    5.10   1
   3  11   4  145.00    5.60   1
  -3 -11  -4  155.90    5.90   1
   3  11   5   14.60    2.20   1
  -3 -11  -5   11.70    2.10   1
   3  11   6   -1.00    1.60   1
  -3 -11  -6    2.20    1.80   1
   3  11   7   31.10    3.00   1
  -3 -11  -7   30.80    3.30   1
   3  11   8   64.60    8.40   1
   3  13  -8   22.80    3.20   1
  -3 -13   8   20.00    2.70   1
   3  13  -7    1.10    1.80   1
  -3 -13   7    0.60    1.30   1
   3  13  -6    5.70    1.90   1
  -3 -13   6    4.70    1.50   1
   3  13  -5  124.20    5.00   1
  -3 -13   5  123.20    4.30   1
   3  13  -4   18.60    2.00   1
  -3 -13   4   21.10    1.90   1
   3  13  -3  364.30    8.70   1
  -3 -13   3  360.90    8.40   1
   3  13  -2   16.60    2.10   1
  -3 -13   2   13.10    1.60   1
   3  13  -1  141.80    5.00   1
  -3 -13   1  129.90    4.70   1
   3  13   0   15.00    2.00   1
  -3 -13   0   10.60    2.20   1
   3  13   1    1.70    1.50   1
  -3 -13  -1    1.20    1.80   1
   3  13   2   18.70    2.40   1
  -3 -13  -2   21.80    4.60   1
   3  13   3    6.50    1.90   1
  -3 -13  -3    5.20    2.30   1
   3  13   4   -2.10    2.50   1
  -3 -13  -4    2.90    2.50   1
   3  13   5  197.00    8.60   1
  -3 -13  -5  187.00    9.90   1
   3  13   6   28.20    4.00   1
  -3 -13  -6   29.50    3.10   1
   3  15  -4   -0.20    2.30   1
  -3 -15   4    1.70    1.80   1
   3  15  -3   12.80    2.30   1
  -3 -15   3   17.40    2.20   1
   3  15  -2   -1.60    2.00   1
  -3 -15   2    0.80    1.70   1
   3  15  -1   -1.70    1.90   1
  -3 -15   1    1.10    1.90   1
   3  15   0  129.40    5.60   1
  -3 -15   0  116.00    5.90   1
   3  15   1    3.70    2.10   1
  -3 -15  -1    1.50    2.40   1
   3  15   2  241.80    8.90   1
  -3 -15  -2  238.30    9.70   1
   4   0 -13    0.40    1.90   1
   4   0 -12  119.10    4.20   1
   4   0 -11   -0.40    1.10   1
   4   0 -10  454.20    9.50   1
   4   0  -9    1.20    0.80   1
   4   0  -8  377.40    7.40   1
   4   0  -7   -0.10    0.30   1
   4   0  -6  310.50    4.20   1
   4   0  -5    0.00    0.20   1
   4   0  -4  121.50    1.80   1
   4   0  -3    0.10    0.30   1
   4   0  -2 1222.50   12.70   1
   4   0  -1    0.40    0.20   1
   4   0   0 1872.00   17.60   1
   4   0   1    0.30    0.30   1
   4   0   2   49.30    0.90   1
   4   0   3    0.50    0.40   1
   4   0   4    7.70    0.60   1
   4   0   5   -0.10    0.40   1
   4   0   6  158.00    3.90   1
   4   0   7   -0.10    0.60   1
   4   0   8 1032.50   16.60   1
   4   0   9    0.10    0.90   1
   4   0  10  156.10    5.80   1
   4   0  11   -0.70    1.80   1
   4   2 -13  225.30    9.00   1
  -4  -2  13  219.90    7.60   1
   4   2 -12   13.50    1.70   1
  -4  -2  12   15.50    1.60   1
   4   2 -11    2.10    1.10   1
  -4  -2  11    0.10    1.00   1
   4   2 -10   33.90    1.70   1
  -4  -2  10   32.50    1.70   1
   4   2  -9    5.10    0.80   1
  -4  -2   9    5.00    0.90   1
   4   2  -8   11.80    0.60   1
  -4  -2   8   11.70    0.70   1
   4   2  -7  508.10    8.50   1
  -4  -2   7  494.60    9.10   1
   4   2  -6   40.70    0.90   1
  -4  -2   6   40.00    1.00   1
   4   2  -5 2013.90   22.10   1
  -4  -2   5 2014.50   21.00   1
   4   2  -4  126.30    1.80   1
  -4  -2   4  125.20    1.80   1
   4   2  -3  110.80    1.60   1
  -4  -2   3  113.60    1.60   1
   4   2  -2  114.90    1.30   1
  -4  -2   2  116.50    1.60   1
   4   2  -1    2.20    0.20   1
  -4  -2   1    2.30    0.30   1
   4   2   0   45.20    0.70   1
  -4  -2   0   45.10    0.80   1
   4   2   1  109.00    1.50   1
  -4  -2  -1  112.70    1.60   1
   4   2   2    4.50    0.30   1
  -4  -2  -2    3.90    0.40   1
   4   2   3 1461.50   14.40   1
  -4  -2  -3 1415.50   16.90   1
   4   2   4  100.00    1.70   1
  -4  -2  -4   94.80    2.10   1
   4   2   5  522.80    7.40   1
  -4  -2  -5  530.80    8.50   1
   4   2   6    0.40    0.60   1
  -4  -2  -6    0.10    0.50   1
   4   2   7    3.50    0.80   1
  -4  -2  -7    3.10    0.90   1
   4   2   8    9.10    1.00   1
  -4  -2  -8   12.50    1.30   1
   4   2   9    3.30    1.30   1
  -4  -2  -9    5.50    1.50   1
   4   2  10    2.80    1.50   1
  -4  -2 -10   -1.40    1.50   1
   4   4 -13    3.30    1.90   1
  -4  -4  13   -5.00    2.30   1
   4   4 -12  139.30    6.00   1
  -4  -4  12  132.10    5.00   1
   4   4 -11   38.20    2.20   1
  -4  -4  11   39.70    2.20   1
   4   4 -10  815.20   16.80   1
  -4  -4  10  808.50   16.20   1
   4   4  -9  125.40    3.70   1
  -4  -4   9  125.10    3.00   1
   4   4  -8  191.00    4.60   1
  -4  -4   8  193.30    4.00   1
   4   4  -7    5.60    0.50   1
  -4  -4   7    6.60    0.80   1
   4   4  -6   46.00    1.10   1
  -4  -4   6   43.20    1.30   1
   4   4  -5   76.10    1.30   1
  -4  -4   5   76.60    1.50   1
   4   4  -4   16.40    0.60   1
  -4  -4   4   15.90    0.60   1
   4   4  -3   62.80    1.00   1
  -4  -4   3   64.90    1.10   1
   4   4  -2 1369.30   12.70   1
  -4  -4   2 1355.60   13.60   1
   4   4  -1  264.10    3.00   1
  -4  -4   1  268.60    3.40   1
   4   4   0 1090.70   11.60   1
  -4  -4   0 1069.20   12.20   1
   4   4   1   44.90    1.00   1
  -4  -4  -1   42.30    1.10   1
   4   4   2   27.10    0.80   1
  -4  -4  -2   25.80    1.20   1
   4   4   3   27.10    0.70   1
  -4  -4  -3   28.20    0.80   1
   4   4   4   30.40    1.00   1
  -4  -4  -4   30.50    1.00   1
   4   4   5   11.20    0.60   1
  -4  -4  -5   10.00    0.80   1
   4   4   6  152.30    2.80   1
  -4  -4  -6  150.10    3.30   1
   4   4   7   62.10    2.20   1
  -4  -4  -7   63.90    2.60   1
   4   4   8  335.80    6.70   1
  -4  -4  -8  319.90    8.30   1
   4   4   9   60.40    3.60   1
  -4  -4  -9   60.50    3.90   1
   4   4  10   73.50    4.60   1
  -4  -4 -10   80.60    5.10   1
   4   6 -12    1.40    1.50   1
  -4  -6  12    2.40    1.60   1
   4   6 -11   -1.40    1.40   1
  -4  -6  11    0.80    1.40   1
   4   6 -10   22.00    2.00   1
  -4  -6  10   21.00    1.70   1
   4   6  -9   16.90    1.40   1
  -4  -6   9   17.50    1.10   1
   4   6  -8    0.90    0.80   1
  -4  -6   8    0.00    0.60   1
   4   6  -7  219.60    4.50   1
  -4  -6   7  215.30    4.90   1
   4   6  -6  377.50    5.20   1
  -4  -6   6  370.10    6.20   1
   4   6  -5  714.30    9.20   1
  -4  -6   5  713.60    9.70   1
   4   6  -4  113.10    1.90   1
  -4  -6   4  120.10    2.20   1
   4   6  -3   96.40    1.40   1
  -4  -6   3   95.70    1.90   1
   4   6  -2   10.70    0.50   1
  -4  -6   2   12.10    0.60   1
   4   6  -1    6.00    0.30   1
  -4  -6   1    6.10    0.40   1
   4   6   0  140.80    2.40   1
  -4  -6   0  134.40    3.50   1
   4   6   1   56.00    1.70   1
  -4  -6  -1   56.40    1.20   1
   4   6   2  222.10    3.80   1
  -4  -6  -2  225.90    5.20   1
   4   6   3  892.20   16.00   1
  -4  -6  -3  886.00   16.90   1
   4   6   4  253.10    5.20   1
  -4  -6  -4  264.10    5.70   1
   4   6   5  204.60    3.60   1
  -4  -6  -5  196.10    5.20   1
   4   6   6   15.80    1.00   1
  -4  -6  -6   13.50    1.30   1
   4   6   7   33.80    1.50   1
  -4  -6  -7   33.20    2.80   1
   4   6   8   27.70    2.10   1
  -4  -6  -8   28.10    2.90   1
   4   6   9    6.20    1.90   1
  -4  -6  -9    1.60    1.90   1
   4   6  10   -1.60    2.40   1
  -4  -6 -10    7.60    2.90   1
   4   8 -12   51.10    3.50   1
  -4  -8  12   52.80    4.00   1
   4   8 -11  142.20    5.60   1
  -4  -8  11  134.10    4.80   1
   4   8 -10  111.70    4.20   1
  -4  -8  10  111.00    4.10   1
   4   8  -9  172.40    5.40   1
  -4  -8   9  181.30    5.20   1
   4   8  -8  109.00    3.70   1
  -4  -8   8  113.30    3.20   1
   4   8  -7    5.40    1.10   1
  -4  -8   7    6.60    0.80   1
   4   8  -6    0.00    0.70   1
  -4  -8   6    0.70    0.60   1
   4   8  -5   38.10    1.20   1
  -4  -8   5   42.20    1.30   1
   4   8  -4  108.30    2.00   1
  -4  -8   4  114.40    2.20   1
   4   8  -3   22.00    0.90   1
  -4  -8   3   24.40    0.90   1
   4   8  -2  246.90    4.00   1
  -4  -8   2  252.00    4.40   1
   4   8  -1  719.00   10.00   1
  -4  -8   1  729.90   11.00   1
   4   8   0  460.80    7.40   1
  -4  -8   0  441.20   10.40   1
   4   8   1   64.10    1.70   1
  -4  -8  -1   62.30    3.30   1
   4   8   2   44.70    1.20   1
  -4  -8  -2   43.00    1.80   1
   4   8   3   52.20    1.30   1
  -4  -8  -3   46.70    2.20   1
   4   8   4   64.20    2.00   1
  -4  -8  -4   62.70    3.10   1
   4   8   5    8.50    0.90   1
  -4  -8  -5    9.10    1.50   1
   4   8   6   90.00    3.20   1
  -4  -8  -6   83.50    4.20   1
   4   8   7  157.10    6.10   1
  -4  -8  -7  153.00    6.50   1
   4   8   8  255.10    9.60   1
  -4  -8  -8  239.90    9.90   1
   4   8   9   76.70    6.10   1
  -4  -8  -9   75.00    5.40   1
   4  10 -10   31.90    2.90   1
  -4 -10  10   43.00    3.50   1
   4  10  -9   60.00    3.20   1
  -4 -10   9   59.30    3.10   1
   4  10  -8   20.40    2.00   1
  -4 -10   8   27.20    2.10   1
   4  10  -7  113.10    4.10   1
  -4 -10   7  111.20    2.90   1
   4  10  -6  323.70    8.30   1
  -4 -10   6  327.40    6.00   1
   4  10  -5  211.60    5.90   1
  -4 -10   5  212.50    4.90   1
   4  10  -4  248.20    5.80   1
  -4 -10   4  259.00    5.80   1
   4  10  -3   59.70    2.10   1
  -4 -10   3   65.30    2.10   1
   4  10  -2   34.50    1.50   1
  -4 -10   2   35.60    1.90   1
   4  10  -1   80.80    2.40   1
  -4 -10   1   81.80    2.40   1
   4  10   0   14.10    1.70   1
  -4 -10   0   14.50    0.70   1
   4  10   1   94.40    3.90   1
  -4 -10  -1   87.80    4.40   1
   4  10   2  122.90    5.50   1
  -4 -10  -2  109.30    5.20   1
   4  10   3   97.70    3.50   1
  -4 -10  -3   97.40    4.20   1
   4  10   4  343.20    8.90   1
  -4 -10  -4  360.30   11.10   1
   4  10   5   69.50    3.70   1
  -4 -10  -5   64.40    3.80   1
   4  10   6    4.30    1.70   1
  -4 -10  -6    3.30    1.70   1
   4  10   7   14.30    3.50   1
  -4 -10  -7   18.10    3.80   1
   4  12  -9  186.00    7.50   1
  -4 -12   9  194.60    7.30   1
   4  12  -8   38.90    3.00   1
  -4 -12   8   36.70    2.90   1
   4  12  -7    3.40    1.60   1
  -4 -12   7    1.80    1.40   1
   4  12  -6   88.60    4.00   1
  -4 -12   6   83.40    3.30   1
   4  12  -5   27.70    2.30   1
  -4 -12   5   23.30    1.80   1
   4  12  -4   66.10    2.80   1
  -4 -12   4   67.10    2.80   1
   4  12  -3   66.90    3.30   1
  -4 -12   3   69.30    2.90   1
   4  12  -2   61.40    3.10   1
  -4 -12   2   64.90    2.70   1
   4  12  -1  364.40    9.50   1
  -4 -12   1  371.90    9.40   1
   4  12   0   23.90    2.10   1
  -4 -12   0   18.60    1.80   1
   4  12   1   70.10    3.40   1
  -4 -12  -1   68.30    4.50   1
   4  12   2   45.20    2.80   1
  -4 -12  -2   45.50    4.00   1
   4  12   3   14.70    2.20   1
  -4 -12  -3   14.20    2.60   1
   4  12   4   43.80    3.40   1
  -4 -12  -4   45.50    4.40   1
   4  12   5    0.60    2.00   1
  -4 -12  -5    1.20    2.10   1
   4  12   6   18.10    3.00   1
  -4 -12  -6   26.50    3.60   1
   4  14  -6  199.40    9.40   1
  -4 -14   6  212.40    7.80   1
   4  14  -5    4.00    2.90   1
  -4 -14   5    2.30    1.80   1
   4  14  -4  107.10    6.00   1
  -4 -14   4  100.10    4.80   1
   4  14  -3   16.10    2.30   1
  -4 -14   3   23.40    2.40   1
   4  14  -2    2.80    1.70   1
  -4 -14   2   -0.20    1.60   1
   4  14  -1  101.40    4.90   1
  -4 -14   1  101.80    6.70   1
   4  14   0    1.20    1.90   1
  -4 -14   0    2.00    2.40   1
   4  14   1   42.70    3.30   1
  -4 -14  -1   38.30    4.00   1
   4  14   2  105.60    5.10   1
  -4 -14  -2  106.30    7.10   1
   4  14   3   23.50    3.60   1
  -4 -14  -3   11.80    3.50   1
   5   1 -13  128.80    5.30   1
  -5  -1  13  132.30    6.20   1
   5   1 -12    8.70    1.40   1
  -5  -1  12    9.60    1.50   1
   5   1 -11  187.00    5.10   1
  -5  -1  11  188.20    5.30   1
   5   1 -10   70.10    2.60   1
  -5  -1  10   73.40    2.60   1
   5   1  -9    0.10    0.60   1
  -5  -1   9   -0.60    0.80   1
   5   1  -8  546.90    8.10   1
  -5  -1   8  528.20    9.80   1
   5   1  -7   24.70    0.80   1
  -5  -1   7   23.50    0.90   1
   5   1  -6  309.70    4.20   1
  -5  -1   6  305.80    4.50   1
   5   1  -5  388.80    4.80   1
  -5  -1   5  379.60    4.60   1
   5   1  -4   70.60    1.00   1
  -5  -1   4   70.30    1.20   1
   5   1  -3 1146.00   12.80   1
  -5  -1   3 1130.20   12.70   1
   5   1  -2   44.30    0.70   1
  -5  -1   2   44.90    1.00   1
   5   1  -1  182.00    2.30   1
  -5  -1   1  182.60    2.50   1
   5   1   0  954.30    9.50   1
  -5  -1   0  959.00    9.10   1
   5   1   1    8.80    0.40   1
  -5  -1  -1    9.20    0.50   1
   5   1   2  641.10    6.80   1
  -5  -1  -2  634.40    6.90   1
   5   1   3  115.50    2.20   1
  -5  -1  -3  112.30    1.90   1
   5   1   4   50.40    1.40   1
  -5  -1  -4   50.10    1.50   1
   5   1   5  417.10    7.80   1
  -5  -1  -5  409.70    7.10   1
   5   1   6    7.20    1.00   1
  -5  -1  -6   11.00    1.10   1
   5   1   7  212.50    4.60   1
  -5  -1  -7  217.70    5.30   1
   5   1   8   55.20    2.50   1
  -5  -1  -8   57.60    2.40   1
   5   1   9    5.00    1.80   1
  -5  -1  -9    3.90    1.50   1
   5   1  10  204.40    8.90   1
  -5  -1 -10  208.30    9.20   1
   5   3 -13  294.10   11.20   1
  -5  -3  13  294.20   11.00   1
   5   3 -12    7.00    1.60   1
  -5  -3  12    4.20    1.80   1
   5   3 -11   61.70    2.80   1
  -5  -3  11   63.40    2.70   1
   5   3 -10  138.30    4.00   1
  -5  -3  10  139.00    4.00   1
   5   3  -9    0.70    0.40   1
  -5  -3   9    1.60    0.60   1
   5   3  -8  244.90    5.30   1
  -5  -3   8  244.90    5.20   1
   5   3  -7  173.80    3.20   1
  -5  -3   7  171.20    3.90   1
   5   3  -6  117.50    2.00   1
  -5  -3   6  119.80    2.70   1
   5   3  -5  530.40    6.50   1
  -5  -3   5  518.00    7.00   1
   5   3  -4   23.80    0.50   1
  -5  -3   4   23.70    0.70   1
   5   3  -3  520.30    5.40   1
  -5  -3   3  516.80    6.00   1
   5   3  -2   32.20    0.60   1
  -5  -3   2   30.90    0.80   1
   5   3  -1   63.80    1.00   1
  -5  -3   1   64.30    1.30   1
   5   3   0  197.40    2.40   1
  -5  -3   0  196.70    2.50   1
   5   3   1  357.50    4.60   1
  -5  -3  -1  363.50    4.60   1
   5   3   2  307.50    4.10   1
  -5  -3  -2  311.50    3.90   1
   5   3   3   27.60    0.90   1
  -5  -3  -3   26.90    0.80   1
   5   3   4   12.00    0.70   1
  -5  -3  -4   13.40    0.90   1
   5   3   5  253.60    4.30   1
  -5  -3  -5  255.40    4.80   1
   5   3   6    4.10    0.90   1
  -5  -3  -6    2.10    0.70   1
   5   3   7  222.00    4.90   1
  -5  -3  -7  215.90    5.20   1
   5   3   8   60.60    2.60   1
  -5  -3  -8   58.70    2.80   1
   5   3   9   15.60    2.50   1
  -5  -3  -9   13.90    2.50   1
   5   5 -13  110.30    7.70   1
  -5  -5  13  108.40    5.80   1
   5   5 -12   45.80    3.10   1
  -5  -5  12   48.90    3.60   1
   5   5 -11   21.90    2.20   1
  -5  -5  11   24.70    2.40   1
   5   5 -10   80.10    3.20   1
  -5  -5  10   78.00    2.90   1
   5   5  -9  115.90    3.40   1
  -5  -5   9  117.70    3.00   1
   5   5  -8  500.10    8.20   1
  -5  -5   8  487.80   11.70   1
   5   5  -7   24.30    1.00   1
  -5  -5   7   26.30    1.50   1
   5   5  -6   78.10    1.60   1
  -5  -5   6   75.60    2.10   1
   5   5  -5  350.30    5.00   1
  -5  -5   5  343.40    5.70   1
   5   5  -4  102.90    1.60   1
  -5  -5   4  104.30    2.10   1
   5   5  -3   28.80    0.70   1
  -5  -5   3   29.90    1.00   1
   5   5  -2   52.70    1.00   1
  -5  -5   2   50.50    1.30   1
   5   5  -1  389.40    5.80   1
  -5  -5   1  391.40    7.10   1
   5   5   0  489.00    7.60   1
  -5  -5   0  487.80    8.80   1
   5   5   1   13.20    0.80   1
  -5  -5  -1   11.60    0.80   1
   5   5   2  434.90    7.70   1
  -5  -5  -2  460.30    8.10   1
   5   5   3  198.00    4.50   1
  -5  -5  -3  186.40    4.80   1
   5   5   4    4.00    0.40   1
  -5  -5  -4    3.40    0.40   1
   5   5   5   74.50    2.00   1
  -5  -5  -5   67.10    2.70   1
   5   5   6   99.80    3.00   1
  -5  -5  -6   96.50    4.20   1
   5   5   7  103.10    3.40   1
  -5  -5  -7   98.40    4.80   1
   5   5   8   32.70    2.10   1
  -5  -5  -8   31.50    3.60   1
   5   5   9   18.70    2.80   1
  -5  -5  -9   15.50    2.80   1
   5   7 -12   85.90    4.40   1
  -5  -7  12   79.20    4.20   1
   5   7 -11  100.70    4.20   1
  -5  -7  11  109.50    4.50   1
   5   7 -10   80.50    3.40   1
  -5  -7  10   73.50    3.20   1
   5   7  -9   85.90    3.20   1
  -5  -7   9   82.50    2.70   1
   5   7  -8   73.70    2.80   1
  -5  -7   8   72.80    2.70   1
   5   7  -7   15.80    1.30   1
  -5  -7   7   19.00    1.30   1
   5   7  -6  147.80    2.90   1
  -5  -7   6  141.80    3.30   1
   5   7  -5  156.50    3.20   1
  -5  -7   5  158.70    3.30   1
   5   7  -4  325.90    4.10   1
  -5  -7   4  331.60    5.30   1
   5   7  -3  623.30    9.00   1
  -5  -7   3  640.30    8.30   1
   5   7  -2  335.60    5.20   1
  -5  -7   2  348.40    6.40   1
   5   7  -1   26.10    0.80   1
  -5  -7   1   23.80    1.90   1
   5   7   0  230.80    4.30   1
  -5  -7   0  230.10    6.20   1
   5   7   1   94.30    2.20   1
  -5  -7  -1   85.00    3.90   1
   5   7   2   98.80    2.40   1
  -5  -7  -2   98.30    3.00   1
   5   7   3    1.30    0.50   1
  -5  -7  -3    0.50    1.20   1
   5   7   4  251.00    5.50   1
  -5  -7  -4  246.10    9.40   1
   5   7   5  385.00    8.00   1
  -5  -7  -5  360.20   10.90   1
   5   7   6  157.70    4.40   1
  -5  -7  -6  153.00    6.20   1
   5   7   7   85.30    3.90   1
  -5  -7  -7   83.50    4.90   1
   5   7   8  113.90    5.70   1
  -5  -7  -8   96.50    5.80   1
   5   9 -11   34.70    3.10   1
  -5  -9  11   32.50    3.60   1
   5   9 -10   10.70    2.00   1
  -5  -9  10   12.90    1.90   1
   5   9  -9  204.80    6.30   1
  -5  -9   9  211.40    5.00   1
   5   9  -8  179.20    5.50   1
  -5  -9   8  191.90    4.70   1
   5   9  -7  239.60    5.70   1
  -5  -9   7  243.50    5.00   1
   5   9  -6   25.70    1.50   1
  -5  -9   6   26.80    1.20   1
   5   9  -5   74.70    2.20   1
  -5  -9   5   85.20    2.30   1
   5   9  -4  119.60    2.90   1
  -5  -9   4  120.80    2.90   1
   5   9  -3   36.50    1.50   1
  -5  -9   3   37.40    1.50   1
   5   9  -2    7.10    0.50   1
  -5  -9   2    7.10    0.50   1
   5   9  -1  127.20    3.20   1
  -5  -9   1  122.10    3.70   1
   5   9   0  162.10    3.40   1
  -5  -9   0  144.20    5.00   1
   5   9   1  382.70    8.50   1
  -5  -9  -1  360.40   11.60   1
   5   9   2  197.60    4.80   1
  -5  -9  -2  201.10    8.10   1
   5   9   3  160.80    4.40   1
  -5  -9  -3  162.60    5.80   1
   5   9   4    7.80    1.40   1
  -5  -9  -4    7.70    2.00   1
   5   9   5    5.60    1.40   1
  -5  -9  -5   10.00    2.20   1
   5   9   6   38.70    2.90   1
  -5  -9  -6   33.60    3.50   1
   5   9   7   30.40    4.10   1
  -5  -9  -7   28.00    3.90   1
   5  11  -9    7.80    1.90   1
  -5 -11   9    8.80    1.90   1
   5  11  -8    2.20    1.60   1
  -5 -11   8    1.10    1.40   1
   5  11  -7   40.90    2.70   1
  -5 -11   7   43.20    2.40   1
   5  11  -6   51.10    2.80   1
  -5 -11   6   48.50    2.60   1
   5  11  -5   46.90    2.60   1
  -5 -11   5   49.00    2.20   1
   5  11  -4  240.20    6.00   1
  -5 -11   4  249.50    6.00   1
   5  11  -3   79.90    3.40   1
  -5 -11   3   84.30    3.40   1
   5  11  -2  191.50    6.00   1
  -5 -11   2  196.60    5.80   1
   5  11  -1    0.80    1.20   1
  -5 -11   1    0.20    1.10   1
   5  11   0    3.20    1.40   1
  -5 -11   0    3.30    1.40   1
   5  11   1   89.00    3.60   1
  -5 -11  -1   87.90    4.80   1
   5  11   2   -1.00    1.10   1
  -5 -11  -2    2.10    1.90   1
   5  11   3   -1.60    1.20   1
  -5 -11  -3    1.80    2.20   1
   5  11   4   87.80    4.70   1
  -5 -11  -4   77.60    4.70   1
   5  11   5   29.20    3.10   1
  -5 -11  -5   33.90    4.30   1
   5  11   6  140.90    9.00   1
  -5 -11  -6  148.30    9.40   1
   5  13  -7  170.60    8.20   1
  -5 -13   7  171.20    8.20   1
   5  13  -6   -3.00    2.20   1
  -5 -13   6    2.30    2.00   1
   5  13  -5   28.50    3.10   1
  -5 -13   5   35.10    2.80   1
   5  13  -4   16.10    2.30   1
  -5 -13   4   20.60    2.80   1
   5  13  -3    6.70    2.10   1
  -5 -13   3    5.40    1.90   1
   5  13  -2    7.20    2.00   1
  -5 -13   2    5.10    1.90   1
   5  13  -1  152.60    6.10   1
  -5 -13   1  150.10    8.30   1
   5  13   0   33.80    2.80   1
  -5 -13   0   31.70    3.70   1
   5  13   1  270.80    9.30   1
  -5 -13  -1  238.00   11.60   1
   5  13   2    8.60    2.20   1
  -5 -13  -2   10.30    2.80   1
   5  13   3  155.10    6.30   1
  -5 -13  -3  167.10    9.70   1
   6   0 -13   -1.30    1.80   1
   6   0 -12   -0.10    1.80   1
   6   0 -11   -0.20    1.50   1
   6   0 -10   30.80    1.70   1
   6   0  -9    0.50    0.70   1
   6   0  -8  174.10    3.20   1
   6   0  -7    0.20    0.30   1
   6   0  -6 1928.50   29.10   1
   6   0  -5    0.20    0.40   1
   6   0  -4  574.70    7.10   1
   6   0  -3   -0.20    0.40   1
   6   0  -2    8.70    0.40   1
   6   0  -1    0.20    0.30   1
   6   0   0   26.40    0.70   1
   6   0   1    0.00    0.30   1
   6   0   2 1223.50   13.30   1
   6   0   3    0.60    0.40   1
   6   0   4  592.20   10.80   1
   6   0   5   -0.30    0.80   1
   6   0   6   43.00    2.00   1
   6   0   7   -2.10    1.20   1
   6   0   8    9.10    1.40   1
   6   0   9    1.90    2.70   1
   6   2 -13   54.30    3.50   1
  -6  -2  13   54.90    3.90   1
   6   2 -12    0.90    1.40   1
  -6  -2  12    2.00    1.70   1
   6   2 -11  405.10    9.60   1
  -6  -2  11  411.30   11.50   1
   6   2 -10   48.80    2.30   1
  -6  -2  10   48.80    2.20   1
   6   2  -9  406.00    6.70   1
  -6  -2   9  400.30    8.30   1
   6   2  -8    1.70    0.40   1
  -6  -2   8    1.50    1.00   1
   6   2  -7    5.90    0.50   1
  -6  -2   7    7.30    0.70   1
   6   2  -6    0.90    0.30   1
  -6  -2   6    1.60    0.50   1
   6   2  -5    2.20    0.40   1
  -6  -2   5    1.70    0.60   1
   6   2  -4   39.80    0.90   1
  -6  -2   4   38.70    1.10   1
   6   2  -3  459.70    5.50   1
  -6  -2   3  455.80    6.00   1
   6   2  -2  195.70    2.50   1
  -6  -2   2  189.70    2.90   1
   6   2  -1 1554.80   15.80   1
  -6  -2   1 1592.00   17.00   1
   6   2   0    1.20    0.30   1
  -6  -2   0    0.80    0.30   1
   6   2   1   64.30    1.20   1
  -6  -2  -1   64.40    1.20   1
   6   2   2    1.10    0.40   1
  -6  -2  -2    1.80    0.40   1
   6   2   3    2.50    0.60   1
  -6  -2  -3    3.10    0.50   1
   6   2   4    3.30    0.70   1
  -6  -2  -4    5.20    0.80   1
   6   2   5   26.40    1.40   1
  -6  -2  -5   29.40    1.50   1
   6   2   6    7.40    1.20   1
  -6  -2  -6    6.60    1.20   1
   6   2   7  496.50    9.60   1
  -6  -2  -7  484.10   10.30   1
   6   2   8    9.30    1.70   1
  -6  -2  -8   15.30    2.00   1
   6   2   9  162.30    7.70   1
  -6  -2  -9  144.00    7.20   1
   6   4 -13   -1.40    2.20   1
  -6  -4  13    5.00    2.00   1
   6   4 -12   11.50    2.30   1
  -6  -4  12    8.50    2.10   1
   6   4 -11   23.30    1.90   1
  -6  -4  11   21.70    2.30   1
   6   4 -10   34.80    2.00   1
  -6  -4  10   29.20    2.20   1
   6   4  -9    1.30    0.60   1
  -6  -4   9    1.10    1.10   1
   6   4  -8  193.20    4.70   1
  -6  -4   8  193.10    4.80   1
   6   4  -7   46.90    1.40   1
  -6  -4   7   45.30    2.00   1
   6   4  -6  527.40    7.40   1
  -6  -4   6  509.10    9.10   1
   6   4  -5  187.70    3.00   1
  -6  -4   5  180.50    3.40   1
   6   4  -4  208.30    2.70   1
  -6  -4   4  202.80    3.40   1
   6   4  -3   10.10    0.40   1
  -6  -4   3    8.20    0.70   1
   6   4  -2   31.70    0.90   1
  -6  -4   2   33.00    1.00   1
   6   4  -1   47.20    1.30   1
  -6  -4   1   48.40    1.60   1
   6   4   0   12.70    0.80   1
  -6  -4   0   12.80    0.70   1
   6   4   1   12.90    0.90   1
  -6  -4  -1   12.00    0.90   1
   6   4   2  389.20    7.10   1
  -6  -4  -2  412.20    8.00   1
   6   4   3  156.50    2.80   1
  -6  -4  -3  164.50    3.70   1
   6   4   4  579.90    9.50   1
  -6  -4  -4  578.40   10.70   1
   6   4   5    9.60    1.30   1
  -6  -4  -5    6.90    1.30   1
   6   4   6    9.30    1.40   1
  -6  -4  -6   12.60    1.80   1
   6   4   7    2.20    1.20   1
  -6  -4  -7    2.10    1.40   1
   6   4   8    2.00    1.40   1
  -6  -4  -8    2.40    2.10   1
   6   6 -12   56.00    4.00   1
  -6  -6  12   54.50    3.30   1
   6   6 -11  255.60    8.30   1
  -6  -6  11  250.90    8.00   1
   6   6 -10  116.20    4.10   1
  -6  -6  10  123.10    4.20   1
   6   6  -9  281.00    7.30   1
  -6  -6   9  283.50    7.30   1
   6   6  -8   12.20    1.00   1
  -6  -6   8   11.90    1.30   1
   6   6  -7    4.30    0.90   1
  -6  -6   7    7.10    1.10   1
   6   6  -6   98.30    2.60   1
  -6  -6   6   96.00    2.80   1
   6   6  -5   47.30    1.20   1
  -6  -6   5   48.20    1.70   1
   6   6  -4   23.40    0.70   1
  -6  -6   4   23.00    1.00   1
   6   6  -3  400.00    6.80   1
  -6  -6   3  406.80    6.70   1
   6   6  -2  213.30    3.70   1
  -6  -6   2  224.60    5.90   1
   6   6  -1  647.20   11.20   1
  -6  -6   1  640.10   14.90   1
   6   6   0  229.40    4.20   1
  -6  -6   0  232.00    6.40   1
   6   6   1  157.20    3.10   1
  -6  -6  -1  160.80    3.90   1
   6   6   2   23.80    1.10   1
  -6  -6  -2   24.10    1.40   1
   6   6   3    2.20    0.60   1
  -6  -6  -3    3.40    1.40   1
   6   6   4   19.50    1.40   1
  -6  -6  -4   16.80    2.10   1
   6   6   5   45.10    1.90   1
  -6  -6  -5   38.60    3.20   1
   6   6   6   36.50    2.00   1
  -6  -6  -6   36.40    3.40   1
   6   6   7  277.00    9.00   1
  -6  -6  -7  273.20   11.00   1
   6   6   8   98.40    5.60   1
  -6  -6  -8   97.70    6.30   1
   6   8 -11   27.60    2.60   1
  -6  -8  11   20.40    2.30   1
   6   8 -10   46.20    2.70   1
  -6  -8  10   52.90    3.00   1
   6   8  -9    0.70    1.20   1
  -6  -8   9    2.40    1.20   1
   6   8  -8   89.00    3.90   1
  -6  -8   8   90.30    3.40   1
   6   8  -7  248.70    6.40   1
  -6  -8   7  249.10    6.40   1
   6   8  -6  455.90   10.10   1
  -6  -8   6  467.00   10.30   1
   6   8  -5  247.10    5.50   1
  -6  -8   5  252.30    6.40   1
   6   8  -4  115.50    2.80   1
  -6  -8   4  123.80    3.20   1
   6   8  -3    0.60    0.40   1
  -6  -8   3    0.60    0.40   1
   6   8  -2   61.90    1.80   1
  -6  -8   2   57.60    2.40   1
   6   8  -1   50.90    1.70   1
  -6  -8   1   48.90    2.30   1
   6   8   0   48.00    1.60   1
  -6  -8   0   41.50    4.80   1
   6   8   1   27.00    1.30   1
  -6  -8  -1   24.30    3.70   1
   6   8   2  281.10    5.80   1
  -6  -8  -2  278.10   14.70   1
   6   8   3  287.50    6.90   1
  -6  -8  -3  300.90    9.60   1
   6   8   4  131.70    4.50   1
  -6  -8  -4  130.50    6.00   1
   6   8   5   61.20    3.00   1
  -6  -8  -5   63.30    5.00   1
   6   8   6   33.00    2.60   1
  -6  -8  -6   35.30    3.50   1
   6   8   7   22.20    2.90   1
  -6  -8  -7   15.40    3.10   1
   6  10 -10  199.30    7.60   1
  -6 -10  10  206.40    9.20   1
   6  10  -9   42.80    2.90   1
  -6 -10   9   42.40    2.90   1
   6  10  -8    2.00    1.40   1
  -6 -10   8    2.60    1.20   1
   6  10  -7   12.30    1.50   1
  -6 -10   7   13.30    1.70   1
   6  10  -6   39.00    2.30   1
  -6 -10   6   35.50    1.80   1
   6  10  -5   33.20    1.70   1
  -6 -10   5   31.20    1.70   1
   6  10  -4   -0.70    0.90   1
  -6 -10   4    0.40    1.30   1
   6  10  -3   41.70    1.80   1
  -6 -10   3   46.30    2.50   1
   6  10  -2  387.80    8.40   1
  -6 -10   2  377.50    9.40   1
   6  10  -1  140.80    4.20   1
  -6 -10   1  137.30    4.50   1
   6  10   0  110.40    3.60   1
  -6 -10   0  106.50    5.60   1
   6  10   1    8.70    1.20   1
  -6 -10  -1    8.40    2.10   1
   6  10   2    3.90    1.30   1
  -6 -10  -2    8.20    4.90   1
   6  10   3   47.80    2.70   1
  -6 -10  -3   39.70    5.90   1
   6  10   4   25.90    2.20   1
  -6 -10  -4   25.70    3.80   1
   6  10   5   24.30    3.60   1
  -6 -10  -5   26.10    4.10   1
   6  10   6   65.70    7.70   1
  -6 -10  -6   67.20    8.90   1
   6  12  -8   37.20    4.00   1
  -6 -12   8   28.20    3.60   1
   6  12  -7  118.30    6.40   1
  -6 -12   7  122.80    5.40   1
   6  12  -6   14.80    2.70   1
  -6 -12   6   10.30    2.40   1
   6  12  -5  248.90   10.20   1
  -6 -12   5  261.20   10.40   1
   6  12  -4   35.60    2.80   1
  -6 -12   4   43.10    3.60   1
   6  12  -3    0.20    1.50   1
  -6 -12   3    1.10    1.20   1
   6  12  -2   33.40    2.80   1
  -6 -12   2   37.10    2.50   1
   6  12  -1   15.50    2.40   1
  -6 -12   1   13.80    2.20   1
   6  12   0   75.10    3.80   1
  -6 -12   0   77.20    4.30   1
   6  12   1   31.20    2.30   1
  -6 -12  -1   29.90    6.20   1
   6  12   2   30.70    2.70   1
  -6 -12  -2   33.00    3.90   1
   6  12   3  262.90    9.00   1
  -6 -12  -3  272.40   19.00   1
   6  12   4   31.20    3.90   1
   6  14  -4   18.00    3.10   1
  -6 -14   4   24.70    3.50   1
   6  14  -3   26.70    2.90   1
  -6 -14   3   28.10    3.30   1
   6  14  -2  210.00    8.10   1
  -6 -14   2  213.90   11.40   1
   6  14  -1    7.40    2.30   1
  -6 -14   1   10.70    3.20   1
   7   1 -13    8.10    2.20   1
  -7  -1  13    9.60    2.40   1
   7   1 -12  165.80    6.90   1
  -7  -1  12  163.70    7.00   1
   7   1 -11   10.90    2.30   1
  -7  -1  11   11.30    2.10   1
   7   1 -10    4.90    1.40   1
  -7  -1  10    5.30    1.50   1
   7   1  -9  445.80    9.40   1
  -7  -1   9  443.60   10.90   1
   7   1  -8    6.00    1.00   1
  -7  -1   8    7.80    0.80   1
   7   1  -7  101.30    2.40   1
  -7  -1   7  107.60    2.70   1
   7   1  -6  122.10    2.70   1
  -7  -1   6  117.40    2.80   1
   7   1  -5   43.30    1.30   1
  -7  -1   5   42.30    1.30   1
   7   1  -4  579.30    8.50   1
  -7  -1   4  576.20    8.00   1
   7   1  -3   19.70    0.70   1
  -7  -1   3   18.30    0.90   1
   7   1  -2  263.90    3.60   1
  -7  -1   2  265.10    3.70   1
   7   1  -1  373.10    4.60   1
  -7  -1   1  368.00    4.50   1
   7   1   0   64.30    1.40   1
  -7  -1   0   69.10    1.40   1
   7   1   1  267.80    3.80   1
  -7  -1  -1  267.50    3.80   1
   7   1   2    0.70    0.40   1
  -7  -1  -2   -0.20    0.40   1
   7   1   3   91.10    2.90   1
  -7  -1  -3   91.00    2.40   1
   7   1   4  223.00    5.20   1
  -7  -1  -4  221.30    4.80   1
   7   1   5    8.10    1.10   1
  -7  -1  -5    9.10    1.00   1
   7   1   6  155.50    4.40   1
  -7  -1  -6  155.60    4.60   1
   7   1   7   30.40    2.10   1
  -7  -1  -7   32.60    2.70   1
   7   1   8    4.10    2.40   1
  -7  -1  -8    4.60    2.50   1
   7   3 -13   52.40    4.40   1
  -7  -3  13   56.50    4.10   1
   7   3 -12   61.60    4.00   1
  -7  -3  12   65.20    4.10   1
   7   3 -11   21.70    2.30   1
  -7  -3  11   22.90    2.30   1
   7   3 -10   27.50    2.30   1
  -7  -3  10   31.40    2.00   1
   7   3  -9  245.60    5.30   1
  -7  -3   9  234.60    5.90   1
   7   3  -8    1.70    0.60   1
  -7  -3   8    0.90    1.00   1
   7   3  -7  270.20    4.20   1
  -7  -3   7  262.90    5.40   1
   7   3  -6  157.70    2.70   1
  -7  -3   6  152.80    3.10   1
   7   3  -5   36.80    1.20   1
  -7  -3   5   33.80    1.20   1
   7   3  -4  312.30    4.90   1
  -7  -3   4  307.60    4.90   1
   7   3  -3   23.10    0.60   1
  -7  -3   3   23.90    1.00   1
   7   3  -2  143.90    2.50   1
  -7  -3   2  143.60    2.80   1
   7   3  -1  228.30    3.50   1
  -7  -3   1  229.60    3.60   1
   7   3   0   55.40    1.20   1
  -7  -3   0   55.90    1.30   1
   7   3   1  671.80   10.50   1
  -7  -3  -1  693.70   10.00   1
   7   3   2   67.80    1.40   1
  -7  -3  -2   66.30    1.80   1
   7   3   3   29.70    1.60   1
  -7  -3  -3   29.90    1.20   1
   7   3   4  174.50    5.30   1
  -7  -3  -4  180.30    5.40   1
   7   3   5   24.00    2.00   1
  -7  -3  -5   26.60    2.20   1
   7   3   6  186.60    5.30   1
  -7  -3  -6  192.60    6.20   1
   7   3   7   10.40    1.60   1
  -7  -3  -7   11.20    1.90   1
   7   3   8   28.70    2.70   1
  -7  -3  -8   30.00    2.90   1
   7   5 -12  127.70    6.30   1
  -7  -5  12  130.50    5.30   1
   7   5 -11   74.90    4.10   1
  -7  -5  11   74.70    3.60   1
   7   5 -10    1.90    1.50   1
  -7  -5  10    1.20    1.30   1
   7   5  -9   80.50    2.60   1
  -7  -5   9   83.20    3.10   1
   7   5  -8  120.70    3.20   1
  -7  -5   8  118.70    3.80   1
   7   5  -7  169.30    4.40   1
  -7  -5   7  167.50    4.50   1
   7   5  -6   92.40    2.60   1
  -7  -5   6   93.50    2.60   1
   7   5  -5   58.80    1.90   1
  -7  -5   5   57.30    1.90   1
   7   5  -4  489.50    6.30   1
  -7  -5   4  487.00    8.20   1
   7   5  -3  181.30    3.10   1
  -7  -5   3  195.60    4.20   1
   7   5  -2  122.10    2.70   1
  -7  -5   2  127.70    3.70   1
   7   5  -1  176.10    4.00   1
  -7  -5   1  173.70    3.90   1
   7   5   0   78.10    2.30   1
  -7  -5   0   78.90    3.20   1
   7   5   1  144.90    3.20   1
  -7  -5  -1  138.60    5.50   1
   7   5   2    4.40    0.70   1
  -7  -5  -2    2.60    1.20   1
   7   5   3  125.90    3.40   1
  -7  -5  -3  123.60    4.20   1
   7   5   4  189.50    4.50   1
  -7  -5  -4  188.20    5.80   1
   7   5   5   47.50    2.40   1
  -7  -5  -5   47.60    3.00   1
   7   5   6  252.20    7.20   1
  -7  -5  -6  239.50    9.80   1
   7   5   7   65.40    3.70   1
  -7  -5  -7   58.70    4.80   1
   7   7 -11    0.70    1.80   1
  -7  -7  11    2.10    1.70   1
   7   7 -10  120.70    5.70   1
  -7  -7  10  132.30    5.80   1
   7   7  -9  326.30    8.60   1
  -7  -7   9  326.00    8.60   1
   7   7  -8  128.80    4.10   1
  -7  -7   8  130.50    4.30   1
   7   7  -7   93.70    3.30   1
  -7  -7   7  100.20    3.50   1
   7   7  -6  153.10    4.90   1
  -7  -7   6  149.20    5.40   1
   7   7  -5   27.20    1.40   1
  -7  -7   5   26.00    1.60   1
   7   7  -4   34.20    1.40   1
  -7  -7   4   36.20    1.80   1
   7   7  -3   87.20    2.40   1
  -7  -7   3   83.30    3.80   1
   7   7  -2  127.60    3.00   1
  -7  -7   2  120.60    4.70   1
   7   7  -1  160.50    3.30   1
  -7  -7   1  161.40    5.70   1
   7   7   0   87.30    2.20   1
  -7  -7   0   79.30    6.60   1
   7   7   1  196.10    4.40   1
  -7  -7  -1  194.70   11.30   1
   7   7   2  149.30    3.40   1
  -7  -7  -2  156.30    7.10   1
   7   7   3   14.70    1.30   1
  -7  -7  -3   14.60    2.30   1
   7   7   4   23.50    1.80   1
  -7  -7  -4   27.60    2.90   1
   7   7   5  103.70    4.30   1
  -7  -7  -5   90.60    5.40   1
   7   7   6   23.90    2.60   1
  -7  -7  -6   23.30    3.10   1
   7   9 -10    0.60    1.90   1
  -7  -9  10    4.80    1.70   1
   7   9  -9   20.80    1.90   1
  -7  -9   9   21.40    2.10   1
   7   9  -8   33.10    2.70   1
  -7  -9   8   37.00    2.40   1
   7   9  -7    4.70    1.10   1
  -7  -9   7    6.10    1.40   1
   7   9  -6    8.00    1.30   1
  -7  -9   6    7.10    1.90   1
   7   9  -5  263.90    6.60   1
  -7  -9   5  260.20    9.10   1
   7   9  -4  249.60    5.70   1
  -7  -9   4  248.10    8.80   1
   7   9  -3  118.30    3.30   1
  -7  -9   3  109.20    4.80   1
   7   9  -2   12.70    1.00   1
  -7  -9   2   14.60    2.10   1
   7   9  -1   92.30    3.30   1
  -7  -9   1   90.00    4.40   1
   7   9   0   49.60    2.10   1
  -7  -9   0   66.40    6.90   1
   7   9   1    4.00    1.30   1
  -7  -9  -1   -1.40    2.80   1
   7   9   2   16.30    1.60   1
  -7  -9  -2   12.80    3.80   1
   7   9   3   84.50    3.50   1
  -7  -9  -3   69.50    8.60   1
   7   9   4   81.60    4.80   1
  -7  -9  -4   73.60    6.00   1
   7   9   5   99.40    5.60   1
  -7  -9  -5  113.80    6.30   1
   7  11  -8  191.50   11.40   1
  -7 -11   8  185.80   11.30   1
   7  11  -7   22.20    3.40   1
  -7 -11   7   16.70    4.70   1
   7  11  -6   73.10    4.90   1
  -7 -11   6   61.70    4.30   1
   7  11  -5   30.50    2.50   1
  -7 -11   5   29.70    2.90   1
   7  11  -4    1.00    1.50   1
  -7 -11   4    2.20    2.10   1
   7  11  -3   15.00    1.80   1
  -7 -11   3   20.90    2.60   1
   7  11  -2   56.40    2.70   1
  -7 -11   2   62.70    4.00   1
   7  11  -1   20.40    1.70   1
  -7 -11   1   20.20    3.10   1
   7  11   0  287.40    7.60   1
   7  11   1  107.40    4.50   1
  -7 -11  -1  116.90   10.90   1
   7  11   2  190.70    6.30   1
  -7 -11  -2  210.40   16.40   1
   7  11   3    1.60    1.80   1
  -7 -11  -3   -0.70    3.90   1
   7  13  -5  187.60    9.10   1
  -7 -13   5  197.20   11.30   1
   7  13  -4   13.90    2.40   1
  -7 -13   4   20.40    3.10   1
   7  13  -3  263.70    9.40   1
  -7 -13   3  262.80   11.00   1
   7  13  -2    2.70    2.00   1
  -7 -13   2    3.10    2.60   1
   7  13  -1   28.40    2.90   1
  -7 -13   1   18.80    5.30   1
   7  13   0   25.50    3.20   1
   8   0 -13   -3.00    2.10   1
   8   0 -12  347.10   12.40   1
   8   0 -11   -0.30    2.00   1
   8   0 -10  285.30    7.50   1
   8   0  -9    0.70    0.70   1
   8   0  -8    3.80    0.90   1
   8   0  -7   -1.00    0.80   1
   8   0  -6   31.90    1.40   1
   8   0  -5    0.40    0.70   1
   8   0  -4  117.40    2.60   1
   8   0  -3    0.50    0.60   1
   8   0  -2  691.90   10.40   1
   8   0  -1   -0.20    0.50   1
   8   0   0  226.10    3.70   1
   8   0   1    1.60    0.70   1
   8   0   2   40.10    2.00   1
   8   0   3    1.00    0.70   1
   8   0   4    0.10    0.80   1
   8   0   5   -0.20    2.30   1
   8   0   6  244.70   10.00   1
   8   0   7    0.90    2.20   1
   8   2 -12    0.90    1.80   1
  -8  -2  12    0.00    1.70   1
   8   2 -11    3.40    2.10   1
  -8  -2  11    7.00    1.60   1
   8   2 -10   18.20    2.20   1
  -8  -2  10   17.40    1.80   1
   8   2  -9   63.70    2.40   1
  -8  -2   9   66.10    2.80   1
   8   2  -8   29.00    1.50   1
  -8  -2   8   30.40    1.60   1
   8   2  -7  621.80   11.30   1
  -8  -2   7  617.20   11.30   1
   8   2  -6    1.80    0.70   1
  -8  -2   6    2.20    0.80   1
   8   2  -5  474.30    9.20   1
  -8  -2   5  453.80    7.60   1
   8   2  -4   14.60    0.80   1
  -8  -2   4   18.60    1.10   1
   8   2  -3    2.30    0.50   1
  -8  -2   3    2.30    0.80   1
   8   2  -2   20.30    0.80   1
  -8  -2   2   20.30    1.10   1
   8   2  -1    0.80    0.50   1
  -8  -2   1    1.80    0.50   1
   8   2   0   -0.10    0.40   1
  -8  -2   0   -0.10    0.50   1
   8   2   1  311.00    6.10   1
  -8  -2  -1  304.60    6.70   1
   8   2   2   28.90    1.50   1
  -8  -2  -2   26.40    1.30   1
   8   2   3  661.60   12.90   1
  -8  -2  -3  632.50   14.00   1
   8   2   4   12.10    1.40   1
  -8  -2  -4   17.30    2.30   1
   8   2   5   53.10    2.60   1
  -8  -2  -5   52.60    2.90   1
   8   2   6    0.80    1.40   1
  -8  -2  -6    0.60    1.70   1
   8   2   7    2.80    1.80   1
  -8  -2  -7    2.10    3.20   1
   8   4 -12  115.30    6.00   1
  -8  -4  12  118.50    5.20   1
   8   4 -11   85.10    4.70   1
  -8  -4  11   81.00    3.90   1
   8   4 -10  495.40   13.60   1
  -8  -4  10  469.70   11.60   1
   8   4  -9   12.00    1.30   1
  -8  -4   9   10.80    1.50   1
   8   4  -8    6.50    1.00   1
  -8  -4   8    8.40    1.40   1
   8   4  -7    9.30    0.90   1
  -8  -4   7    9.30    1.40   1
   8   4  -6   16.70    1.50   1
  -8  -4   6   16.10    1.30   1
   8   4  -5    1.30    0.70   1
  -8  -4   5    1.50    0.80   1
   8   4  -4  194.10    4.60   1
  -8  -4   4  188.50    4.90   1
   8   4  -3   72.50    1.50   1
  -8  -4   3   76.90    2.10   1
   8   4  -2 1055.40   17.60   1
  -8  -4   2 1043.40   14.60   1
   8   4  -1  105.90    3.30   1
  -8  -4   1  106.40    3.20   1
   8   4   0  176.90    4.90   1
  -8  -4   0  172.80    5.60   1
   8   4   1    0.40    0.80   1
  -8  -4  -1    0.30    1.40   1
   8   4   2   29.20    2.00   1
  -8  -4  -2   22.80    1.70   1
   8   4   3   23.30    1.80   1
  -8  -4  -3   23.10    2.10   1
   8   4   4   10.20    1.40   1
  -8  -4  -4    9.00    1.60   1
   8   4   5    8.40    1.50   1
  -8  -4  -5    7.50    1.80   1
   8   4   6  260.10    7.60   1
  -8  -4  -6  253.90    9.00   1
   8   6 -11   -1.10    1.90   1
  -8  -6  11    1.10    1.70   1
   8   6 -10    1.70    1.90   1
  -8  -6  10   -2.10    1.70   1
   8   6  -9   48.00    3.10   1
  -8  -6   9   56.20    2.90   1
   8   6  -8   18.70    1.60   1
  -8  -6   8   20.30    1.80   1
   8   6  -7  255.60    8.20   1
  -8  -6   7  245.60    7.00   1
   8   6  -6  294.50    8.20   1
  -8  -6   6  292.40    7.30   1
   8   6  -5  278.50    7.70   1
  -8  -6   5  260.50    6.70   1
   8   6  -4   -0.80    1.00   1
  -8  -6   4   -0.10    0.80   1
   8   6  -3    2.10    0.80   1
  -8  -6   3    2.30    1.20   1
   8   6  -2   20.10    1.40   1
  -8  -6   2   20.20    1.70   1
   8   6  -1   18.40    1.30   1
  -8  -6   1   16.00    1.60   1
   8   6   0    0.80    0.70   1
  -8  -6   0    4.50    3.60   1
   8   6   1  116.40    3.80   1
  -8  -6  -1  110.70    4.50   1
   8   6   2  150.30    3.60   1
  -8  -6  -2  147.40    5.70   1
   8   6   3  260.90    5.90   1
  -8  -6  -3  263.00    7.80   1
   8   6   4   47.50    2.40   1
  -8  -6  -4   38.10    3.40   1
   8   6   5   30.60    2.40   1
  -8  -6  -5   32.70    3.40   1
   8   6   6   -2.60    5.10   1
   8   8 -10   63.10    3.60   1
  -8  -8  10   66.60    3.80   1
   8   8  -9   42.40    3.20   1
  -8  -8   9   43.20    2.80   1
   8   8  -8   19.30    2.10   1
  -8  -8   8   19.60    2.70   1
   8   8  -7   50.10    3.10   1
  -8  -8   7   56.20    3.90   1
   8   8  -6    4.10    1.50   1
  -8  -8   6    5.50    2.00   1
   8   8  -5    5.00    1.70   1
  -8  -8   5    3.40    1.80   1
   8   8  -4   67.50    3.10   1
  -8  -8   4   61.60    3.80   1
   8   8  -3  140.20    3.80   1
  -8  -8   3  133.90    5.60   1
   8   8  -2  157.40    3.70   1
  -8  -8   2  147.90    6.00   1
   8   8  -1  200.10    4.30   1
  -8  -8   1  208.90    7.30   1
   8   8   0   63.80    2.60   1
  -8  -8   0   71.60    5.10   1
   8   8   1    1.30    1.20   1
  -8  -8  -1   -2.60    4.40   1
   8   8   2    0.80    1.20   1
  -8  -8  -2    2.30    3.20   1
   8   8   3   13.00    2.00   1
  -8  -8  -3   10.70    2.90   1
   8   8   4   18.50    2.10   1
  -8  -8  -4   19.40    3.60   1
   8  10  -9   53.00    7.40   1
  -8 -10   9   45.30    7.50   1
   8  10  -8   71.10    6.30   1
  -8 -10   8   74.10    5.10   1
   8  10  -7   98.60    5.30   1
  -8 -10   7   92.00    5.60   1
   8  10  -6  204.90    8.70   1
  -8 -10   6  205.20    8.90   1
   8  10  -5   68.70    3.70   1
  -8 -10   5   64.70    4.30   1
   8  10  -4   26.20    2.10   1
  -8 -10   4   25.00    3.00   1
   8  10  -3   68.10    3.20   1
  -8 -10   3   59.30    4.00   1
   8  10  -2   36.00    2.30   1
  -8 -10   2   41.40    3.60   1
   8  10  -1   48.60    2.70   1
  -8 -10   1   50.40    4.60   1
   8  10   0    8.70    1.30   1
  -8 -10   0    5.40    2.50   1
   8  10   1  106.70    4.10   1
  -8 -10  -1  126.50   11.40   1
   8  10   2  185.40    6.20   1
  -8 -10  -2  174.20   14.80   1
   8  10   3   83.20    4.50   1
  -8 -10  -3   95.40   10.80   1
   8  12  -5    3.30    2.50   1
  -8 -12   5    2.70    3.30   1
   8  12  -4   42.80    3.00   1
  -8 -12   4   44.80    5.20   1
   8  12  -3  164.70    5.80   1
  -8 -12   3  145.00    7.00   1
   8  12  -2   47.00    3.10   1
  -8 -12   2   46.00    4.70   1
   8  12  -1  168.30    6.10   1
  -8 -12   1  167.10    9.90   1
   9   1 -12   -1.40    1.90   1
  -9  -1  12    2.50    2.20   1
   9   1 -11   39.00    2.70   1
  -9  -1  11   37.80    2.90   1
   9   1 -10  194.60    7.10   1
  -9  -1  10  192.70    6.00   1
   9   1  -9   17.50    1.80   1
  -9  -1   9   15.50    1.90   1
   9   1  -8  158.80    4.20   1
  -9  -1   8  164.30    4.50   1
   9   1  -7   51.90    2.50   1
  -9  -1   7   49.60    2.40   1
   9   1  -6    1.80    0.80   1
  -9  -1   6    4.40    1.40   1
   9   1  -5  201.80    4.70   1
  -9  -1   5  192.40    4.60   1
   9   1  -4   22.80    1.50   1
  -9  -1   4   24.00    1.60   1
   9   1  -3  194.30    5.30   1
  -9  -1   3  196.90    4.70   1
   9   1  -2   64.50    2.20   1
  -9  -1   2   68.20    2.30   1
   9   1  -1    2.40    0.90   1
  -9  -1   1    1.50    0.70   1
   9   1   0  270.50    5.50   1
  -9  -1   0  263.00    5.90   1
   9   1   1    3.90    1.00   1
  -9  -1  -1    0.10    1.10   1
   9   1   2  146.60    4.60   1
  -9  -1  -2  138.00    4.30   1
   9   1   3  104.50    3.50   1
  -9  -1  -3  100.70    3.80   1
   9   1   4    8.10    2.30   1
  -9  -1  -4   10.80    2.20   1
   9   1   5  153.40    7.30   1
  -9  -1  -5  156.10    7.20   1
   9   3 -12   22.00    2.50   1
  -9  -3  12   29.30    2.90   1
   9   3 -11    4.60    1.60   1
  -9  -3  11    4.40    1.70   1
   9   3 -10  148.70    5.50   1
  -9  -3  10  150.50    5.50   1
   9   3  -9    7.40    1.40   1
  -9  -3   9    9.20    1.70   1
   9   3  -8  135.50    4.40   1
  -9  -3   8  134.60    3.90   1
   9   3  -7    3.80    1.00   1
  -9  -3   7    3.20    1.30   1
   9   3  -6  114.60    3.30   1
  -9  -3   6  108.40    3.30   1
   9   3  -5  486.40   10.00   1
  -9  -3   5  493.20   11.00   1
   9   3  -4    4.10    1.00   1
  -9  -3   4    3.70    1.10   1
   9   3  -3  149.30    4.50   1
  -9  -3   3  151.30    4.00   1
   9   3  -2  191.30    4.20   1
  -9  -3   2  183.40    4.50   1
   9   3  -1    1.60    0.90   1
  -9  -3   1    0.50    0.90   1
   9   3   0  164.00    4.20   1
  -9  -3   0  164.60    4.80   1
   9   3   1   33.50    1.80   1
  -9  -3  -1   28.30    2.20   1
   9   3   2   85.00    3.10   1
  -9  -3  -2   82.00    4.10   1
   9   3   3   99.90    4.00   1
  -9  -3  -3  101.20    4.10   1
   9   3   4   12.30    1.90   1
  -9  -3  -4    7.20    1.80   1
   9   3   5  174.00    6.50   1
  -9  -3  -5  172.50    6.80   1
   9   5 -11   21.70    2.80   1
  -9  -5  11   25.00    2.50   1
   9   5 -10  116.10    5.80   1
  -9  -5  10  123.60    5.30   1
   9   5  -9  100.40    4.20   1
  -9  -5   9   98.00    4.30   1
   9   5  -8  216.20    6.40   1
  -9  -5   8  219.40    6.60   1
   9   5  -7   40.40    2.30   1
  -9  -5   7   36.00    2.30   1
   9   5  -6    0.30    1.00   1
  -9  -5   6    0.90    1.00   1
   9   5  -5  154.30    5.70   1
  -9  -5   5  154.10    4.70   1
   9   5  -4   64.30    4.20   1
  -9  -5   4   59.90    3.00   1
   9   5  -3   64.20    2.90   1
  -9  -5   3   67.10    3.10   1
   9   5  -2   47.30    2.40   1
  -9  -5   2   45.00    2.60   1
   9   5  -1   66.10    2.50   1
  -9  -5   1   63.30    3.50   1
   9   5   0  305.90    7.00   1
  -9  -5   0  315.30    9.70   1
   9   5   1   42.90    2.50   1
  -9  -5  -1   42.00    3.00   1
   9   5   2   41.80    2.30   1
  -9  -5  -2   44.90    3.20   1
   9   5   3   88.70    3.60   1
  -9  -5  -3   99.80    5.00   1
   9   5   4   21.40    2.00   1
  -9  -5  -4   19.70    2.60   1
   9   7 -10   28.00    4.10   1
  -9  -7  10   34.10    3.40   1
   9   7  -9   68.30    5.40   1
  -9  -7   9   61.00    4.40   1
   9   7  -8   12.30    2.20   1
  -9  -7   8    9.10    2.20   1
   9   7  -7   -0.50    1.30   1
  -9  -7   7    1.50    1.80   1
   9   7  -6   61.40    3.50   1
  -9  -7   6   58.20    4.20   1
   9   7  -5  141.90    7.30   1
  -9  -7   5  122.60    5.80   1
   9   7  -4  101.30    6.00   1
  -9  -7   4   95.70    5.10   1
   9   7  -3  130.60    5.30   1
  -9  -7   3  113.10    5.30   1
   9   7  -2   70.60    3.80   1
  -9  -7   2   68.30    4.10   1
   9   7  -1   41.80    2.40   1
  -9  -7   1   44.50    4.30   1
   9   7   0   37.20    2.80   1
  -9  -7   0   36.00    4.30   1
   9   7   1   17.40    1.70   1
  -9  -7  -1   12.20    5.70   1
   9   7   2   52.70    3.00   1
  -9  -7  -2   62.80    8.20   1
   9   7   3   44.70    2.80   1
  -9  -7  -3   44.00    4.80   1
   9   9  -8   45.50    4.60   1
  -9  -9   8   44.80    4.10   1
   9   9  -7  136.80    6.60   1
  -9  -9   7  133.40    7.20   1
   9   9  -6   -0.60    1.60   1
  -9  -9   6    2.20    2.30   1
   9   9  -5   13.40    2.20   1
  -9  -9   5   10.20    2.70   1
   9   9  -4   52.60    3.80   1
  -9  -9   4   50.30    4.00   1
   9   9  -3   34.40    2.50   1
  -9  -9   3   32.20    3.40   1
   9   9  -2   16.20    1.90   1
  -9  -9   2   16.70    2.60   1
   9   9  -1  154.60    5.30   1
  -9  -9   1  166.00    9.70   1
   9   9   0  118.90    5.00   1
  -9  -9   0  126.50    8.00   1
   9   9   1  161.40    6.30   1
  -9  -9  -1  154.60    9.30   1
   9   9   2   15.20    2.80   1
  -9  -9  -2   19.30    5.50   1
   9  11  -5   71.00    5.50   1
  -9 -11   5   68.50    5.80   1
   9  11  -4  182.80    7.20   1
  -9 -11   4  190.00    8.70   1
   9  11  -3   12.80    2.10   1
  -9 -11   3   10.40    3.10   1
   9  11  -2   97.50    4.30   1
  -9 -11   2  104.40    7.40   1
  10   0 -11   -1.00    1.60   1
  10   0 -10   19.20    2.10   1
  10   0  -9    0.00    1.70   1
  10   0  -8  240.40    6.20   1
  10   0  -7    0.80    1.20   1
  10   0  -6  576.10   11.50   1
  10   0  -5    0.30    1.00   1
  10   0  -4    4.00    1.10   1
  10   0  -3   -0.90    0.90   1
  10   0  -2   11.20    1.40   1
  10   0  -1    0.40    0.90   1
  10   0   0   86.40    3.00   1
  10   0   1   -0.40    1.60   1
  10   0   2  543.90   21.00   1
  10   0   3    0.10    2.40   1
  10   0   4  145.10    8.40   1
  10   2 -11  284.90    9.60   1
 -10  -2  11  274.80    9.50   1
  10   2 -10   34.60    2.80   1
 -10  -2  10   29.80    2.70   1
  10   2  -9   55.00    3.20   1
 -10  -2   9   57.70    3.20   1
  10   2  -8    9.10    1.40   1
 -10  -2   8    8.50    1.40   1
  10   2  -7    4.70    1.20   1
 -10  -2   7    4.20    1.20   1
  10   2  -6   -1.80    0.90   1
 -10  -2   6    0.20    1.10   1
  10   2  -5   55.70    2.40   1
 -10  -2   5   54.80    2.50   1
  10   2  -4    3.90    1.00   1
 -10  -2   4    4.30    1.20   1
  10   2  -3  433.40   10.90   1
 -10  -2   3  443.00    9.50   1
  10   2  -2   24.50    2.20   1
 -10  -2   2   21.60    2.10   1
  10   2  -1  289.10    9.20   1
 -10  -2   1  286.70    9.10   1
  10   2   0    1.10    1.10   1
 -10  -2   0    0.30    1.30   1
  10   2   1    1.10    1.20   1
 -10  -2  -1    5.60    1.60   1
  10   2   2    1.80    1.20   1
 -10  -2  -2   -2.50    1.70   1
  10   2   3   -0.60    1.80   1
 -10  -2  -3    2.40    2.50   1
  10   2   4    3.50    2.40   1
 -10  -2  -4    2.80    2.40   1
  10   4 -11    6.80    5.10   1
 -10  -4  11   17.80    4.90   1
  10   4 -10   11.80    2.50   1
 -10  -4  10   11.30    2.10   1
  10   4  -9    5.50    1.90   1
 -10  -4   9    2.10    1.80   1
  10   4  -8  231.90    7.50   1
 -10  -4   8  215.20    7.60   1
  10   4  -7   62.50    3.10   1
 -10  -4   7   59.50    2.80   1
  10   4  -6  271.40    8.50   1
 -10  -4   6  275.70   11.20   1
  10   4  -5   15.60    2.10   1
 -10  -4   5    8.90    1.70   1
  10   4  -4   14.80    2.10   1
 -10  -4   4   19.50    2.20   1
  10   4  -3   13.40    1.80   1
 -10  -4   3   17.50    1.90   1
  10   4  -2    7.10    1.50   1
 -10  -4   2    2.00    1.60   1
  10   4  -1    0.60    1.30   1
 -10  -4   1   -1.50    1.70   1
  10   4   0   60.50    3.50   1
 -10  -4   0   60.10    3.60   1
  10   4   1   17.50    2.10   1
 -10  -4  -1   15.10    2.40   1
  10   4   2  271.80    8.90   1
 -10  -4  -2  258.20   10.00   1
  10   4   3   43.60    3.10   1
 -10  -4  -3   38.90    3.50   1
  10   6 -10   28.70    5.20   1
 -10  -6  10   17.90    4.00   1
  10   6  -9   20.10    3.40   1
 -10  -6   9   18.60    3.30   1
  10   6  -8    3.40    2.00   1
 -10  -6   8    2.20    2.40   1
  10   6  -7    8.30    2.20   1
 -10  -6   7    4.90    2.40   1
  10   6  -6   22.60    2.50   1
 -10  -6   6   21.40    3.00   1
  10   6  -5   25.30    3.00   1
 -10  -6   5   21.90    2.90   1
  10   6  -4   40.70    3.10   1
 -10  -6   4   40.50    2.90   1
  10   6  -3  271.30    8.80   1
 -10  -6   3  272.70    8.20   1
  10   6  -2  122.00    4.60   1
 -10  -6   2  111.70    5.10   1
  10   6  -1  164.70    6.10   1
 -10  -6   1  165.80    7.40   1
  10   6   0    8.00    2.10   1
 -10  -6   0    5.00    2.00   1
  10   6   1    6.80    1.90   1
 -10  -6  -1   10.40    2.40   1
  10   6   2   13.00    2.10   1
 -10  -6  -2   12.10    2.60   1
  10   8  -8   64.60   10.30   1
 -10  -8   8   72.60    5.50   1
  10   8  -7  165.90    7.40   1
 -10  -8   7  161.10    8.30   1
  10   8  -6  156.30    7.50   1
 -10  -8   6  151.10    7.70   1
  10   8  -5   41.90    3.30   1
 -10  -8   5   34.20    3.60   1
  10   8  -4   20.40    2.50   1
 -10  -8   4    9.00    2.50   1
  10   8  -3    6.30    1.80   1
 -10  -8   3    7.10    2.40   1
  10   8  -2   44.60    3.00   1
 -10  -8   2   47.20    4.80   1
  10   8  -1    6.20    2.00   1
 -10  -8   1   -0.30    2.60   1
  10   8   0   53.10    3.50   1
 -10  -8   0   52.00    5.00   1
  10   8   1  103.10    5.80   1
 -10  -8  -1  104.80   10.70   1
  11   1 -10   -3.10    2.40   1
 -11  -1  10    2.80    2.10   1
  11   1  -9  181.80    7.00   1
 -11  -1   9  178.10    6.80   1
  11   1  -8    2.00    1.50   1
 -11  -1   8    0.40    1.40   1
  11   1  -7   36.30    2.30   1
 -11  -1   7   29.10    2.30   1
  11   1  -6  189.60    5.60   1
 -11  -1   6  193.20    5.60   1
  11   1  -5    2.20    1.30   1
 -11  -1   5    5.00    1.50   1
  11   1  -4  182.20    7.00   1
 -11  -1   4  177.60    6.00   1
  11   1  -3   27.20    2.50   1
 -11  -1   3   25.10    2.40   1
  11   1  -2   11.50    2.00   1
 -11  -1   2    9.80    2.00   1
  11   1  -1  175.40    9.30   1
 -11  -1   1  174.40    9.30   1
  11   1   0    0.60    2.00   1
 -11  -1   0    0.80    2.20   1
  11   1   1   85.80    6.10   1
 -11  -1  -1   83.80    6.10   1
  11   1   2   33.50    4.10   1
 -11  -1  -2   44.90    4.50   1
  11   3 -10    4.00    2.90   1
 -11  -3  10    1.60    3.30   1
  11   3  -9  103.80    7.30   1
 -11  -3   9   98.80    5.90   1
  11   3  -8   12.10    2.80   1
 -11  -3   8   15.60    2.20   1
  11   3  -7   20.00    2.80   1
 -11  -3   7   20.50    2.70   1
  11   3  -6   68.80    4.40   1
 -11  -3   6   58.30    3.50   1
  11   3  -5   55.80    3.70   1
 -11  -3   5   58.40    3.30   1
  11   3  -4   65.30    4.00   1
 -11  -3   4   60.90    3.40   1
  11   3  -3    6.70    1.90   1
 -11  -3   3    4.10    1.80   1
  11   3  -2   28.20    2.90   1
 -11  -3   2   23.30    3.20   1
  11   3  -1  140.50    6.50   1
 -11  -3   1  132.50    6.30   1
  11   3   0    0.40    1.60   1
 -11  -3   0   -1.50    1.60   1
  11   3   1   89.80    4.90   1
 -11  -3  -1   81.80    6.10   1
  11   5  -9   18.90    4.20   1
 -11  -5   9   17.70    3.10   1
  11   5  -8    3.30    2.20   1
 -11  -5   8    2.70    2.40   1
  11   5  -7   47.30    4.00   1
 -11  -5   7   27.90    4.10   1
  11   5  -6  114.90    5.90   1
 -11  -5   6  101.30    5.00   1
  11   5  -5   23.40    2.80   1
 -11  -5   5   25.30    2.80   1
  11   5  -4  124.40    6.00   1
 -11  -5   4  119.00    5.30   1
  11   5  -3   57.00    3.90   1
 -11  -5   3   59.10    3.60   1
  11   5  -2    3.10    2.20   1
 -11  -5   2    3.80    2.10   1
  11   5  -1   47.30    3.20   1
 -11  -5   1   47.60    3.80   1
  11   5   0   45.20    3.10   1
 -11  -5   0   37.50    3.60   1
  11   7  -7    3.60    2.60   1
 -11  -7   7   -0.80    2.80   1
  11   7  -6   90.50    7.10   1
 -11  -7   6   81.80    6.70   1
  11   7  -5    6.90    2.20   1
 -11  -7   5   13.60    2.90   1
  11   7  -4   23.00    2.70   1
 -11  -7   4   24.90    3.30   1
  11   7  -3    5.50    2.90   1
 -11  -7   3    5.80    3.00   1
  11   7  -2   97.90    5.60   1
 -11  -7   2  102.00    7.30   1
  11   7  -1  139.60    8.50   1
 -11  -7   1  160.70   13.50   1
  12   0  -8    4.10    3.20   1
  12   0  -7   -2.10    2.60   1
  12   0  -6    8.00    2.90   1
  12   0  -5   -0.60    2.10   1
  12   0  -4  238.70   11.50   1
  12   0  -3   -2.20    2.60   1
  12   0  -2  265.80   12.30   1
  12   0  -1   -2.50    2.30   1
  12   2  -8    8.00    3.00   1
 -12  -2   8    8.00    3.00   1
  12   2  -7  260.10   11.00   1
 -12  -2   7  271.20    9.70   1
  12   2  -6    4.20    2.40   1
 -12  -2   6    4.30    2.00   1
  12   2  -5   31.50    3.40   1
 -12  -2   5   33.20    3.00   1
  12   2  -4    1.30    2.10   1
 -12  -2   4    2.10    1.90   1
  12   2  -3   -5.10    2.20   1
 -12  -2   3    6.10    2.60   1
  12   2  -2    2.40    2.50   1
 -12  -2   2    5.50    2.80   1
  12   2  -1   17.20    3.60   1
 -12  -2   1   13.20    4.20   1
  12   4  -6   16.50    2.90   1
 -12  -4   6   16.90    3.00   1
  12   4  -5    1.70    2.00   1
 -12  -4   5   -1.80    2.00   1
  12   4  -4  107.30    5.70   1
 -12  -4   4  114.70    5.30   1
  12   4  -3   49.60    3.90   1
 -12  -4   3   56.60    4.40   1
  12   4  -2  214.70    9.50   1
 -12  -4   2  230.80   11.80   1
   0   0   0
;
_shelx_hkl_checksum     24235
_shelx_res_file
;
TITL kinalasm in C2/c = KIn(HAsO4)2 (kein Al drin)
    shelx.res
    created by SHELXL-2016/6 at 10:31:47 on 20-Sep-2017
CELL 0.71073   8.340  10.657   9.197  90.00 109.37  90.00
ZERR    4.00   0.002   0.002   0.002   0.00   0.03   0.00
LATT  7
SYMM -X, Y, .5-Z
SFAC O K In AS H
UNIT 32 4 4 8 8
acta
temp 20
size 0.02 0.02 0.19
omit 1 1 0
omit 0 4 0
htab
bond $H
dfix O4 H 0.90 0.02
eqiv $1 x, -y+1, z+1/2
htab O4 O2_$1
L.S. 10
BOND
FMAP 2
PLAN 50
EADP K1 K2
WGHT    0.022700    1.290800
EXTI    0.001810
FVAR       0.15141   0.97636
MOLE   1
K1    2    0.250000    0.250000    0.000000    20.50000    0.05497    0.05881 =
         0.03006   -0.01953    0.03119   -0.03550
K2    2    0.000000    0.678407    0.250000   -20.50000    0.05497    0.05881 =
         0.03006   -0.01953    0.03119   -0.03550
IN    3    0.000000    0.134267    0.250000    10.50000    0.00910    0.00802 =
         0.00799    0.00000    0.00224    0.00000
AS    4    0.276070    0.397252    0.360131    11.00000    0.01099    0.00995 =
         0.00731   -0.00008    0.00262   -0.00206
O1    1    0.191447    0.268059    0.265230    11.00000    0.02434    0.01569 =
         0.01814   -0.00549    0.01030   -0.01081
O2    1    0.311375    0.491806    0.228271    11.00000    0.01991    0.01781 =
         0.01140    0.00617   -0.00025   -0.00958
O3    1    0.452206    0.362892    0.506718    11.00000    0.01377    0.01760 =
         0.00875   -0.00053    0.00153    0.00243
rem O4 = OH
O4    1    0.132878    0.472878    0.428495    11.00000    0.01917    0.04020 =
         0.01525   -0.00529    0.00354    0.01220
H     5    0.158934    0.472877    0.528919    11.00000    0.07643
HKLF 4
REM  kinalasm in C2/c = KIn(HAsO4)2 (kein Al drin)
REM R1 =  0.0194 for    1295 Fo > 4sig(Fo)  and  0.0227 for all    1406 data
REM     64 parameters refined using      1 restraints
END
WGHT      0.0227      1.2819
REM Instructions for potential hydrogen bonds
HTAB O4 O2_$1
REM Highest difference peak  1.183,  deepest hole -0.998,  1-sigma level  0.158
Q1    1   0.2753  0.3333  0.3542  11.00000  0.05    1.18
Q2    1   0.0552  0.6330  0.4766  11.00000  0.05    1.18
Q3    1   0.0000  0.0715  0.2500  10.50000  0.05    1.05
Q4    1   0.2277  0.3733  0.1350  11.00000  0.05    0.98
Q5    1   0.1251  0.1356  0.2418  11.00000  0.05    0.69
Q6    1   0.3454  0.4546  0.2929  11.00000  0.05    0.68
Q7    1   0.4150  0.3961  0.3356  11.00000  0.05    0.60
Q8    1   0.2561  0.4906  0.2750  11.00000  0.05    0.53
Q9    1   0.1417  0.4018  0.3885  11.00000  0.05    0.51
Q10   1   0.3720  0.3579  0.4407  11.00000  0.05    0.50
Q11   1   0.5200  0.4712  0.6052  11.00000  0.05    0.50
Q12   1   0.3344  0.5398  0.2823  11.00000  0.05    0.49
Q13   1   0.0593  0.0604  0.3435  11.00000  0.05    0.48
Q14   1   0.4817  0.2618  0.3948  11.00000  0.05    0.47
Q15   1   0.3446  0.3306  0.5453  11.00000  0.05    0.45
Q16   1   0.1466  0.6143  0.4352  11.00000  0.05    0.44
Q17   1   0.3975  0.2678  0.5189  11.00000  0.05    0.42
Q18   1   0.4406  0.4369  0.5584  11.00000  0.05    0.41
Q19   1   0.1306  0.4524  0.4781  11.00000  0.05    0.41
Q20   1   0.1606  0.2191  0.2809  11.00000  0.05    0.41
Q21   1   0.1246  0.2491  0.3980  11.00000  0.05    0.41
Q22   1   0.3300  0.3310  0.1926  11.00000  0.05    0.40
Q23   1   0.3230  0.4263  0.5845  11.00000  0.05    0.39
Q24   1   0.1822  0.3348  0.2790  11.00000  0.05    0.39
Q25   1   0.0744  0.5591  0.4855  11.00000  0.05    0.39
Q26   1   0.3117  0.5822  0.2156  11.00000  0.05    0.38
Q27   1   0.1410  0.3675  0.5044  11.00000  0.05    0.38
Q28   1   0.4504  0.4077  0.4822  11.00000  0.05    0.38
Q29   1   0.3713  0.4061  0.5746  11.00000  0.05    0.38
Q30   1   0.1673  0.3487  0.3824  11.00000  0.05    0.37
Q31   1   0.0759  0.3466  0.4197  11.00000  0.05    0.37
Q32   1   0.5043  0.2027  0.4960  11.00000  0.05    0.36
Q33   1  -0.0887  0.6116  0.2689  11.00000  0.05    0.36
Q34   1  -0.0184  0.7028  0.4015  11.00000  0.05    0.36
Q35   1   0.1451  0.5966  0.5581  11.00000  0.05    0.36
Q36   1   0.4400  0.4954  0.2827  11.00000  0.05    0.35
Q37   1   0.3929  0.5268  0.2439  11.00000  0.05    0.35
Q38   1   0.2360  0.2168 -0.0078  11.00000  0.05    0.34
Q39   1   0.4782  0.2376  0.5836  11.00000  0.05    0.34
Q40   1   0.5000  0.4844  0.2500  10.50000  0.05    0.34
Q41   1   0.0027  0.4294  0.4580  11.00000  0.05    0.33
Q42   1   0.1576  0.1984  0.1846  11.00000  0.05    0.33
Q43   1   0.5737  0.4630  0.4398  11.00000  0.05    0.33
Q44   1   0.0450  0.3934  0.6089  11.00000  0.05    0.33
Q45   1   0.1337  0.3818  0.5997  11.00000  0.05    0.33
Q46   1   0.1915  0.4638  0.1390  11.00000  0.05    0.33
Q47   1   0.4443  0.4575  0.3978  11.00000  0.05    0.33
Q48   1   0.2268  0.3422 -0.0717  11.00000  0.05    0.32
Q49   1   0.0518  0.4459  0.3589  11.00000  0.05    0.32
Q50   1   0.1097  0.2621  0.2598  11.00000  0.05    0.32
;
_shelx_res_checksum     96556
data_RbInHAsO42
_audit_creation_method     'SHELXL-2016/6'
_chemical_name_systematic     'Rubidium indium bis[hydrogen arsenate(V)]'
_chemical_name_common     'rubidium indium bis(hydrogen arsenate)'
_chemical_formula_moiety     'Rb In (H As O4)2'
_chemical_formula_sum     'As2 H2 In O8 Rb'
_chemical_formula_iupac     'Rb In (H As O4)2'
_chemical_formula_weight     480.15
_chemical_melting_point     ?
_shelx_space_group_comment
;
The symmetry employed for this shelxl refinement is uniquely defined
by the following loop, which should always be used as a source of
symmetry information in preference to the above space-group names.
They are only intended as comments.
;
_space_group_crystal_system     trigonal
_space_group_name_H-M_alt     'R -3 c :H'
_space_group_name_Hall     '-R 3 2"c'
loop_
    _space_group_symop_operation_xyz
    'x, y, z'
    '-y, x-y, z'
    '-x+y, -x, z'
    'y, x, -z+1/2'
    'x-y, -y, -z+1/2'
    '-x, -x+y, -z+1/2'
    'x+2/3, y+1/3, z+1/3'
    '-y+2/3, x-y+1/3, z+1/3'
    '-x+y+2/3, -x+1/3, z+1/3'
    'y+2/3, x+1/3, -z+5/6'
    'x-y+2/3, -y+1/3, -z+5/6'
    '-x+2/3, -x+y+1/3, -z+5/6'
    'x+1/3, y+2/3, z+2/3'
    '-y+1/3, x-y+2/3, z+2/3'
    '-x+y+1/3, -x+2/3, z+2/3'
    'y+1/3, x+2/3, -z+7/6'
    'x-y+1/3, -y+2/3, -z+7/6'
    '-x+1/3, -x+y+2/3, -z+7/6'
    '-x, -y, -z'
    'y, -x+y, -z'
    'x-y, x, -z'
    '-y, -x, z-1/2'
    '-x+y, y, z-1/2'
    'x, x-y, z-1/2'
    '-x+2/3, -y+1/3, -z+1/3'
    'y+2/3, -x+y+1/3, -z+1/3'
    'x-y+2/3, x+1/3, -z+1/3'
    '-y+2/3, -x+1/3, z-1/6'
    '-x+y+2/3, y+1/3, z-1/6'
    'x+2/3, x-y+1/3, z-1/6'
    '-x+1/3, -y+2/3, -z+2/3'
    'y+1/3, -x+y+2/3, -z+2/3'
    'x-y+1/3, x+2/3, -z+2/3'
    '-y+1/3, -x+2/3, z+1/6'
    '-x+y+1/3, y+2/3, z+1/6'
    'x+1/3, x-y+2/3, z+1/6'
_cell_length_a     8.5120(10)
_cell_length_b     8.5120(10)
_cell_length_c     56.434(11)
_cell_angle_alpha     90
_cell_angle_beta     90
_cell_angle_gamma     120
_cell_volume     3541.1(11)
_cell_formula_units_Z     18
_cell_measurement_reflns_used     2882
_cell_measurement_theta_min     2.856
_cell_measurement_theta_max     32.547
_cell_measurement_temperature     293(2)
_exptl_crystal_description     'small hexagonal platelets'
_exptl_crystal_colour     'colourless'
_exptl_crystal_size_max     0.050
_exptl_crystal_size_mid     0.050
_exptl_crystal_size_min     0.015
_exptl_crystal_density_diffrn     4.053
_exptl_crystal_density_meas     ?
_exptl_crystal_density_method     'not measured'
_exptl_crystal_F_000     3924
_exptl_absorpt_coefficient_mu     17.502
_exptl_absorpt_correction_type     multi-scan
_exptl_absorpt_process_details
;
(SCALEPACK; Otwinowski <i>et al.</i>,  2003)
;
_shelx_estimated_absorpt_T_min     0.475
_shelx_estimated_absorpt_T_max     0.779
_exptl_absorpt_correction_T_min     0.475
_exptl_absorpt_correction_T_max     0.779
_diffrn_ambient_temperature     293(2)
_diffrn_radiation_type     MoK\a
_diffrn_radiation_wavelength     0.71073
_diffrn_measurement_device_type     'Nonius KappaCCD single-crystal four-circle'
_diffrn_measurement_method     '\f and \w scans'
_diffrn_detector_area_resol_mean     ?
_diffrn_reflns_number     5262
_diffrn_reflns_av_R_equivalents     0.0244
_diffrn_reflns_theta_min     2.856
_diffrn_reflns_theta_max     32.547
_diffrn_reflns_theta_full     25.242
_diffrn_measured_fraction_theta_max     0.999
_diffrn_measured_fraction_theta_full     0.999
_diffrn_reflns_limit_h_min     -12
_diffrn_reflns_limit_h_max     12
_diffrn_reflns_limit_k_min     -10
_diffrn_reflns_limit_k_max     10
_diffrn_reflns_limit_l_min     -85
_diffrn_reflns_limit_l_max     85
_refine_special_details     ?
_reflns_number_total     1443
_reflns_number_gt     1255
_reflns_threshold_expression     'I > 2\s(I)'
_refine_ls_structure_factor_coef     Fsqd
_refine_ls_matrix_type     full
_refine_ls_R_factor_all     0.0251
_refine_ls_R_factor_gt     0.0184
_refine_ls_wR_factor_gt     0.0390
_refine_ls_wR_factor_ref     0.0410
_refine_ls_goodness_of_fit_ref     1.116
_refine_ls_restrained_S_all     1.116
_refine_ls_number_reflns     1443
_refine_ls_number_parameters     69
_refine_ls_number_restraints     3
_refine_ls_hydrogen_treatment     refall
_refine_ls_weighting_scheme     calc
_refine_ls_weighting_details
             'w=1/[\s^2^(Fo^2^)+(0.0140P)^2^+16.3085P] where P=(Fo^2^+2Fc^2^)/3'
_atom_sites_solution_hydrogens     difmap
_atom_sites_solution_primary     direct
_atom_sites_solution_secondary     difmap
_refine_ls_shift/su_max     0.006
_refine_ls_shift/su_mean     0.000
_refine_diff_density_max     1.001
_refine_diff_density_min     -0.861
_refine_ls_extinction_method
;
SHELXL2016 (Sheldrick, 2015)
;
_refine_ls_extinction_coef     0.000313(12)
_refine_ls_extinction_expression
                                  'Fc^*^=kFc[1+0.001xFc^2^\l^3^/sin(2\q)]^-1/4^'
loop_
    _atom_type_symbol
    _atom_type_description
    _atom_type_scat_dispersion_real
    _atom_type_scat_dispersion_imag
    _atom_type_scat_source
    'O' 'O' 0.0106 0.0060
                         'International Tables Vol C Tables 4.2.6.8 and 6.1.1.4'
    'As' 'As' 0.0499 2.0058
                         'International Tables Vol C Tables 4.2.6.8 and 6.1.1.4'
    'In' 'In' -0.7276 1.3100
                         'International Tables Vol C Tables 4.2.6.8 and 6.1.1.4'
    'Rb' 'Rb' -0.9393 2.9676
                         'International Tables Vol C Tables 4.2.6.8 and 6.1.1.4'
    'H' 'H' 0.0000 0.0000
                         'International Tables Vol C Tables 4.2.6.8 and 6.1.1.4'
_computing_data_collection
;
COLLECT (Nonius, 2003)
;
_computing_cell_refinement
;
SCALEPACK (Otwinowski <i>et al.</i>,  2003)
;
_computing_data_reduction
;
DENZO and SCALEPACK (Otwinowski <i>et al.</i>,  2003)
;
_computing_structure_solution
;
SHELXS97 (Sheldrick, 2008)
;
_computing_structure_refinement
;
SHELXL2016 (Sheldrick, 2015)
;
_computing_molecular_graphics
;
DIAMOND (Brandenburg, 2005)
;
_computing_publication_material
;
publCIF (Westrip, 2010)
;
loop_
    _atom_site_type_symbol
    _atom_site_label
    _atom_site_fract_x
    _atom_site_fract_y
    _atom_site_fract_z
    _atom_site_U_iso_or_equiv
    _atom_site_adp_type
    _atom_site_calc_flag
    _atom_site_occupancy
    _atom_site_disorder_assembly
    _atom_site_disorder_group
    Rb Rb1A 0.000000 0.000000 0.750000 0.0236(2) Uani d 0.949(3) . .
    Rb Rb1B 0.000000 -0.051(4) 0.750000 0.0236(2) Uani d 0.0170(9) . .
    Rb Rb2A 0.000000 0.000000 0.66882(10) 0.0423(6) Uani d 0.567(3) . .
    Rb Rb2B -0.0304(11) -0.0266(11) 0.66795(15) 0.0423(6) Uani d 0.1442(9) . .
    In In1 0.333333 0.666667 0.75297(2) 0.01028(7) Uani d 1 . .
    In In2 0.333333 0.666667 0.666667 0.01217(8) Uani d 1 . .
    As As -0.39741(3) -0.36940(3) 0.71279(2) 0.01097(7) Uani d 1 . .
    O O1 0.5235(3) -0.3776(3) 0.68584(3) 0.0298(5) Uani d 1 . .
    O O2 -0.4271(2) -0.2389(2) 0.73221(3) 0.0171(3) Uani d 1 . .
    O O3 -0.1635(2) -0.2654(3) 0.70899(3) 0.0201(4) Uani d 1 . .
    O O4 0.4679(2) -0.1119(2) 0.77738(3) 0.0155(3) Uani d 1 . .
    H H -0.131(6) -0.339(5) 0.7128(7) 0.051(13) Uiso d 1 . .
loop_
    _atom_site_aniso_label
    _atom_site_aniso_U_11
    _atom_site_aniso_U_22
    _atom_site_aniso_U_33
    _atom_site_aniso_U_12
    _atom_site_aniso_U_13
    _atom_site_aniso_U_23
    Rb1A 0.0267(3) 0.0267(3) 0.0175(3) 0.01335(15) 0.000 0.000
    Rb1B 0.0267(3) 0.0267(3) 0.0175(3) 0.01335(15) 0.000 0.000
    Rb2A 0.0509(8) 0.0509(8) 0.0250(4) 0.0254(4) 0.000 0.000
    Rb2B 0.0509(8) 0.0509(8) 0.0250(4) 0.0254(4) 0.000 0.000
    In1 0.01052(8) 0.01052(8) 0.00981(12) 0.00526(4) 0.000 0.000
    In2 0.01472(11) 0.01472(11) 0.00707(16) 0.00736(6) 0.000 0.000
    As 0.01290(11) 0.01207(11) 0.01030(10) 0.00802(9) 0.00056(8) 0.00086(8)
    O1 0.0399(12) 0.0513(14) 0.0129(8) 0.0337(12) -0.0062(8) -0.0002(8)
    O2 0.0170(8) 0.0122(8) 0.0203(8) 0.0060(7) 0.0076(7) -0.0012(6)
    O3 0.0145(8) 0.0163(9) 0.0308(10) 0.0087(7) 0.0061(7) 0.0072(7)
    O4 0.0137(8) 0.0133(8) 0.0217(8) 0.0084(6) -0.0038(6) -0.0056(6)
_geom_special_details
;
 All esds (except the esd in the dihedral angle between two l.s. planes)
 are estimated using the full covariance matrix.  The cell esds are taken
 into account individually in the estimation of esds in distances, angles
 and torsion angles; correlations between esds in cell parameters are only
 used when they are defined by crystal symmetry.  An approximate (isotropic)
 treatment of cell esds is used for estimating esds involving l.s. planes.
;
loop_
    _geom_bond_atom_site_label_1
    _geom_bond_atom_site_label_2
    _geom_bond_site_symmetry_2
    _geom_bond_distance
    _geom_bond_publ_flag
    Rb1A Rb1B 2 0.44(3) ?
    Rb1A Rb1B 3 0.44(3) ?
    Rb1A O3 5_556 3.042(2) y
    Rb1A O3 2 3.042(2) y
    Rb1A O3 4_556 3.042(2) y
    Rb1A O3 6_556 3.042(2) y
    Rb1A O3 3 3.042(2) y
    Rb1A O3 . 3.042(2) y
    Rb1A O2 . 3.3114(19) y
    Rb1A O2 6_556 3.3115(19) y
    Rb1A O2 4_556 3.3114(19) y
    Rb1A O2 3 3.3114(19) y
    Rb1A O2 5_556 3.3114(18) y
    Rb1A O2 2 3.3114(18) y
    Rb1A As 5_556 3.8862(5) ?
    Rb1A H . 3.28(4) ?
    Rb1A H 2 3.28(4) ?
    Rb1A H 3 3.28(4) ?
    Rb1A H 4_556 3.28(4) ?
    Rb1A H 5_556 3.28(4) ?
    Rb1A H 6_556 3.28(4) ?
    Rb1B Rb1B 2 0.76(6) ?
    Rb1B Rb1B 3 0.76(5) ?
    Rb1B O3 6_556 2.842(12) ?
    Rb1B O3 . 2.842(12) ?
    Rb1B O2 4_556 2.98(2) ?
    Rb1B O2 2 2.98(2) ?
    Rb1B O3 4_556 3.035(3) ?
    Rb1B O3 2 3.035(3) ?
    Rb1B O2 . 3.312(3) ?
    Rb1B O2 6_556 3.312(3) ?
    Rb1B O3 5_556 3.32(2) ?
    Rb1B O3 3 3.32(2) ?
    Rb1B H . 2.99(4) ?
    Rb1B H 6_556 2.99(4) ?
    Rb2A Rb2B 3 0.249(8) ?
    Rb2A Rb2B 2 0.249(8) ?
    Rb2A O3 . 3.006(5) y
    Rb2A O3 2 3.006(5) y
    Rb2A O3 3 3.006(5) y
    Rb2A O1 25_546 3.462(3) y
    Rb2A O1 26_566 3.462(3) y
    Rb2A O1 27_346 3.462(3) y
    Rb2A O4 30_445 3.668(5) y
    Rb2A O4 28_455 3.668(5) y
    Rb2A O4 29 3.668(5) y
    Rb2A O1 3_665 3.830(3) y
    Rb2A O1 1_455 3.830(3) y
    Rb2A O1 2_545 3.830(3) y
    Rb2A O3 25_446 3.888(4) ?
    Rb2B Rb2B 2 0.423(14) ?
    Rb2B Rb2B 3 0.423(14) ?
    Rb2B O3 . 2.911(9) ?
    Rb2B O3 3 3.056(9) ?
    Rb2B O3 2 3.185(8) ?
    Rb2B O1 27_346 3.259(8) ?
    Rb2B O1 25_546 3.436(9) ?
    Rb2B O4 28_455 3.525(8) ?
    Rb2B O1 1_455 3.608(9) ?
    Rb2B As 27_456 3.781(8) ?
    Rb2B As 25_446 3.869(8) ?
    Rb2B As . 3.945(9) ?
    In1 O2 2_565 2.1306(17) y
    In1 O2 3 2.1306(17) y
    In1 O2 1_665 2.1306(17) y
    In1 O4 1_565 2.1457(17) y
    In1 O4 2 2.1457(16) y
    In1 O4 3_665 2.1457(16) y
    In2 O1 26_566 2.1312(19) y
    In2 O1 27_456 2.131(2) y
    In2 O1 2 2.1312(19) y
    In2 O1 3_665 2.131(2) y
    In2 O1 1_565 2.1312(19) y
    In2 O1 25_556 2.1312(19) y
    As O1 1_455 1.6508(18) y
    As O2 . 1.6668(17) y
    As O4 6_556 1.6736(17) y
    As O3 . 1.7409(19) y
    O3 H . 0.83(3) ?
loop_
    _geom_angle_atom_site_label_1
    _geom_angle_atom_site_label_2
    _geom_angle_atom_site_label_3
    _geom_angle_site_symmetry_1
    _geom_angle_site_symmetry_3
    _geom_angle
    _geom_angle_publ_flag
    Rb1B Rb1A Rb1B 2 3 120.00(12) ?
    Rb1B Rb1A O3 2 5_556 59.08(4) ?
    Rb1B Rb1A O3 3 5_556 85.05(9) ?
    Rb1B Rb1A O3 2 2 59.08(4) ?
    Rb1B Rb1A O3 3 2 126.88(5) ?
    O3 Rb1A O3 5_556 2 118.16(8) ?
    Rb1B Rb1A O3 2 4_556 126.88(4) ?
    Rb1B Rb1A O3 3 4_556 59.08(7) ?
    O3 Rb1A O3 5_556 4_556 68.39(6) ?
    O3 Rb1A O3 2 4_556 170.10(7) ?
    Rb1B Rb1A O3 2 6_556 85.05(4) ?
    Rb1B Rb1A O3 3 6_556 126.88(5) ?
    O3 Rb1A O3 5_556 6_556 68.39(6) ?
    O3 Rb1A O3 2 6_556 106.24(7) ?
    O3 Rb1A O3 4_556 6_556 68.39(6) ?
    Rb1B Rb1A O3 2 3 85.05(4) ?
    Rb1B Rb1A O3 3 3 59.08(7) ?
    O3 Rb1A O3 5_556 3 106.24(7) ?
    O3 Rb1A O3 2 3 68.39(6) ?
    O3 Rb1A O3 4_556 3 118.16(7) ?
    O3 Rb1A O3 6_556 3 170.10(8) ?
    Rb1B Rb1A O3 2 . 126.88(4) ?
    Rb1B Rb1A O3 3 . 85.05(9) ?
    O3 Rb1A O3 5_556 . 170.10(7) ?
    O3 Rb1A O3 2 . 68.38(6) ?
    O3 Rb1A O3 4_556 . 106.24(7) ?
    O3 Rb1A O3 6_556 . 118.16(7) ?
    O3 Rb1A O3 3 . 68.38(6) ?
    Rb1B Rb1A O2 2 . 148.87(3) ?
    Rb1B Rb1A O2 3 . 37.75(11) ?
    O3 Rb1A O2 5_556 . 120.30(5) ?
    O3 Rb1A O2 2 . 112.03(5) ?
    O3 Rb1A O2 4_556 . 67.27(5) ?
    O3 Rb1A O2 6_556 . 125.02(5) ?
    O3 Rb1A O2 3 . 64.77(5) ?
    O3 Rb1A O2 . . 50.13(4) ?
    Rb1B Rb1A O2 2 6_556 37.75(3) ?
    Rb1B Rb1A O2 3 6_556 148.87(10) ?
    O3 Rb1A O2 5_556 6_556 64.77(5) ?
    O3 Rb1A O2 2 6_556 67.27(5) ?
    O3 Rb1A O2 4_556 6_556 112.03(5) ?
    O3 Rb1A O2 6_556 6_556 50.13(5) ?
    O3 Rb1A O2 3 6_556 120.30(5) ?
    O3 Rb1A O2 . 6_556 125.02(5) ?
    O2 Rb1A O2 . 6_556 172.51(6) ?
    Rb1B Rb1A O2 2 4_556 148.87(3) ?
    Rb1B Rb1A O2 3 4_556 86.26(12) ?
    O3 Rb1A O2 5_556 4_556 112.03(5) ?
    O3 Rb1A O2 2 4_556 120.30(5) ?
    O3 Rb1A O2 4_556 4_556 50.13(4) ?
    O3 Rb1A O2 6_556 4_556 64.77(5) ?
    O3 Rb1A O2 3 4_556 125.02(5) ?
    O3 Rb1A O2 . 4_556 67.27(5) ?
    O2 Rb1A O2 . 4_556 62.27(6) ?
    O2 Rb1A O2 6_556 4_556 111.23(3) ?
    Rb1B Rb1A O2 2 3 37.75(3) ?
    Rb1B Rb1A O2 3 3 86.26(12) ?
    O3 Rb1A O2 5_556 3 67.27(5) ?
    O3 Rb1A O2 2 3 64.77(5) ?
    O3 Rb1A O2 4_556 3 125.02(5) ?
    O3 Rb1A O2 6_556 3 120.30(5) ?
    O3 Rb1A O2 3 3 50.13(5) ?
    O3 Rb1A O2 . 3 112.03(5) ?
    O2 Rb1A O2 . 3 111.23(3) ?
    O2 Rb1A O2 6_556 3 75.50(6) ?
    O2 Rb1A O2 4_556 3 172.51(6) ?
    Rb1B Rb1A O2 2 5_556 86.26(3) ?
    Rb1B Rb1A O2 3 5_556 37.75(11) ?
    O3 Rb1A O2 5_556 5_556 50.13(4) ?
    O3 Rb1A O2 2 5_556 125.02(5) ?
    O3 Rb1A O2 4_556 5_556 64.77(5) ?
    O3 Rb1A O2 6_556 5_556 112.03(5) ?
    O3 Rb1A O2 3 5_556 67.27(5) ?
    O3 Rb1A O2 . 5_556 120.30(5) ?
    O2 Rb1A O2 . 5_556 75.50(6) ?
    O2 Rb1A O2 6_556 5_556 111.23(3) ?
    O2 Rb1A O2 4_556 5_556 111.23(3) ?
    O2 Rb1A O2 3 5_556 62.27(6) ?
    Rb1B Rb1A O2 2 2 86.26(3) ?
    Rb1B Rb1A O2 3 2 148.87(11) ?
    O3 Rb1A O2 5_556 2 125.02(5) ?
    O3 Rb1A O2 2 2 50.13(4) ?
    O3 Rb1A O2 4_556 2 120.30(5) ?
    O3 Rb1A O2 6_556 2 67.27(5) ?
    O3 Rb1A O2 3 2 112.03(5) ?
    O3 Rb1A O2 . 2 64.77(5) ?
    O2 Rb1A O2 . 2 111.23(3) ?
    O2 Rb1A O2 6_556 2 62.27(6) ?
    O2 Rb1A O2 4_556 2 75.50(6) ?
    O2 Rb1A O2 3 2 111.23(3) ?
    O2 Rb1A O2 5_556 2 172.51(7) ?
    Rb1B Rb1A As 2 5_556 68.045(6) ?
    Rb1B Rb1A As 3 5_556 62.23(10) ?
    O3 Rb1A As 5_556 5_556 25.58(3) ?
    O3 Rb1A As 2 5_556 121.18(4) ?
    O3 Rb1A As 4_556 5_556 68.11(4) ?
    O3 Rb1A As 6_556 5_556 92.38(4) ?
    O3 Rb1A As 3 5_556 83.92(4) ?
    O3 Rb1A As . 5_556 145.24(3) ?
    O2 Rb1A As . 5_556 99.68(3) ?
    O2 Rb1A As 6_556 5_556 86.65(3) ?
    O2 Rb1A As 4_556 5_556 118.16(3) ?
    O2 Rb1A As 3 5_556 57.81(3) ?
    O2 Rb1A As 5_556 5_556 25.19(3) ?
    O2 Rb1A As 2 5_556 148.88(3) ?
    Rb1B Rb1A H 2 . 127.6(7) ?
    Rb1B Rb1A H 3 . 95.7(8) ?
    O3 Rb1A H 5_556 . 170.2(6) ?
    O3 Rb1A H 2 . 69.0(7) ?
    O3 Rb1A H 4_556 . 103.6(7) ?
    O3 Rb1A H 6_556 . 103.8(6) ?
    O3 Rb1A H 3 . 82.3(6) ?
    O3 Rb1A H . . 14.5(6) ?
    O2 Rb1A H . . 58.6(7) ?
    O2 Rb1A H 6_556 . 115.4(7) ?
    O2 Rb1A H 4_556 . 58.4(6) ?
    O2 Rb1A H 3 . 122.5(6) ?
    O2 Rb1A H 5_556 . 132.7(7) ?
    O2 Rb1A H 2 . 53.3(7) ?
    As Rb1A H 5_556 . 157.8(7) ?
    Rb1B Rb1A H 2 2 44.8(6) ?
    Rb1B Rb1A H 3 2 127.6(8) ?
    O3 Rb1A H 5_556 2 103.8(6) ?
    O3 Rb1A H 2 2 14.5(6) ?
    O3 Rb1A H 4_556 2 170.2(6) ?
    O3 Rb1A H 6_556 2 103.6(7) ?
    O3 Rb1A H 3 2 69.0(7) ?
    O3 Rb1A H . 2 82.3(6) ?
    O2 Rb1A H . 2 122.5(6) ?
    O2 Rb1A H 6_556 2 58.4(6) ?
    O2 Rb1A H 4_556 2 132.7(7) ?
    O2 Rb1A H 3 2 53.3(7) ?
    O2 Rb1A H 5_556 2 115.4(7) ?
    O2 Rb1A H 2 2 58.6(7) ?
    As Rb1A H 5_556 2 107.6(7) ?
    H Rb1A H . 2 83.5(9) ?
    Rb1B Rb1A H 2 3 95.7(7) ?
    Rb1B Rb1A H 3 3 44.8(6) ?
    O3 Rb1A H 5_556 3 103.6(7) ?
    O3 Rb1A H 2 3 82.3(6) ?
    O3 Rb1A H 4_556 3 103.8(6) ?
    O3 Rb1A H 6_556 3 170.2(6) ?
    O3 Rb1A H 3 3 14.5(6) ?
    O3 Rb1A H . 3 69.0(7) ?
    O2 Rb1A H . 3 53.3(7) ?
    O2 Rb1A H 6_556 3 132.7(7) ?
    O2 Rb1A H 4_556 3 115.4(8) ?
    O2 Rb1A H 3 3 58.6(7) ?
    O2 Rb1A H 5_556 3 58.4(6) ?
    O2 Rb1A H 2 3 122.5(6) ?
    As Rb1A H 5_556 3 78.9(7) ?
    H Rb1A H . 3 83.5(9) ?
    H Rb1A H 2 3 83.5(9) ?
    Rb1B Rb1A H 2 4_556 127.6(7) ?
    Rb1B Rb1A H 3 4_556 44.8(6) ?
    O3 Rb1A H 5_556 4_556 69.0(7) ?
    O3 Rb1A H 2 4_556 170.2(6) ?
    O3 Rb1A H 4_556 4_556 14.5(6) ?
    O3 Rb1A H 6_556 4_556 82.3(6) ?
    O3 Rb1A H 3 4_556 103.8(6) ?
    O3 Rb1A H . 4_556 103.6(7) ?
    O2 Rb1A H . 4_556 58.4(6) ?
    O2 Rb1A H 6_556 4_556 122.5(6) ?
    O2 Rb1A H 4_556 4_556 58.6(7) ?
    O2 Rb1A H 3 4_556 115.4(7) ?
    O2 Rb1A H 5_556 4_556 53.3(7) ?
    O2 Rb1A H 2 4_556 132.7(7) ?
    As Rb1A H 5_556 4_556 62.0(7) ?
    H Rb1A H . 4_556 104.8(15) ?
    H Rb1A H 2 4_556 168.6(14) ?
    H Rb1A H 3 4_556 89.6(11) ?
    Rb1B Rb1A H 2 5_556 44.8(6) ?
    Rb1B Rb1A H 3 5_556 95.7(8) ?
    O3 Rb1A H 5_556 5_556 14.5(6) ?
    O3 Rb1A H 2 5_556 103.8(6) ?
    O3 Rb1A H 4_556 5_556 82.3(6) ?
    O3 Rb1A H 6_556 5_556 69.0(7) ?
    O3 Rb1A H 3 5_556 103.6(7) ?
    O3 Rb1A H . 5_556 170.2(6) ?
    O2 Rb1A H . 5_556 132.7(7) ?
    O2 Rb1A H 6_556 5_556 53.3(7) ?
    O2 Rb1A H 4_556 5_556 122.5(6) ?
    O2 Rb1A H 3 5_556 58.4(6) ?
    O2 Rb1A H 5_556 5_556 58.6(7) ?
    O2 Rb1A H 2 5_556 115.4(7) ?
    As Rb1A H 5_556 5_556 33.5(7) ?
    H Rb1A H . 5_556 168.6(14) ?
    H Rb1A H 2 5_556 89.6(12) ?
    H Rb1A H 3 5_556 104.8(15) ?
    H Rb1A H 4_556 5_556 83.5(9) ?
    Rb1B Rb1A H 2 6_556 95.7(7) ?
    Rb1B Rb1A H 3 6_556 127.6(8) ?
    O3 Rb1A H 5_556 6_556 82.3(6) ?
    O3 Rb1A H 2 6_556 103.6(7) ?
    O3 Rb1A H 4_556 6_556 69.0(7) ?
    O3 Rb1A H 6_556 6_556 14.5(6) ?
    O3 Rb1A H 3 6_556 170.2(6) ?
    O3 Rb1A H . 6_556 103.8(6) ?
    O2 Rb1A H . 6_556 115.4(8) ?
    O2 Rb1A H 6_556 6_556 58.6(7) ?
    O2 Rb1A H 4_556 6_556 53.3(7) ?
    O2 Rb1A H 3 6_556 132.7(7) ?
    O2 Rb1A H 5_556 6_556 122.5(6) ?
    O2 Rb1A H 2 6_556 58.4(6) ?
    As Rb1A H 5_556 6_556 105.4(6) ?
    H Rb1A H . 6_556 89.6(11) ?
    H Rb1A H 2 6_556 104.8(14) ?
    H Rb1A H 3 6_556 168.6(15) ?
    H Rb1A H 4_556 6_556 83.5(9) ?
    H Rb1A H 5_556 6_556 83.5(9) ?
    Rb1B Rb1B Rb1B 2 3 60.00(3) ?
    Rb1B Rb1B O3 2 6_556 97.5(5) ?
    Rb1B Rb1B O3 3 6_556 123.7(5) ?
    Rb1B Rb1B O3 2 . 123.7(5) ?
    Rb1B Rb1B O3 3 . 97.5(6) ?
    O3 Rb1B O3 6_556 . 133.3(11) ?
    Rb1B Rb1B O2 2 4_556 158.5(3) ?
    Rb1B Rb1B O2 3 4_556 109.8(5) ?
    O3 Rb1B O2 6_556 4_556 71.7(5) ?
    O3 Rb1B O2 . 4_556 74.5(5) ?
    Rb1B Rb1B O2 2 2 109.8(4) ?
    Rb1B Rb1B O2 3 2 158.5(3) ?
    O3 Rb1B O2 6_556 2 74.5(5) ?
    O3 Rb1B O2 . 2 71.7(5) ?
    O2 Rb1B O2 4_556 2 85.8(8) ?
    Rb1B Rb1B O3 2 4_556 105.8(5) ?
    Rb1B Rb1B O3 3 4_556 68.2(6) ?
    O3 Rb1B O3 6_556 4_556 71.05(15) ?
    O3 Rb1B O3 . 4_556 111.7(3) ?
    O2 Rb1B O3 4_556 4_556 53.4(2) ?
    O2 Rb1B O3 2 4_556 132.8(9) ?
    Rb1B Rb1B O3 2 2 68.2(5) ?
    Rb1B Rb1B O3 3 2 105.8(5) ?
    O3 Rb1B O3 6_556 2 111.7(3) ?
    O3 Rb1B O3 . 2 71.04(15) ?
    O2 Rb1B O3 4_556 2 132.8(9) ?
    O2 Rb1B O3 2 2 53.4(2) ?
    O3 Rb1B O3 4_556 2 173.4(12) ?
    Rb1B Rb1B O2 2 . 114.7(5) ?
    Rb1B Rb1B O2 3 . 57.8(6) ?
    O3 Rb1B O2 6_556 . 132.6(4) ?
    O3 Rb1B O2 . . 51.41(7) ?
    O2 Rb1B O2 4_556 . 65.7(2) ?
    O2 Rb1B O2 2 . 120.6(6) ?
    O3 Rb1B O2 4_556 . 67.34(7) ?
    O3 Rb1B O2 2 . 112.19(11) ?
    Rb1B Rb1B O2 2 6_556 57.8(5) ?
    Rb1B Rb1B O2 3 6_556 114.7(4) ?
    O3 Rb1B O2 6_556 6_556 51.41(7) ?
    O3 Rb1B O2 . 6_556 132.6(4) ?
    O2 Rb1B O2 4_556 6_556 120.6(6) ?
    O2 Rb1B O2 2 6_556 65.7(2) ?
    O3 Rb1B O2 4_556 6_556 112.19(11) ?
    O3 Rb1B O2 2 6_556 67.34(7) ?
    O2 Rb1B O2 . 6_556 172.4(11) ?
    Rb1B Rb1B O3 2 5_556 45.4(3) ?
    Rb1B Rb1B O3 3 5_556 61.5(3) ?
    O3 Rb1B O3 6_556 5_556 66.84(19) ?
    O3 Rb1B O3 . 5_556 158.9(9) ?
    O2 Rb1B O3 4_556 5_556 113.43(5) ?
    O2 Rb1B O3 2 5_556 126.87(6) ?
    O3 Rb1B O3 4_556 5_556 64.9(3) ?
    O3 Rb1B O3 2 5_556 110.3(6) ?
    O2 Rb1B O3 . 5_556 112.4(6) ?
    O2 Rb1B O3 6_556 5_556 61.9(2) ?
    Rb1B Rb1B O3 2 3 61.5(3) ?
    Rb1B Rb1B O3 3 3 45.4(3) ?
    O3 Rb1B O3 6_556 3 158.9(9) ?
    O3 Rb1B O3 . 3 66.84(19) ?
    O2 Rb1B O3 4_556 3 126.87(6) ?
    O2 Rb1B O3 2 3 113.43(5) ?
    O3 Rb1B O3 4_556 3 110.3(6) ?
    O3 Rb1B O3 2 3 64.9(3) ?
    O2 Rb1B O3 . 3 61.9(2) ?
    O2 Rb1B O3 6_556 3 112.4(6) ?
    O3 Rb1B O3 5_556 3 94.2(8) ?
    Rb1B Rb1B H 2 . 135.3(8) ?
    Rb1B Rb1B H 3 . 112.7(9) ?
    O3 Rb1B H 6_556 . 117.3(12) ?
    O3 Rb1B H . . 16.1(6) ?
    O2 Rb1B H 4_556 . 65.2(9) ?
    O2 Rb1B H 2 . 59.4(9) ?
    O3 Rb1B H 4_556 . 111.3(10) ?
    O3 Rb1B H 2 . 73.1(8) ?
    O2 Rb1B H . . 61.4(8) ?
    O2 Rb1B H 6_556 . 124.3(10) ?
    O3 Rb1B H 5_556 . 173.7(9) ?
    O3 Rb1B H 3 . 82.4(6) ?
    Rb1B Rb1B H 2 6_556 112.7(9) ?
    Rb1B Rb1B H 3 6_556 135.3(7) ?
    O3 Rb1B H 6_556 6_556 16.1(6) ?
    O3 Rb1B H . 6_556 117.3(12) ?
    O2 Rb1B H 4_556 6_556 59.4(9) ?
    O2 Rb1B H 2 6_556 65.2(9) ?
    O3 Rb1B H 4_556 6_556 73.1(8) ?
    O3 Rb1B H 2 6_556 111.3(9) ?
    O2 Rb1B H . 6_556 124.3(11) ?
    O2 Rb1B H 6_556 6_556 61.4(8) ?
    O3 Rb1B H 5_556 6_556 82.4(6) ?
    O3 Rb1B H 3 6_556 173.7(10) ?
    H Rb1B H . 6_556 101.4(15) ?
    Rb2B Rb2A Rb2B 3 2 116(2) ?
    Rb2B Rb2A O3 3 . 134(3) ?
    Rb2B Rb2A O3 2 . 99(3) ?
    Rb2B Rb2A O3 3 2 99(3) ?
    Rb2B Rb2A O3 2 2 65(3) ?
    O3 Rb2A O3 . 2 69.31(13) ?
    Rb2B Rb2A O3 3 3 65(3) ?
    Rb2B Rb2A O3 2 3 134(3) ?
    O3 Rb2A O3 . 3 69.31(13) ?
    O3 Rb2A O3 2 3 69.31(13) ?
    Rb2B Rb2A O1 3 25_546 140(3) ?
    Rb2B Rb2A O1 2 25_546 34(2) ?
    O3 Rb2A O1 . 25_546 85.60(6) ?
    O3 Rb2A O1 2 25_546 89.21(6) ?
    O3 Rb2A O1 3 25_546 151.25(17) ?
    Rb2B Rb2A O1 3 26_566 34(2) ?
    Rb2B Rb2A O1 2 26_566 82(2) ?
    O3 Rb2A O1 . 26_566 151.25(17) ?
    O3 Rb2A O1 2 26_566 85.60(6) ?
    O3 Rb2A O1 3 26_566 89.21(6) ?
    O1 Rb2A O1 25_546 26_566 108.60(10) ?
    Rb2B Rb2A O1 3 27_346 82(2) ?
    Rb2B Rb2A O1 2 27_346 140(3) ?
    O3 Rb2A O1 . 27_346 89.21(6) ?
    O3 Rb2A O1 2 27_346 151.25(17) ?
    O3 Rb2A O1 3 27_346 85.60(6) ?
    O1 Rb2A O1 25_546 27_346 108.60(10) ?
    O1 Rb2A O1 26_566 27_346 108.59(10) ?
    Rb2B Rb2A O4 3 30_445 98(3) ?
    Rb2B Rb2A O4 2 30_445 53(3) ?
    O3 Rb2A O4 . 30_445 126.63(6) ?
    O3 Rb2A O4 2 30_445 117.83(6) ?
    O3 Rb2A O4 3 30_445 163.52(11) ?
    O1 Rb2A O4 25_546 30_445 44.75(6) ?
    O1 Rb2A O4 26_566 30_445 77.05(10) ?
    O1 Rb2A O4 27_346 30_445 90.14(12) ?
    Rb2B Rb2A O4 3 28_455 86(3) ?
    Rb2B Rb2A O4 2 28_455 98(3) ?
    O3 Rb2A O4 . 28_455 117.83(6) ?
    O3 Rb2A O4 2 28_455 163.52(11) ?
    O3 Rb2A O4 3 28_455 126.63(6) ?
    O1 Rb2A O4 25_546 28_455 77.05(10) ?
    O1 Rb2A O4 26_566 28_455 90.14(12) ?
    O1 Rb2A O4 27_346 28_455 44.75(6) ?
    O4 Rb2A O4 30_445 28_455 45.71(8) ?
    Rb2B Rb2A O4 3 29 53(3) ?
    Rb2B Rb2A O4 2 29 86(3) ?
    O3 Rb2A O4 . 29 163.52(11) ?
    O3 Rb2A O4 2 29 126.63(6) ?
    O3 Rb2A O4 3 29 117.83(6) ?
    O1 Rb2A O4 25_546 29 90.14(12) ?
    O1 Rb2A O4 26_566 29 44.75(6) ?
    O1 Rb2A O4 27_346 29 77.05(10) ?
    O4 Rb2A O4 30_445 29 45.71(8) ?
    O4 Rb2A O4 28_455 29 45.71(8) ?
    Rb2B Rb2A O1 3 3_665 26(3) ?
    Rb2B Rb2A O1 2 3_665 117(2) ?
    O3 Rb2A O1 . 3_665 112.37(15) ?
    O3 Rb2A O1 2 3_665 76.69(8) ?
    O3 Rb2A O1 3 3_665 44.11(5) ?
    O1 Rb2A O1 25_546 3_665 150.55(6) ?
    O1 Rb2A O1 26_566 3_665 45.46(6) ?
    O1 Rb2A O1 27_346 3_665 95.29(5) ?
    O4 Rb2A O1 30_445 3_665 120.81(10) ?
    O4 Rb2A O1 28_455 3_665 111.19(9) ?
    O4 Rb2A O1 29 3_665 78.40(6) ?
    Rb2B Rb2A O1 3 1_455 117(2) ?
    Rb2B Rb2A O1 2 1_455 126(2) ?
    O3 Rb2A O1 . 1_455 44.11(5) ?
    O3 Rb2A O1 2 1_455 112.37(15) ?
    O3 Rb2A O1 3 1_455 76.69(8) ?
    O1 Rb2A O1 25_546 1_455 95.29(5) ?
    O1 Rb2A O1 26_566 1_455 150.54(6) ?
    O1 Rb2A O1 27_346 1_455 45.46(6) ?
    O4 Rb2A O1 30_445 1_455 111.19(9) ?
    O4 Rb2A O1 28_455 1_455 78.40(6) ?
    O4 Rb2A O1 29 1_455 120.81(10) ?
    O1 Rb2A O1 3_665 1_455 113.93(7) ?
    Rb2B Rb2A O1 3 2_545 126(2) ?
    Rb2B Rb2A O1 2 2_545 26(3) ?
    O3 Rb2A O1 . 2_545 76.69(8) ?
    O3 Rb2A O1 2 2_545 44.11(5) ?
    O3 Rb2A O1 3 2_545 112.37(15) ?
    O1 Rb2A O1 25_546 2_545 45.46(6) ?
    O1 Rb2A O1 26_566 2_545 95.29(5) ?
    O1 Rb2A O1 27_346 2_545 150.55(6) ?
    O4 Rb2A O1 30_445 2_545 78.40(6) ?
    O4 Rb2A O1 28_455 2_545 120.81(10) ?
    O4 Rb2A O1 29 2_545 111.19(9) ?
    O1 Rb2A O1 3_665 2_545 113.93(7) ?
    O1 Rb2A O1 1_455 2_545 113.93(7) ?
    Rb2B Rb2A O3 3 25_446 126(3) ?
    Rb2B Rb2A O3 2 25_446 74(3) ?
    O3 Rb2A O3 . 25_446 89.86(5) ?
    O3 Rb2A O3 2 25_446 129.48(6) ?
    O3 Rb2A O3 3 25_446 145.79(7) ?
    O1 Rb2A O3 25_546 25_446 42.24(6) ?
    O1 Rb2A O3 26_566 25_446 117.63(15) ?
    O1 Rb2A O3 27_346 25_446 66.65(8) ?
    O4 Rb2A O3 30_445 25_446 42.47(6) ?
    O4 Rb2A O3 28_455 25_446 40.66(6) ?
    O4 Rb2A O3 29 25_446 76.43(11) ?
    O1 Rb2A O3 3_665 25_446 151.71(14) ?
    O1 Rb2A O3 1_455 25_446 69.64(5) ?
    O1 Rb2A O3 2_545 25_446 87.30(5) ?
    Rb2B Rb2B Rb2B 2 3 60.00(6) ?
    Rb2B Rb2B O3 2 . 106.1(12) ?
    Rb2B Rb2B O3 3 . 127.22(14) ?
    Rb2B Rb2B O3 2 3 104.1(12) ?
    Rb2B Rb2B O3 3 3 66.3(12) ?
    O3 Rb2B O3 . 3 69.9(2) ?
    Rb2B Rb2B O3 2 2 46.66(16) ?
    Rb2B Rb2B O3 3 2 68.5(12) ?
    O3 Rb2B O3 . 2 68.05(19) ?
    O3 Rb2B O3 3 2 66.39(17) ?
    Rb2B Rb2B O1 2 27_346 158.2(7) ?
    Rb2B Rb2B O1 3 27_346 111(2) ?
    O3 Rb2B O1 . 27_346 94.9(2) ?
    O3 Rb2B O1 3 27_346 88.5(2) ?
    O3 Rb2B O1 2 27_346 153.0(3) ?
    Rb2B Rb2B O1 2 25_546 62.0(19) ?
    Rb2B Rb2B O1 3 25_546 118.2(19) ?
    O3 Rb2B O1 . 25_546 87.5(2) ?
    O3 Rb2B O1 3 25_546 149.7(3) ?
    O3 Rb2B O1 2 25_546 86.8(2) ?
    O1 Rb2B O1 27_346 25_546 114.2(2) ?
    Rb2B Rb2B O4 2 28_455 113.2(3) ?
    Rb2B Rb2B O4 3 28_455 105.2(7) ?
    O3 Rb2B O4 . 28_455 125.4(3) ?
    O3 Rb2B O4 3 28_455 130.1(3) ?
    O3 Rb2B O4 2 28_455 159.7(3) ?
    O1 Rb2B O4 27_346 28_455 47.08(11) ?
    O1 Rb2B O4 25_546 28_455 79.33(17) ?
    Rb2B Rb2B O1 2 1_455 150.5(18) ?
    Rb2B Rb2B O1 3 1_455 141.8(19) ?
    O3 Rb2B O1 . 1_455 47.02(14) ?
    O3 Rb2B O1 3 1_455 79.7(2) ?
    O3 Rb2B O1 2 1_455 113.9(3) ?
    O1 Rb2B O1 27_346 1_455 48.49(13) ?
    O1 Rb2B O1 25_546 1_455 99.9(2) ?
    O4 Rb2B O1 28_455 1_455 83.29(17) ?
    Rb2B Rb2B As 2 27_456 132.4(6) ?
    Rb2B Rb2B As 3 27_456 98.8(15) ?
    O3 Rb2B As . 27_456 119.4(2) ?
    O3 Rb2B As 3 27_456 104.1(2) ?
    O3 Rb2B As 2 27_456 166.2(3) ?
    O1 Rb2B As 27_346 27_456 25.78(7) ?
    O1 Rb2B As 25_546 27_456 104.6(2) ?
    O4 Rb2B As 28_455 27_456 26.18(6) ?
    O1 Rb2B As 1_455 27_456 72.35(15) ?
    Rb2B Rb2B As 2 25_446 75.0(15) ?
    Rb2B Rb2B As 3 25_446 117.0(13) ?
    O3 Rb2B As . 25_446 105.0(2) ?
    O3 Rb2B As 3 25_446 174.4(3) ?
    O3 Rb2B As 2 25_446 110.1(2) ?
    O1 Rb2B As 27_346 25_446 94.17(18) ?
    O1 Rb2B As 25_546 25_446 25.24(7) ?
    O4 Rb2B As 28_455 25_446 54.35(12) ?
    O1 Rb2B As 1_455 25_446 98.42(18) ?
    As Rb2B As 27_456 25_446 80.12(15) ?
    Rb2B Rb2B As 2 . 129.9(12) ?
    Rb2B Rb2B As 3 . 133.2(10) ?
    O3 Rb2B As . . 23.86(9) ?
    O3 Rb2B As 3 . 67.16(17) ?
    O3 Rb2B As 2 . 89.1(2) ?
    O1 Rb2B As 27_346 . 71.31(17) ?
    O1 Rb2B As 25_546 . 100.0(2) ?
    O4 Rb2B As 28_455 . 107.7(2) ?
    O1 Rb2B As 1_455 . 24.73(7) ?
    As Rb2B As 27_456 . 96.34(18) ?
    As Rb2B As 25_446 . 109.1(2) ?
    O2 In1 O2 2_565 3 92.65(7) ?
    O2 In1 O2 2_565 1_665 92.65(7) ?
    O2 In1 O2 3 1_665 92.65(7) ?
    O2 In1 O4 2_565 1_565 91.95(7) ?
    O2 In1 O4 3 1_565 173.42(7) ?
    O2 In1 O4 1_665 1_565 91.82(7) ?
    O2 In1 O4 2_565 2 91.82(7) ?
    O2 In1 O4 3 2 91.95(7) ?
    O2 In1 O4 1_665 2 173.42(7) ?
    O4 In1 O4 1_565 2 83.21(7) ?
    O2 In1 O4 2_565 3_665 173.42(7) ?
    O2 In1 O4 3 3_665 91.82(7) ?
    O2 In1 O4 1_665 3_665 91.95(7) ?
    O4 In1 O4 1_565 3_665 83.21(7) ?
    O4 In1 O4 2 3_665 83.21(7) ?
    O2 In1 Rb2A 2_565 34 123.37(5) ?
    O2 In1 Rb2A 3 34 123.36(5) ?
    O2 In1 Rb2A 1_665 34 123.36(5) ?
    O4 In1 Rb2A 1_565 34 50.06(5) ?
    O4 In1 Rb2A 2 34 50.06(5) ?
    O4 In1 Rb2A 3_665 34 50.06(5) ?
    O2 In1 Rb1A 2_565 1_565 32.08(5) ?
    O2 In1 Rb1A 3 1_565 107.92(5) ?
    O2 In1 Rb1A 1_665 1_565 118.90(5) ?
    O4 In1 Rb1A 1_565 1_565 73.96(4) ?
    O4 In1 Rb1A 2 1_565 63.88(4) ?
    O4 In1 Rb1A 3_665 1_565 141.47(5) ?
    Rb2A In1 Rb1A 34 1_565 91.955(3) ?
    O2 In1 Rb1A 2_565 . 118.90(5) ?
    O2 In1 Rb1A 3 . 32.08(5) ?
    O2 In1 Rb1A 1_665 . 107.92(5) ?
    O4 In1 Rb1A 1_565 . 141.47(5) ?
    O4 In1 Rb1A 2 . 73.96(4) ?
    O4 In1 Rb1A 3_665 . 63.88(5) ?
    Rb2A In1 Rb1A 34 . 91.954(3) ?
    Rb1A In1 Rb1A 1_565 . 119.9 ?
    O2 In1 Rb1A 2_565 1_665 107.92(5) ?
    O2 In1 Rb1A 3 1_665 118.90(5) ?
    O2 In1 Rb1A 1_665 1_665 32.08(5) ?
    O4 In1 Rb1A 1_565 1_665 63.88(5) ?
    O4 In1 Rb1A 2 1_665 141.47(5) ?
    O4 In1 Rb1A 3_665 1_665 73.96(5) ?
    Rb2A In1 Rb1A 34 1_665 91.954(3) ?
    Rb1A In1 Rb1A 1_565 1_665 119.9 ?
    Rb1A In1 Rb1A . 1_665 119.9 ?
    O1 In2 O1 26_566 27_456 96.52(7) ?
    O1 In2 O1 26_566 2 180.0 ?
    O1 In2 O1 27_456 2 83.48(7) ?
    O1 In2 O1 26_566 3_665 83.48(7) ?
    O1 In2 O1 27_456 3_665 180.0 ?
    O1 In2 O1 2 3_665 96.52(7) ?
    O1 In2 O1 26_566 1_565 83.48(7) ?
    O1 In2 O1 27_456 1_565 83.48(7) ?
    O1 In2 O1 2 1_565 96.52(7) ?
    O1 In2 O1 3_665 1_565 96.52(7) ?
    O1 In2 O1 26_566 25_556 96.52(7) ?
    O1 In2 O1 27_456 25_556 96.52(7) ?
    O1 In2 O1 2 25_556 83.48(7) ?
    O1 In2 O1 3_665 25_556 83.48(7) ?
    O1 In2 O1 1_565 25_556 180.0 ?
    O1 In2 Rb2A 26_566 25_556 47.93(8) ?
    O1 In2 Rb2A 27_456 25_556 80.47(7) ?
    O1 In2 Rb2A 2 25_556 132.07(8) ?
    O1 In2 Rb2A 3_665 25_556 99.53(7) ?
    O1 In2 Rb2A 1_565 25_556 37.05(8) ?
    O1 In2 Rb2A 25_556 25_556 142.95(8) ?
    O1 In2 Rb2A 26_566 1_565 132.07(8) ?
    O1 In2 Rb2A 27_456 1_565 99.53(7) ?
    O1 In2 Rb2A 2 1_565 47.93(8) ?
    O1 In2 Rb2A 3_665 1_565 80.47(7) ?
    O1 In2 Rb2A 1_565 1_565 142.95(8) ?
    O1 In2 Rb2A 25_556 1_565 37.05(8) ?
    Rb2A In2 Rb2A 25_556 1_565 180.0 ?
    O1 In2 Rb2A 26_566 . 37.05(8) ?
    O1 In2 Rb2A 27_456 . 132.07(8) ?
    O1 In2 Rb2A 2 . 142.95(8) ?
    O1 In2 Rb2A 3_665 . 47.93(8) ?
    O1 In2 Rb2A 1_565 . 80.47(7) ?
    O1 In2 Rb2A 25_556 . 99.53(7) ?
    Rb2A In2 Rb2A 25_556 . 60.060(6) ?
    Rb2A In2 Rb2A 1_565 . 119.940(6) ?
    O1 In2 Rb2A 26_566 1_665 99.53(7) ?
    O1 In2 Rb2A 27_456 1_665 37.05(8) ?
    O1 In2 Rb2A 2 1_665 80.47(7) ?
    O1 In2 Rb2A 3_665 1_665 142.95(8) ?
    O1 In2 Rb2A 1_565 1_665 47.93(8) ?
    O1 In2 Rb2A 25_556 1_665 132.07(8) ?
    Rb2A In2 Rb2A 25_556 1_665 60.060(6) ?
    Rb2A In2 Rb2A 1_565 1_665 119.940(7) ?
    Rb2A In2 Rb2A . 1_665 119.940(6) ?
    O1 In2 Rb2A 26_566 25_456 80.47(7) ?
    O1 In2 Rb2A 27_456 25_456 142.95(8) ?
    O1 In2 Rb2A 2 25_456 99.53(7) ?
    O1 In2 Rb2A 3_665 25_456 37.05(8) ?
    O1 In2 Rb2A 1_565 25_456 132.07(8) ?
    O1 In2 Rb2A 25_556 25_456 47.93(8) ?
    Rb2A In2 Rb2A 25_556 25_456 119.940(6) ?
    Rb2A In2 Rb2A 1_565 25_456 60.060(6) ?
    Rb2A In2 Rb2A . 25_456 60.061(6) ?
    Rb2A In2 Rb2A 1_665 25_456 180.0 ?
    O1 In2 Rb2A 26_566 25_566 142.95(8) ?
    O1 In2 Rb2A 27_456 25_566 47.93(8) ?
    O1 In2 Rb2A 2 25_566 37.05(8) ?
    O1 In2 Rb2A 3_665 25_566 132.07(8) ?
    O1 In2 Rb2A 1_565 25_566 99.53(7) ?
    O1 In2 Rb2A 25_556 25_566 80.47(7) ?
    Rb2A In2 Rb2A 25_556 25_566 119.940(7) ?
    Rb2A In2 Rb2A 1_565 25_566 60.060(6) ?
    Rb2A In2 Rb2A . 25_566 180.0 ?
    Rb2A In2 Rb2A 1_665 25_566 60.061(6) ?
    Rb2A In2 Rb2A 25_456 25_566 119.939(6) ?
    O1 As O2 1_455 . 116.08(10) ?
    O1 As O4 1_455 6_556 109.85(10) ?
    O2 As O4 . 6_556 113.73(8) ?
    O1 As O3 1_455 . 104.27(10) ?
    O2 As O3 . . 104.94(9) ?
    O4 As O3 6_556 . 106.99(8) ?
    O1 As Rb1B 1_455 3 133.87(15) ?
    O2 As Rb1B . 3 51.9(5) ?
    O4 As Rb1B 6_556 3 115.4(2) ?
    O3 As Rb1B . 3 54.3(4) ?
    O1 As Rb1B 1_455 . 138.5(3) ?
    O2 As Rb1B . . 62.1(4) ?
    O4 As Rb1B 6_556 . 107.4(4) ?
    O3 As Rb1B . . 46.49(19) ?
    Rb1B As Rb1B 3 . 11.6(9) ?
    O1 As Rb2B 1_455 26_446 59.16(16) ?
    O2 As Rb2B . 26_446 175.06(16) ?
    O4 As Rb2B 6_556 26_446 68.35(14) ?
    O3 As Rb2B . 26_446 78.23(14) ?
    Rb1B As Rb2B 3 26_446 131.9(5) ?
    Rb1B As Rb2B . 26_446 122.0(3) ?
    O1 As Rb2B 1_455 25_446 62.57(15) ?
    O2 As Rb2B . 25_446 175.80(17) ?
    O4 As Rb2B 6_556 25_446 70.24(15) ?
    O3 As Rb2B . 25_446 72.08(14) ?
    Rb1B As Rb2B 3 25_446 125.7(4) ?
    Rb1B As Rb2B . 25_446 115.9(3) ?
    Rb2B As Rb2B 26_446 25_446 6.2(2) ?
    O1 As Rb1A 1_455 . 134.73(9) ?
    O2 As Rb1A . . 57.74(6) ?
    O4 As Rb1A 6_556 . 112.84(6) ?
    O3 As Rb1A . . 48.98(7) ?
    Rb1B As Rb1A 3 . 6.0(4) ?
    Rb1B As Rb1A . . 6.2(5) ?
    Rb2B As Rb1A 26_446 . 126.16(13) ?
    Rb2B As Rb1A 25_446 . 119.97(12) ?
    O1 As Rb2A 1_455 25_446 61.31(9) ?
    O2 As Rb2A . 25_446 177.30(9) ?
    O4 As Rb2A 6_556 25_446 68.43(8) ?
    O3 As Rb2A . 25_446 75.58(7) ?
    Rb1B As Rb2A 3 25_446 129.1(4) ?
    Rb1B As Rb2A . 25_446 119.2(3) ?
    Rb2B As Rb2A 26_446 25_446 2.88(15) ?
    Rb2B As Rb2A 25_446 25_446 3.52(13) ?
    Rb1A As Rb2A . 25_446 123.340(18) ?
    O1 As Rb2B 1_455 . 66.15(14) ?
    O2 As Rb2B . . 104.87(14) ?
    O4 As Rb2B 6_556 . 137.04(14) ?
    O3 As Rb2B . . 42.56(14) ?
    Rb1B As Rb2B 3 . 74.7(2) ?
    Rb1B As Rb2B . . 74.33(18) ?
    Rb2B As Rb2B 26_446 . 74.78(3) ?
    Rb2B As Rb2B 25_446 . 70.9(2) ?
    Rb1A As Rb2B . . 72.61(11) ?
    Rb2A As Rb2B 25_446 . 73.66(14) ?
    O1 As Rb2B 1_455 27_446 63.55(13) ?
    O2 As Rb2B . 27_446 178.70(16) ?
    O4 As Rb2B 6_556 27_446 65.54(13) ?
    O3 As Rb2B . 27_446 76.36(14) ?
    Rb1B As Rb2B 3 27_446 129.3(5) ?
    Rb1B As Rb2B . 27_446 119.0(4) ?
    Rb2B As Rb2B 26_446 27_446 4.39(15) ?
    Rb2B As Rb2B 25_446 27_446 5.30(19) ?
    Rb1A As Rb2B . 27_446 123.48(12) ?
    Rb2A As Rb2B 25_446 27_446 2.94(15) ?
    Rb2B As Rb2B . 27_446 76.18(18) ?
    As O1 In2 1_655 1_545 142.20(12) ?
    As O1 Rb2B 1_655 26_546 95.06(18) ?
    In2 O1 Rb2B 1_545 26_546 119.53(18) ?
    As O1 Rb2B 1_655 25_546 92.19(16) ?
    In2 O1 Rb2B 1_545 25_546 123.76(15) ?
    Rb2B O1 Rb2B 26_546 25_546 6.6(3) ?
    As O1 Rb2A 1_655 25_546 93.97(12) ?
    In2 O1 Rb2A 1_545 25_546 121.16(11) ?
    Rb2B O1 Rb2A 26_546 25_546 2.47(17) ?
    Rb2B O1 Rb2A 25_546 25_546 4.12(14) ?
    As O1 Rb2B 1_655 1_655 89.12(16) ?
    In2 O1 Rb2B 1_545 1_655 106.82(16) ?
    Rb2B O1 Rb2B 26_546 1_655 86.07(7) ?
    Rb2B O1 Rb2B 25_546 1_655 80.1(2) ?
    Rb2A O1 Rb2B 25_546 1_655 83.83(15) ?
    As O1 Rb2A 1_655 1_655 87.55(12) ?
    In2 O1 Rb2A 1_545 1_655 107.67(9) ?
    Rb2B O1 Rb2A 26_546 1_655 86.97(17) ?
    Rb2B O1 Rb2A 25_546 1_655 80.92(17) ?
    Rb2A O1 Rb2A 25_546 1_655 84.71(5) ?
    Rb2B O1 Rb2A 1_655 1_655 1.7(2) ?
    As O1 Rb2A 1_655 1_545 110.41(11) ?
    In2 O1 Rb2A 1_545 1_545 74.80(7) ?
    Rb2B O1 Rb2A 26_546 1_545 65.58(17) ?
    Rb2B O1 Rb2A 25_546 1_545 72.13(14) ?
    Rb2A O1 Rb2A 25_546 1_545 68.03(4) ?
    Rb2B O1 Rb2A 1_655 1_545 146.21(11) ?
    Rb2A O1 Rb2A 1_655 1_545 147.76(12) ?
    As O2 In1 . 1_445 123.06(9) ?
    As O2 Rb1B . 3 102.0(4) ?
    In1 O2 Rb1B 1_445 3 124.8(3) ?
    As O2 Rb1A . . 97.07(7) ?
    In1 O2 Rb1A 1_445 . 127.94(7) ?
    Rb1B O2 Rb1A 3 . 5.1(4) ?
    As O2 Rb1B . . 91.5(4) ?
    In1 O2 Rb1B 1_445 . 128.91(9) ?
    Rb1B O2 Rb1B 3 . 12.4(9) ?
    Rb1A O2 Rb1B . . 7.5(5) ?
    As O2 Rb2A . . 56.91(5) ?
    In1 O2 Rb2A 1_445 . 162.73(8) ?
    Rb1B O2 Rb2A 3 . 68.43(19) ?
    Rb1A O2 Rb2A . . 66.24(6) ?
    Rb1B O2 Rb2A . . 66.61(7) ?
    As O3 Rb1B . . 107.13(15) ?
    As O3 Rb2B . . 113.58(18) ?
    Rb1B O3 Rb2B . . 107.8(5) ?
    As O3 Rb2A . . 117.21(9) ?
    Rb1B O3 Rb2A . . 103.8(4) ?
    Rb2B O3 Rb2A . . 4.46(18) ?
    As O3 Rb1B . 3 98.0(5) ?
    Rb1B O3 Rb1B . 3 14.3(10) ?
    Rb2B O3 Rb1B . 3 102.66(17) ?
    Rb2A O3 Rb1B . 3 99.24(11) ?
    As O3 Rb1A . . 105.44(8) ?
    Rb1B O3 Rb1A . . 7.6(6) ?
    Rb2B O3 Rb1A . . 102.30(16) ?
    Rb2A O3 Rb1A . . 98.50(9) ?
    Rb1B O3 Rb1A 3 . 8.2(6) ?
    As O3 Rb2B . 2 121.23(19) ?
    Rb1B O3 Rb2B . 2 103.8(4) ?
    Rb2B O3 Rb2B . 2 7.6(3) ?
    Rb2A O3 Rb2B . 2 4.62(15) ?
    Rb1B O3 Rb2B 3 2 100.4(2) ?
    Rb1A O3 Rb2B . 2 99.01(18) ?
    As O3 Rb2B . 3 115.94(17) ?
    Rb1B O3 Rb2B . 3 101.7(5) ?
    Rb2B O3 Rb2B . 3 6.1(2) ?
    Rb2A O3 Rb2B . 3 3.2(2) ?
    Rb1B O3 Rb2B 3 3 96.67(18) ?
    Rb1A O3 Rb2B . 3 96.23(18) ?
    Rb2B O3 Rb2B 2 3 7.4(2) ?
    As O3 Rb1B . 2 110.6(3) ?
    Rb1B O3 Rb1B . 2 10.9(8) ?
    Rb2B O3 Rb1B . 2 97.1(4) ?
    Rb2A O3 Rb1B . 2 93.2(4) ?
    Rb1B O3 Rb1B 3 2 12.6(9) ?
    Rb1A O3 Rb1B . 2 6.0(4) ?
    Rb2B O3 Rb1B 2 2 93.5(4) ?
    Rb2B O3 Rb1B 3 2 91.0(4) ?
    As O3 Rb2A . 25_446 78.72(7) ?
    Rb1B O3 Rb2A . 25_446 159.5(6) ?
    Rb2B O3 Rb2A . 25_446 86.8(2) ?
    Rb2A O3 Rb2A . 25_446 90.14(5) ?
    Rb1B O3 Rb2A 3 25_446 170.52(10) ?
    Rb1A O3 Rb2A . 25_446 167.05(8) ?
    Rb2B O3 Rb2A 2 25_446 88.8(2) ?
    Rb2B O3 Rb2A 3 25_446 92.8(2) ?
    Rb1B O3 Rb2A 2 25_446 167.03(11) ?
    As O3 H . . 108(3) ?
    Rb1B O3 H . . 92(3) ?
    Rb2B O3 H . . 125(3) ?
    Rb2A O3 H . . 124(3) ?
    Rb1B O3 H 3 . 105(3) ?
    Rb1A O3 H . . 99(3) ?
    Rb2B O3 H 2 . 120(3) ?
    Rb2B O3 H 3 . 127(3) ?
    Rb1B O3 H 2 . 100(3) ?
    Rb2A O3 H 25_446 . 68(3) ?
    As O4 In1 6_556 1_545 127.87(9) ?
    As O4 Rb2B 6_556 34_545 85.47(16) ?
    In1 O4 Rb2B 1_545 34_545 106.35(17) ?
    As O4 Rb2A 6_556 34_545 86.47(7) ?
    In1 O4 Rb2A 1_545 34_545 103.30(7) ?
    Rb2B O4 Rb2A 34_545 34_545 3.25(18) ?
    As O4 Rb1A 6_556 1_655 131.05(7) ?
    In1 O4 Rb1A 1_545 1_655 90.25(5) ?
    Rb2B O4 Rb1A 34_545 1_655 115.02(15) ?
    Rb2A O4 Rb1A 34_545 1_655 116.54(4) ?
    As O4 Rb1A 6_556 . 48.38(5) ?
    In1 O4 Rb1A 1_545 . 80.54(5) ?
    Rb2B O4 Rb1A 34_545 . 109.65(15) ?
    Rb2A O4 Rb1A 34_545 . 108.26(4) ?
    Rb1A O4 Rb1A 1_655 . 135.18(4) ?
loop_
    _geom_hbond_atom_site_label_D
    _geom_hbond_atom_site_label_H
    _geom_hbond_atom_site_label_A
    _geom_hbond_site_symmetry_A
    _geom_hbond_distance_DH
    _geom_hbond_distance_HA
    _geom_hbond_distance_DA
    _geom_hbond_angle_DHA
    O3 H O4 4_546 0.83(3) 1.82(3) 2.634(2) 168(4)
_shelx_hkl_file
;
   0   0   6    0.10    0.10   1
   0   0  -6    0.10    0.10   1
   0   0   9   -0.10    0.10   1
   0   0  -9    0.00    0.10   1
   0   0  12    1.80    0.20   1
   0   0 -12    1.70    0.20   1
   0   0  15    0.20    0.20   1
   0   0 -15    0.50    0.20   1
   0   0  18  469.10    8.00   1
   0   0 -18  473.20    5.80   1
   0   0  21    0.50    0.30   1
   0   0 -21    0.20    0.20   1
   0   0  24 2166.70   28.40   1
   0   0 -24 2145.10   24.50   1
   0   0  27    0.60    0.40   1
   0   0 -27    0.60    0.30   1
   0   0  30  648.00   11.10   1
   0   0 -30  620.10    9.60   1
   0   0  33    0.80    0.40   1
   0   0 -33    0.70    0.40   1
   0   0  36  119.40    3.10   1
   0   0 -36  121.20    2.40   1
   0   0  39    0.30    0.60   1
   0   0 -39    0.20    0.50   1
   0   0  42  524.70    9.50   1
   0   0 -42  510.20   10.60   1
   0   0  45    0.60    0.60   1
   0   0 -45    0.10    0.60   1
   0   0  48  973.40   19.80   1
   0   0 -48  974.20   17.00   1
   0   0  51    0.70    0.70   1
   0   0 -51    1.30    0.70   1
   0   0  54  273.80    8.70   1
   0   0 -54  284.30    8.60   1
   0   0  57    1.90    0.80   1
   0   0 -57    1.10    1.20   1
   0   0  60  274.20    9.30   1
   0   0 -60  276.70    9.30   1
   0   0  63   -0.10    1.60   1
   0   0 -63   -0.30    1.40   1
   0   0  66  257.00   10.10   1
   0   0 -66  270.20    9.60   1
   0   0  69   -0.50    1.80   1
   0   0 -69    3.40    3.40   1
   0   0  72   14.60    2.90   1
   0   0 -72   12.50    3.70   1
   0   0  75   -1.60    1.70   1
   0   0 -75    2.80    3.00   1
   0   0  78   82.40    8.00   1
   0   0 -78   77.90    8.20   1
   0   0  81    1.00    1.90   1
   0   0 -81    4.40    4.80   1
   0   0  84  115.20    7.30   1
   0   0 -84  112.10   10.30   1
   1   0 -83   -0.10    2.10   1
  -1   0  83   -1.50    1.80   1
   1   0 -80   35.90    3.60   1
  -1   0  80   29.40    2.50   1
   1   0 -77    0.10    2.40   1
  -1   0  77   -0.90    1.30   1
   1   0 -74   59.40    3.70   1
  -1   0  74   56.40    2.50   1
   1   0 -71    2.10    1.90   1
  -1   0  71    0.40    1.00   1
   1   0 -68   82.20    3.00   1
  -1   0  68   76.00    2.60   1
   1   0 -65    0.20    0.90   1
  -1   0  65   -2.00    0.80   1
   1   0 -62   14.90    1.10   1
  -1   0  62   15.30    1.30   1
   1   0 -59   -0.60    0.60   1
  -1   0  59   -0.40    0.80   1
   1   0 -56   27.80    1.10   1
  -1   0  56   30.00    1.10   1
   1   0 -53    0.50    0.40   1
  -1   0  53   -0.30    0.30   1
   1   0 -50   65.60    1.20   1
  -1   0  50   69.70    1.40   1
   1   0 -47   -0.50    0.30   1
  -1   0  47    0.00    0.30   1
   1   0 -44  212.10    2.70   1
  -1   0  44  209.60    2.70   1
   1   0 -41    0.30    0.30   1
  -1   0  41    0.10    0.20   1
   1   0 -38   79.70    1.10   1
  -1   0  38   80.60    1.20   1
   1   0 -35    0.30    0.20   1
  -1   0  35    0.30    0.20   1
   1   0 -32    1.90    0.20   1
  -1   0  32    2.40    0.30   1
   1   0 -29   -0.20    0.20   1
  -1   0  29    0.00    0.20   1
   1   0 -26   16.00    0.30   1
  -1   0  26   16.80    0.40   1
   1   0 -23    0.10    0.20   1
  -1   0  23    0.30    0.20   1
   1   0 -20   22.10    0.30   1
  -1   0  20   21.90    0.40   1
   1   0 -17    0.30    0.10   1
  -1   0  17    0.50    0.10   1
   1   0 -14   20.50    0.30   1
  -1   0  14   21.00    0.30   1
   1   0 -11    0.10    0.10   1
  -1   0  11    0.40    0.10   1
   1   0  -8    2.80    0.10   1
  -1   0   8    2.80    0.10   1
   1   0  -5    0.00    0.10   1
  -1   0   5    0.20    0.10   1
   1   0  -2  279.60    3.40   1
  -1   0   2  275.60    3.10   1
   1   0   1   -0.10    0.10   1
  -1   0  -1    0.00    0.00   1
   1   0   4    3.20    0.10   1
  -1   0  -4    3.00    0.10   1
   1   0   7    0.20    0.10   1
  -1   0  -7    0.10    0.10   1
   1   0  10   55.90    0.60   1
  -1   0 -10   56.20    0.60   1
   1   0  13    0.20    0.10   1
  -1   0 -13    0.20    0.10   1
   1   0  16   16.10    0.30   1
  -1   0 -16   16.10    0.30   1
   1   0  19    0.40    0.20   1
  -1   0 -19    0.20    0.10   1
   1   0  22   21.90    0.40   1
  -1   0 -22   20.30    0.30   1
   1   0  25    0.30    0.10   1
  -1   0 -25    0.10    0.10   1
   1   0  28   27.40    0.50   1
  -1   0 -28   27.20    0.50   1
   1   0  31    0.10    0.20   1
  -1   0 -31   -0.20    0.30   1
   1   0  34  157.70    1.70   1
  -1   0 -34  157.90    1.90   1
   1   0  37    0.60    0.20   1
  -1   0 -37   -0.10    0.30   1
   1   0  40    1.90    0.30   1
  -1   0 -40    1.90    0.40   1
   1   0  43   -0.80    0.40   1
  -1   0 -43   -0.20    0.20   1
   1   0  46  293.50    3.40   1
  -1   0 -46  286.00    3.50   1
   1   0  49    0.20    0.40   1
  -1   0 -49    0.30    0.50   1
   1   0  52   16.60    0.80   1
  -1   0 -52   15.50    0.80   1
   1   0  55    1.00    0.50   1
  -1   0 -55    1.20    0.50   1
   1   0  58  131.30    2.80   1
  -1   0 -58  136.30    2.70   1
   1   0  61    0.80    0.90   1
  -1   0 -61    0.20    0.60   1
   1   0  64    9.50    1.10   1
  -1   0 -64   16.10    1.40   1
   1   0  67    1.80    1.10   1
  -1   0 -67    0.20    0.90   1
   1   0  70   46.90    2.10   1
  -1   0 -70   52.80    3.30   1
   1   0  73   -2.40    1.10   1
  -1   0 -73   -1.30    1.40   1
   1   0  76    4.80    1.60   1
  -1   0 -76    7.90    2.50   1
   1   0  79    1.10    1.40   1
  -1   0 -79   -0.30    1.70   1
   1   0  82   81.60    3.70   1
  -1   0 -82   73.60    4.80   1
   1   0  85   -1.40    1.80   1
  -1   0 -85    1.10    2.90   1
   2  -1 -84    8.80    2.70   1
  -2   1  84    8.70    2.20   1
   2  -1 -81   55.40    5.30   1
  -2   1  81   67.40    3.40   1
   2  -1 -78   49.80    4.10   1
  -2   1  78   46.20    2.80   1
   2  -1 -75    9.20    1.90   1
  -2   1  75    6.80    1.40   1
   2  -1 -72  128.40    4.90   1
  -2   1  72  138.70    4.40   1
   2  -1 -69  109.20    4.20   1
  -2   1  69  103.60    3.60   1
   2  -1 -66   19.20    1.70   1
  -2   1  66   18.20    1.50   1
   2  -1 -63   32.30    1.70   1
  -2   1  63   32.90    1.60   1
   2  -1 -60  164.60    3.30   1
  -2   1  60  161.60    3.40   1
   2  -1 -57   91.70    2.30   1
  -2   1  57   94.50    2.60   1
   2  -1 -54   84.40    1.80   1
  -2   1  54   85.10    2.30   1
   2  -1 -51  165.60    2.70   1
  -2   1  51  166.90    2.90   1
   2  -1 -48  277.40    3.50   1
  -2   1  48  283.20    3.50   1
   2  -1 -45   40.50    0.80   1
  -2   1  45   42.40    0.80   1
   2  -1 -42  101.30    1.40   1
  -2   1  42  101.70    1.40   1
   2  -1 -39  425.50    5.40   1
  -2   1  39  433.20    4.70   1
   2  -1 -36 1110.40   11.30   1
  -2   1  36 1122.20   10.60   1
   2  -1 -33    5.80    0.30   1
  -2   1  33    6.10    0.30   1
   2  -1 -30   74.20    1.00   1
  -2   1  30   74.30    1.00   1
   2  -1 -27  478.40    4.70   1
  -2   1  27  482.30    4.40   1
   2  -1 -24  619.10    5.30   1
  -2   1  24  626.60    5.40   1
   2  -1 -21   19.00    0.30   1
  -2   1  21   19.20    0.40   1
   2  -1 -18   88.70    0.90   1
  -2   1  18   87.30    1.00   1
   2  -1 -15  447.60    3.70   1
  -2   1  15  432.30    3.80   1
   2  -1 -12 2437.90   19.90   1
  -2   1  12 2366.00   19.30   1
   2  -1  -9  312.70    2.80   1
  -2   1   9  306.10    2.70   1
   2  -1  -6    0.90    0.10   1
  -2   1   6    0.80    0.10   1
   2  -1  -3  571.20    5.20   1
  -2   1   3  566.20    4.80   1
   2  -1   0  620.50    5.90   1
  -2   1   0  629.60    5.80   1
   2  -1   3  568.30    5.00   1
  -2   1  -3  566.20    5.70   1
   2  -1   6    0.90    0.10   1
  -2   1  -6    1.00    0.10   1
   2  -1   9  309.80    2.60   1
  -2   1  -9  319.40    2.70   1
   2  -1  12 2436.50   19.90   1
  -2   1 -12 2470.90   19.60   1
   2  -1  15  436.50    3.80   1
  -2   1 -15  450.40    3.60   1
   2  -1  18   88.60    1.00   1
  -2   1 -18   89.70    0.90   1
   2  -1  21   18.20    0.40   1
  -2   1 -21   18.60    0.30   1
   2  -1  24  612.00    5.80   1
  -2   1 -24  612.30    5.50   1
   2  -1  27  470.20    4.90   1
  -2   1 -27  479.90    4.90   1
   2  -1  30   72.60    1.10   1
  -2   1 -30   72.70    1.00   1
   2  -1  33    6.50    0.40   1
  -2   1 -33    6.10    0.30   1
   2  -1  36 1117.50   10.60   1
  -2   1 -36 1103.50   13.30   1
   2  -1  39  423.10    4.70   1
  -2   1 -39  427.60    5.00   1
   2  -1  42  101.20    1.70   1
  -2   1 -42   99.30    1.60   1
   2  -1  45   41.50    1.10   1
  -2   1 -45   38.50    1.10   1
   2  -1  48  274.70    4.00   1
  -2   1 -48  278.20    4.20   1
   2  -1  51  164.40    2.80   1
  -2   1 -51  166.60    2.90   1
   2  -1  54   84.10    1.90   1
  -2   1 -54   84.90    2.10   1
   2  -1  57   95.50    2.40   1
  -2   1 -57   96.40    2.00   1
   2  -1  60  169.00    3.50   1
  -2   1 -60  162.80    3.60   1
   2  -1  63   34.00    1.70   1
  -2   1 -63   35.10    1.70   1
   2  -1  66   21.20    1.70   1
  -2   1 -66   18.70    1.40   1
   2  -1  69  102.50    3.60   1
  -2   1 -69  112.40    4.10   1
   2  -1  72  134.10    4.30   1
  -2   1 -72  128.00    4.90   1
   2  -1  75    6.80    1.60   1
  -2   1 -75    7.10    2.10   1
   2  -1  78   42.70    3.10   1
  -2   1 -78   39.40    3.50   1
   2  -1  81   59.70    3.70   1
  -2   1 -81   65.40    4.60   1
   2  -1  84    7.90    2.00   1
  -2   1 -84    7.90    2.80   1
   2   0 -82   11.50    2.60   1
  -2   0  82   15.10    2.30   1
   2   0 -79   -3.60    2.20   1
  -2   0  79   -1.00    1.60   1
   2   0 -76   19.00    2.60   1
  -2   0  76   18.20    1.90   1
   2   0 -73    1.70    1.50   1
  -2   0  73    2.70    1.30   1
   2   0 -70  198.90    6.10   1
  -2   0  70  205.00    5.50   1
   2   0 -67    0.40    1.00   1
  -2   0  67   -1.10    0.90   1
   2   0 -64   42.50    2.00   1
  -2   0  64   45.90    1.80   1
   2   0 -61   -0.40    0.70   1
  -2   0  61    0.40    0.90   1
   2   0 -58   79.40    2.20   1
  -2   0  58   83.60    2.30   1
   2   0 -55   -0.30    0.50   1
  -2   0  55    0.20    0.50   1
   2   0 -52   25.00    0.90   1
  -2   0  52   25.80    1.00   1
   2   0 -49    0.40    0.40   1
  -2   0  49    0.30    0.60   1
   2   0 -46  132.80    2.10   1
  -2   0  46  137.80    2.20   1
   2   0 -43    0.40    0.20   1
  -2   0  43    0.60    0.20   1
   2   0 -40   96.60    1.50   1
  -2   0  40   97.40    1.60   1
   2   0 -37    0.50    0.30   1
  -2   0  37   -0.10    0.20   1
   2   0 -34   73.20    1.00   1
  -2   0  34   74.70    1.20   1
   2   0 -31    0.30    0.20   1
  -2   0  31    0.00    0.20   1
   2   0 -28  162.40    1.60   1
  -2   0  28  159.90    1.70   1
   2   0 -25   -0.10    0.20   1
  -2   0  25    0.40    0.20   1
   2   0 -22  199.00    1.70   1
  -2   0  22  197.80    1.90   1
   2   0 -19    0.10    0.10   1
  -2   0  19    0.10    0.10   1
   2   0 -16  300.10    2.40   1
  -2   0  16  293.70    2.50   1
   2   0 -13    0.10    0.10   1
  -2   0  13    0.00    0.10   1
   2   0 -10  518.00    4.50   1
  -2   0  10  512.30    4.30   1
   2   0  -7    0.40    0.10   1
  -2   0   7    0.20    0.10   1
   2   0  -4   35.60    0.50   1
  -2   0   4   35.70    0.40   1
   2   0  -1    0.10    0.10   1
  -2   0   1    0.10    0.10   1
   2   0   2   88.70    1.00   1
  -2   0  -2   87.90    0.90   1
   2   0   5    0.20    0.10   1
  -2   0  -5    0.20    0.10   1
   2   0   8   10.90    0.30   1
  -2   0  -8   10.80    0.30   1
   2   0  11    0.40    0.10   1
  -2   0 -11    0.40    0.20   1
   2   0  14   17.20    0.30   1
  -2   0 -14   18.10    0.40   1
   2   0  17    0.50    0.10   1
  -2   0 -17    0.00    0.20   1
   2   0  20   19.40    0.40   1
  -2   0 -20   19.60    0.40   1
   2   0  23    0.20    0.20   1
  -2   0 -23    0.10    0.10   1
   2   0  26  117.20    1.50   1
  -2   0 -26  121.40    1.50   1
   2   0  29   -0.40    0.20   1
  -2   0 -29    0.30    0.20   1
   2   0  32  194.00    2.20   1
  -2   0 -32  192.50    2.60   1
   2   0  35    0.20    0.30   1
  -2   0 -35    0.70    0.30   1
   2   0  38    0.30    0.40   1
  -2   0 -38    0.60    0.30   1
   2   0  41   -0.30    0.40   1
  -2   0 -41   -0.10    0.30   1
   2   0  44    0.70    0.40   1
  -2   0 -44    0.90    0.40   1
   2   0  47   -0.30    0.50   1
  -2   0 -47    0.00    0.50   1
   2   0  50   53.50    1.50   1
  -2   0 -50   49.90    1.30   1
   2   0  53   -0.40    0.60   1
  -2   0 -53    0.00    0.60   1
   2   0  56  121.60    2.50   1
  -2   0 -56  116.10    2.60   1
   2   0  59   -0.70    0.70   1
  -2   0 -59    0.30    0.80   1
   2   0  62   51.20    2.00   1
  -2   0 -62   46.30    2.00   1
   2   0  65   -0.60    1.00   1
  -2   0 -65    1.30    0.90   1
   2   0  68   10.40    1.30   1
  -2   0 -68   11.40    1.60   1
   2   0  71    2.00    1.20   1
  -2   0 -71   -2.30    1.10   1
   2   0  74   32.30    2.30   1
  -2   0 -74   36.10    2.30   1
   2   0  77    0.00    1.40   1
  -2   0 -77    3.50    1.70   1
   2   0  80  155.30    5.70   1
  -2   0 -80  153.10    7.40   1
   2   0  83    1.40    1.50   1
  -2   0 -83   -2.00    2.20   1
   3  -2 -82   75.70    5.30   1
  -3   2  82   69.30    4.90   1
   3  -2 -79   17.00    2.10   1
  -3   2  79   21.00    2.30   1
   3  -2 -76   -0.40    1.50   1
  -3   2  76    0.30    1.50   1
   3  -2 -73    0.00    1.40   1
  -3   2  73    0.10    1.30   1
   3  -2 -70   68.40    3.40   1
  -3   2  70   67.80    2.90   1
   3  -2 -67   45.70    2.60   1
  -3   2  67   44.80    2.10   1
   3  -2 -64    4.50    1.10   1
  -3   2  64    4.50    1.00   1
   3  -2 -61    7.60    1.10   1
  -3   2  61    6.10    0.90   1
   3  -2 -58  124.20    3.20   1
  -3   2  58  123.10    2.90   1
   3  -2 -55   28.90    1.10   1
  -3   2  55   29.40    1.10   1
   3  -2 -52   -0.60    0.40   1
  -3   2  52    0.00    0.60   1
   3  -2 -49   48.80    1.20   1
  -3   2  49   49.40    1.30   1
   3  -2 -46   36.40    1.00   1
  -3   2  46   40.00    1.10   1
   3  -2 -43    6.20    0.40   1
  -3   2  43    6.70    0.50   1
   3  -2 -40   -0.20    0.30   1
  -3   2  40    0.40    0.40   1
   3  -2 -37  142.90    2.10   1
  -3   2  37  146.90    1.90   1
   3  -2 -34  409.60    4.70   1
  -3   2  34  415.10    4.20   1
   3  -2 -31   10.60    0.40   1
  -3   2  31   10.40    0.50   1
   3  -2 -28   69.80    1.10   1
  -3   2  28   70.30    1.00   1
   3  -2 -25  138.90    1.80   1
  -3   2  25  138.10    1.60   1
   3  -2 -22  171.60    1.80   1
  -3   2  22  165.50    2.00   1
   3  -2 -19    0.00    0.10   1
  -3   2  19    0.10    0.20   1
   3  -2 -16   21.20    0.40   1
  -3   2  16   21.10    0.40   1
   3  -2 -13   86.50    1.10   1
  -3   2  13   83.80    1.00   1
   3  -2 -10   21.90    0.40   1
  -3   2  10   21.40    0.40   1
   3  -2  -7  199.80    2.20   1
  -3   2   7  194.90    1.90   1
   3  -2  -4   39.30    0.60   1
  -3   2   4   39.80    0.60   1
   3  -2  -1   78.40    0.90   1
  -3   2   1   80.60    0.90   1
   3  -2   2    3.70    0.20   1
  -3   2  -2    4.30    0.20   1
   3  -2   5  226.30    2.10   1
  -3   2  -5  225.90    2.00   1
   3  -2   8   75.90    0.90   1
  -3   2  -8   75.00    0.90   1
   3  -2  11   24.80    0.40   1
  -3   2 -11   26.40    0.40   1
   3  -2  14   13.20    0.30   1
  -3   2 -14   13.20    0.30   1
   3  -2  17   35.60    0.60   1
  -3   2 -17   36.70    0.50   1
   3  -2  20    0.40    0.20   1
  -3   2 -20    0.10    0.20   1
   3  -2  23    1.30    0.20   1
  -3   2 -23    0.90    0.20   1
   3  -2  26    0.80    0.20   1
  -3   2 -26    0.60    0.20   1
   3  -2  29   83.60    1.10   1
  -3   2 -29   84.70    1.10   1
   3  -2  32  111.80    1.50   1
  -3   2 -32  108.50    1.80   1
   3  -2  35   11.60    0.50   1
  -3   2 -35   11.90    0.50   1
   3  -2  38   33.30    0.90   1
  -3   2 -38   35.30    0.80   1
   3  -2  41  126.20    1.90   1
  -3   2 -41  119.90    2.10   1
   3  -2  44    0.50    0.50   1
  -3   2 -44    1.10    0.50   1
   3  -2  47   17.50    1.00   1
  -3   2 -47   16.50    1.00   1
   3  -2  50   25.40    1.00   1
  -3   2 -50   24.20    1.00   1
   3  -2  53   35.90    1.30   1
  -3   2 -53   32.50    1.40   1
   3  -2  56  112.10    2.50   1
  -3   2 -56  109.40    2.60   1
   3  -2  59   26.90    1.50   1
  -3   2 -59   30.40    1.50   1
   3  -2  62  102.20    3.00   1
  -3   2 -62  100.50    3.10   1
   3  -2  65    4.10    1.00   1
  -3   2 -65    3.10    1.00   1
   3  -2  68   71.00    3.00   1
  -3   2 -68   62.50    2.80   1
   3  -2  71   40.00    2.60   1
  -3   2 -71   38.10    2.20   1
   3  -2  74    4.10    1.90   1
  -3   2 -74    5.60    1.60   1
   3  -2  77   -0.60    1.80   1
  -3   2 -77   -0.40    1.90   1
   3  -2  80   44.10    3.40   1
  -3   2 -80   50.50    4.20   1
   3  -2  83   18.80    2.40   1
  -3   2 -83   20.50    3.20   1
   3  -1 -83   21.50    3.10   1
  -3   1  83   20.20    3.40   1
   3  -1 -80   45.40    3.70   1
  -3   1  80   47.30    3.70   1
   3  -1 -77   -0.10    1.40   1
  -3   1  77    0.20    2.00   1
   3  -1 -74    6.10    1.80   1
  -3   1  74    1.90    1.50   1
   3  -1 -71   36.50    2.60   1
  -3   1  71   38.80    2.10   1
   3  -1 -68   63.90    3.10   1
  -3   1  68   65.50    2.50   1
   3  -1 -65    1.50    1.10   1
  -3   1  65    1.80    1.00   1
   3  -1 -62   92.70    2.90   1
  -3   1  62   94.20    2.60   1
   3  -1 -59   27.80    1.50   1
  -3   1  59   26.40    1.40   1
   3  -1 -56  106.70    2.90   1
  -3   1  56  110.70    2.60   1
   3  -1 -53   34.70    1.10   1
  -3   1  53   37.90    1.40   1
   3  -1 -50   26.60    0.80   1
  -3   1  50   27.30    1.00   1
   3  -1 -47   16.50    0.60   1
  -3   1  47   17.20    0.70   1
   3  -1 -44    0.70    0.40   1
  -3   1  44    0.80    0.30   1
   3  -1 -41  124.80    1.90   1
  -3   1  41  128.40    2.00   1
   3  -1 -38   35.20    0.80   1
  -3   1  38   37.60    0.80   1
   3  -1 -35   12.70    0.40   1
  -3   1  35   12.40    0.50   1
   3  -1 -32  107.00    1.50   1
  -3   1  32  111.90    1.50   1
   3  -1 -29   83.00    1.10   1
  -3   1  29   83.70    1.10   1
   3  -1 -26    1.10    0.20   1
  -3   1  26    0.90    0.20   1
   3  -1 -23    1.10    0.20   1
  -3   1  23    1.30    0.20   1
   3  -1 -20    0.10    0.20   1
  -3   1  20    0.00    0.20   1
   3  -1 -17   36.10    0.50   1
  -3   1  17   35.80    0.50   1
   3  -1 -14   13.00    0.30   1
  -3   1  14   13.30    0.30   1
   3  -1 -11   25.20    0.40   1
  -3   1  11   24.70    0.40   1
   3  -1  -8   74.50    0.90   1
  -3   1   8   76.40    0.90   1
   3  -1  -5  223.60    2.10   1
  -3   1   5  229.00    2.40   1
   3  -1  -2    3.80    0.20   1
  -3   1   2    3.80    0.20   1
   3  -1   1   79.10    0.90   1
  -3   1  -1   79.70    1.00   1
   3  -1   4   39.60    0.60   1
  -3   1  -4   41.00    0.70   1
   3  -1   7  197.20    2.10   1
  -3   1  -7  200.90    2.10   1
   3  -1  10   22.40    0.40   1
  -3   1 -10   22.90    0.40   1
   3  -1  13   88.10    1.00   1
  -3   1 -13   90.60    1.00   1
   3  -1  16   20.50    0.40   1
  -3   1 -16   21.30    0.40   1
   3  -1  19    0.30    0.10   1
  -3   1 -19    0.30    0.20   1
   3  -1  22  175.60    1.90   1
  -3   1 -22  175.70    1.90   1
   3  -1  25  138.20    1.70   1
  -3   1 -25  138.10    1.60   1
   3  -1  28   68.00    1.10   1
  -3   1 -28   71.80    1.10   1
   3  -1  31   11.30    0.50   1
  -3   1 -31   10.80    0.50   1
   3  -1  34  400.60    4.80   1
  -3   1 -34  405.70    5.40   1
   3  -1  37  139.50    2.20   1
  -3   1 -37  142.80    2.20   1
   3  -1  40    0.40    0.50   1
  -3   1 -40    0.40    0.30   1
   3  -1  43    6.40    0.60   1
  -3   1 -43    6.30    0.40   1
   3  -1  46   38.40    1.10   1
  -3   1 -46   39.80    1.00   1
   3  -1  49   48.80    1.50   1
  -3   1 -49   48.30    1.20   1
   3  -1  52    0.60    0.60   1
  -3   1 -52   -0.70    0.60   1
   3  -1  55   28.90    1.20   1
  -3   1 -55   29.40    1.50   1
   3  -1  58  125.50    2.80   1
  -3   1 -58  123.50    2.90   1
   3  -1  61    7.00    0.90   1
  -3   1 -61    6.60    1.00   1
   3  -1  64    3.40    1.10   1
  -3   1 -64    4.60    1.00   1
   3  -1  67   41.90    2.30   1
  -3   1 -67   45.80    2.20   1
   3  -1  70   74.40    3.10   1
  -3   1 -70   76.70    2.80   1
   3  -1  73    5.50    1.70   1
  -3   1 -73    2.00    1.30   1
   3  -1  76    1.90    1.60   1
  -3   1 -76    2.30    1.70   1
   3  -1  79   19.40    2.20   1
  -3   1 -79   15.70    2.90   1
   3  -1  82   62.80    3.90   1
  -3   1 -82   68.30    4.70   1
   3   0 -81   -5.10    2.60   1
  -3   0  81   -0.70    2.20   1
   3   0 -78   28.30    2.70   1
  -3   0  78   24.60    3.10   1
   3   0 -75    0.50    1.60   1
  -3   0  75   -0.50    1.90   1
   3   0 -72   32.00    2.50   1
  -3   0  72   35.60    2.50   1
   3   0 -69    1.20    1.10   1
  -3   0  69    1.10    1.40   1
   3   0 -66  157.70    4.60   1
  -3   0  66  152.60    4.60   1
   3   0 -63   -0.40    0.80   1
  -3   0  63    0.40    0.80   1
   3   0 -60  171.40    3.80   1
  -3   0  60  177.90    3.90   1
   3   0 -57    0.20    0.60   1
  -3   0  57    0.00    0.70   1
   3   0 -54  145.40    3.70   1
  -3   0  54  146.80    3.10   1
   3   0 -51   -0.90    0.60   1
  -3   0  51    0.90    0.80   1
   3   0 -48  393.10    5.60   1
  -3   0  48  418.70    6.00   1
   3   0 -45    0.00    0.20   1
  -3   0  45    0.30    0.50   1
   3   0 -42  183.20    2.40   1
  -3   0  42  185.20    2.60   1
   3   0 -39    0.10    0.20   1
  -3   0  39    0.50    0.30   1
   3   0 -36  140.00    1.70   1
  -3   0  36  142.20    1.80   1
   3   0 -33    0.30    0.20   1
  -3   0  33   -0.30    0.30   1
   3   0 -30  173.00    1.90   1
  -3   0  30  171.40    2.00   1
   3   0 -27    0.00    0.20   1
  -3   0  27    0.20    0.20   1
   3   0 -24 1934.70   16.90   1
  -3   0  24 1898.30   18.50   1
   3   0 -21    0.50    0.20   1
  -3   0  21    0.00    0.20   1
   3   0 -18    8.70    0.30   1
  -3   0  18    8.70    0.30   1
   3   0 -15    0.20    0.20   1
  -3   0  15   -0.10    0.10   1
   3   0 -12  982.40    8.80   1
  -3   0  12  967.30    8.30   1
   3   0  -9    0.00    0.20   1
  -3   0   9    0.20    0.10   1
   3   0  -6  171.20    1.70   1
  -3   0   6  167.80    1.70   1
   3   0  -3    0.10    0.10   1
  -3   0   3    0.30    0.10   1
   3   0   0 1995.30   16.60   1
  -3   0   0 2076.80   16.60   1
   3   0   3    0.30    0.20   1
  -3   0  -3    0.20    0.10   1
   3   0   6   25.50    0.50   1
  -3   0  -6   25.30    0.40   1
   3   0   9    0.20    0.20   1
  -3   0  -9    0.20    0.20   1
   3   0  12   80.80    1.00   1
  -3   0 -12   80.90    1.00   1
   3   0  15    0.60    0.10   1
  -3   0 -15    0.20    0.20   1
   3   0  18   15.70    0.40   1
  -3   0 -18   16.00    0.50   1
   3   0  21    0.50    0.20   1
  -3   0 -21   -0.30    0.20   1
   3   0  24 2011.60   18.90   1
  -3   0 -24 1991.90   21.70   1
   3   0  27   -0.20    0.20   1
  -3   0 -27    0.50    0.30   1
   3   0  30  265.80    3.10   1
  -3   0 -30  265.30    4.70   1
   3   0  33   -0.20    0.30   1
  -3   0 -33    0.00    0.70   1
   3   0  36  429.40    4.90   1
  -3   0 -36  420.50    6.50   1
   3   0  39    0.40    0.40   1
  -3   0 -39   -0.40    0.40   1
   3   0  42  165.90    2.40   1
  -3   0 -42  162.00    2.70   1
   3   0  45    0.10    0.40   1
  -3   0 -45    0.00    0.20   1
   3   0  48  345.00    4.70   1
  -3   0 -48  336.20    5.60   1
   3   0  51    0.60    0.70   1
  -3   0 -51    0.90    0.50   1
   3   0  54  119.90    2.60   1
  -3   0 -54  117.80    2.80   1
   3   0  57    1.10    0.70   1
  -3   0 -57    0.50    0.80   1
   3   0  60  210.70    4.20   1
  -3   0 -60  206.30    4.30   1
   3   0  63    0.70    1.10   1
  -3   0 -63    0.00    0.70   1
   3   0  66   87.00    3.20   1
  -3   0 -66   83.70    3.10   1
   3   0  69   -1.50    1.00   1
  -3   0 -69   -0.30    1.20   1
   3   0  72    6.10    1.50   1
  -3   0 -72    7.50    1.50   1
   3   0  75   -0.30    1.50   1
  -3   0 -75   -2.80    1.30   1
   3   0  78    1.90    1.50   1
  -3   0 -78    1.80    1.60   1
   3   0  81    0.40    1.80   1
  -3   0 -81    2.00    2.00   1
   4  -3 -80   16.30    2.10   1
  -4   3  80   14.70    3.00   1
   4  -3 -77   16.70    2.10   1
  -4   3  77   13.20    2.40   1
   4  -3 -74   58.30    3.10   1
  -4   3  74   61.00    3.60   1
   4  -3 -71   11.00    1.80   1
  -4   3  71   13.20    1.70   1
   4  -3 -68  173.00    5.20   1
  -4   3  68  173.80    4.60   1
   4  -3 -65   35.50    2.20   1
  -4   3  65   38.20    1.80   1
   4  -3 -62   17.70    1.60   1
  -4   3  62   21.30    1.40   1
   4  -3 -59    8.50    1.10   1
  -4   3  59    6.90    0.90   1
   4  -3 -56    0.50    0.80   1
  -4   3  56    0.60    0.70   1
   4  -3 -53   42.90    1.40   1
  -4   3  53   45.70    1.60   1
   4  -3 -50    5.90    0.70   1
  -4   3  50    5.70    0.70   1
   4  -3 -47   -0.50    0.70   1
  -4   3  47    0.20    0.60   1
   4  -3 -44  200.50    3.90   1
  -4   3  44  202.10    3.10   1
   4  -3 -41   90.40    2.10   1
  -4   3  41   93.90    1.70   1
   4  -3 -38   93.80    1.90   1
  -4   3  38   90.30    1.60   1
   4  -3 -35   21.10    0.80   1
  -4   3  35   22.00    0.60   1
   4  -3 -32    0.70    0.30   1
  -4   3  32    0.20    0.30   1
   4  -3 -29  172.90    3.30   1
  -4   3  29  169.70    2.30   1
   4  -3 -26   21.80    0.70   1
  -4   3  26   21.40    0.60   1
   4  -3 -23   96.60    1.60   1
  -4   3  23   95.90    1.40   1
   4  -3 -20   72.70    1.30   1
  -4   3  20   71.20    1.00   1
   4  -3 -17   58.10    1.00   1
  -4   3  17   56.00    0.80   1
   4  -3 -14   89.90    1.30   1
  -4   3  14   86.40    1.10   1
   4  -3 -11  163.60    1.90   1
  -4   3  11  158.90    2.00   1
   4  -3  -8    0.30    0.20   1
  -4   3   8    0.10    0.20   1
   4  -3  -5    1.70    0.30   1
  -4   3   5    1.50    0.20   1
   4  -3  -2  220.00    2.40   1
  -4   3   2  210.60    2.30   1
   4  -3   1  230.60    2.50   1
  -4   3  -1  226.50    2.40   1
   4  -3   4    0.30    0.20   1
  -4   3  -4    0.30    0.20   1
   4  -3   7    0.50    0.20   1
  -4   3  -7    0.70    0.20   1
   4  -3  10    6.70    0.30   1
  -4   3 -10    6.60    0.20   1
   4  -3  13  231.10    2.50   1
  -4   3 -13  242.00    2.50   1
   4  -3  16    0.50    0.20   1
  -4   3 -16    0.20    0.20   1
   4  -3  19    8.00    0.30   1
  -4   3 -19    8.50    0.30   1
   4  -3  22  392.90    4.70   1
  -4   3 -22  398.40    3.90   1
   4  -3  25  130.20    2.00   1
  -4   3 -25  131.30    1.60   1
   4  -3  28   51.40    1.00   1
  -4   3 -28   54.40    1.00   1
   4  -3  31   71.80    1.40   1
  -4   3 -31   71.70    1.10   1
   4  -3  34   11.10    0.40   1
  -4   3 -34   10.50    0.40   1
   4  -3  37   58.40    1.20   1
  -4   3 -37   57.70    1.20   1
   4  -3  40   45.50    1.20   1
  -4   3 -40   44.00    1.10   1
   4  -3  43   83.60    1.90   1
  -4   3 -43   81.90    1.90   1
   4  -3  46  159.60    3.40   1
  -4   3 -46  163.80    3.20   1
   4  -3  49   29.00    1.30   1
  -4   3 -49   29.20    1.20   1
   4  -3  52   87.60    2.30   1
  -4   3 -52   80.50    2.50   1
   4  -3  55   63.40    2.40   1
  -4   3 -55   58.90    1.90   1
   4  -3  58  155.40    4.20   1
  -4   3 -58  155.10    3.90   1
   4  -3  61    1.90    1.30   1
  -4   3 -61    3.30    1.00   1
   4  -3  64   20.60    1.70   1
  -4   3 -64   18.10    1.30   1
   4  -3  67   50.60    2.50   1
  -4   3 -67   49.70    2.20   1
   4  -3  70   38.60    2.80   1
  -4   3 -70   33.20    2.20   1
   4  -3  73    2.30    1.80   1
  -4   3 -73    2.60    1.30   1
   4  -3  76    3.30    2.30   1
  -4   3 -76    7.70    1.80   1
   4  -3  79   33.70    3.40   1
  -4   3 -79   25.60    3.10   1
   4  -2 -81   21.70    2.60   1
  -4   2  81   23.50    3.00   1
   4  -2 -78   16.90    2.30   1
  -4   2  78   26.40    3.20   1
   4  -2 -75    2.40    1.50   1
  -4   2  75    5.30    1.70   1
   4  -2 -72   91.00    4.30   1
  -4   2  72   93.80    4.30   1
   4  -2 -69   24.90    2.20   1
  -4   2  69   26.00    1.80   1
   4  -2 -66    3.50    1.40   1
  -4   2  66    2.50    1.00   1
   4  -2 -63   21.50    1.70   1
  -4   2  63   24.50    1.50   1
   4  -2 -60  116.90    3.70   1
  -4   2  60  124.60    3.20   1
   4  -2 -57   32.00    1.70   1
  -4   2  57   32.40    1.50   1
   4  -2 -54   14.80    1.00   1
  -4   2  54   15.20    1.10   1
   4  -2 -51   39.90    1.40   1
  -4   2  51   41.00    1.40   1
   4  -2 -48  271.70    4.60   1
  -4   2  48  281.40    4.50   1
   4  -2 -45   31.90    1.10   1
  -4   2  45   35.00    1.00   1
   4  -2 -42   32.00    1.00   1
  -4   2  42   34.70    0.90   1
   4  -2 -39   63.70    1.30   1
  -4   2  39   65.90    1.30   1
   4  -2 -36  592.80    6.60   1
  -4   2  36  594.90    6.30   1
   4  -2 -33    4.50    0.40   1
  -4   2  33    5.50    0.40   1
   4  -2 -30   17.50    0.60   1
  -4   2  30   17.30    0.50   1
   4  -2 -27  195.70    2.40   1
  -4   2  27  192.60    2.20   1
   4  -2 -24  662.00    6.90   1
  -4   2  24  663.90    6.70   1
   4  -2 -21    8.90    0.40   1
  -4   2  21    8.90    0.30   1
   4  -2 -18   39.30    0.70   1
  -4   2  18   39.40    0.70   1
   4  -2 -15  282.00    3.50   1
  -4   2  15  277.80    3.00   1
   4  -2 -12 1413.00   14.60   1
  -4   2  12 1398.90   12.80   1
   4  -2  -9   32.20    0.60   1
  -4   2   9   31.60    0.50   1
   4  -2  -6   17.10    0.40   1
  -4   2   6   17.70    0.40   1
   4  -2  -3  109.30    1.30   1
  -4   2   3  110.10    1.30   1
   4  -2   0  901.70    7.90   1
  -4   2   0  906.80    8.50   1
   4  -2   3  108.40    1.20   1
  -4   2  -3  110.40    1.50   1
   4  -2   6   17.30    0.30   1
  -4   2  -6   17.30    0.40   1
   4  -2   9   32.10    0.50   1
  -4   2  -9   32.30    0.60   1
   4  -2  12 1365.80   12.50   1
  -4   2 -12 1429.90   12.60   1
   4  -2  15  278.20    3.20   1
  -4   2 -15  278.50    3.20   1
   4  -2  18   39.10    0.70   1
  -4   2 -18   39.30    0.70   1
   4  -2  21    9.30    0.40   1
  -4   2 -21    9.20    0.30   1
   4  -2  24  652.50    8.00   1
  -4   2 -24  678.20    6.80   1
   4  -2  27  198.20    2.40   1
  -4   2 -27  197.70    2.50   1
   4  -2  30   16.30    0.50   1
  -4   2 -30   17.10    0.50   1
   4  -2  33    4.90    0.50   1
  -4   2 -33    5.20    0.40   1
   4  -2  36  577.00    7.50   1
  -4   2 -36  592.30    7.30   1
   4  -2  39   62.20    1.40   1
  -4   2 -39   61.90    1.40   1
   4  -2  42   32.80    1.00   1
  -4   2 -42   36.60    1.10   1
   4  -2  45   32.30    1.10   1
  -4   2 -45   32.30    1.20   1
   4  -2  48  268.30    4.20   1
  -4   2 -48  274.60    4.50   1
   4  -2  51   36.90    1.40   1
  -4   2 -51   39.90    1.40   1
   4  -2  54   16.40    1.00   1
  -4   2 -54   16.30    1.10   1
   4  -2  57   32.30    1.30   1
  -4   2 -57   33.10    1.40   1
   4  -2  60  121.50    3.00   1
  -4   2 -60  123.40    3.20   1
   4  -2  63   21.70    1.80   1
  -4   2 -63   20.90    1.40   1
   4  -2  66    4.90    1.50   1
  -4   2 -66    3.00    1.10   1
   4  -2  69   25.20    2.00   1
  -4   2 -69   24.50    1.70   1
   4  -2  72   97.60    4.40   1
  -4   2 -72   92.80    3.90   1
   4  -2  75    1.90    1.50   1
  -4   2 -75    0.80    1.70   1
   4  -2  78   18.00    2.60   1
  -4   2 -78   21.20    3.10   1
   4  -2  81   26.20    3.40   1
  -4   2 -81   29.80    3.30   1
   4  -1 -79   25.50    2.60   1
  -4   1  79   31.30    3.50   1
   4  -1 -76    8.00    1.90   1
  -4   1  76    8.50    1.90   1
   4  -1 -73    0.60    1.50   1
  -4   1  73    1.80    1.70   1
   4  -1 -70   40.90    2.60   1
  -4   1  70   34.20    2.50   1
   4  -1 -67   45.10    2.40   1
  -4   1  67   48.90    2.40   1
   4  -1 -64   16.90    1.40   1
  -4   1  64   19.80    1.70   1
   4  -1 -61    1.70    1.00   1
  -4   1  61    3.40    1.00   1
   4  -1 -58  144.20    4.10   1
  -4   1  58  157.40    3.60   1
   4  -1 -55   62.50    2.30   1
  -4   1  55   64.80    2.00   1
   4  -1 -52   82.40    2.50   1
  -4   1  52   85.60    2.20   1
   4  -1 -49   27.70    1.00   1
  -4   1  49   32.70    1.10   1
   4  -1 -46  162.70    2.90   1
  -4   1  46  168.20    2.80   1
   4  -1 -43   84.00    1.60   1
  -4   1  43   90.20    1.60   1
   4  -1 -40   45.40    0.90   1
  -4   1  40   46.30    1.00   1
   4  -1 -37   59.70    1.10   1
  -4   1  37   58.40    1.10   1
   4  -1 -34    9.80    0.50   1
  -4   1  34   10.60    0.50   1
   4  -1 -31   72.30    1.10   1
  -4   1  31   73.00    1.20   1
   4  -1 -28   52.30    0.90   1
  -4   1  28   53.60    0.90   1
   4  -1 -25  130.90    1.80   1
  -4   1  25  130.20    1.50   1
   4  -1 -22  393.20    4.70   1
  -4   1  22  393.40    3.80   1
   4  -1 -19    7.20    0.30   1
  -4   1  19    7.90    0.30   1
   4  -1 -16    0.30    0.20   1
  -4   1  16    0.30    0.20   1
   4  -1 -13  239.90    2.70   1
  -4   1  13  235.20    2.50   1
   4  -1 -10    6.10    0.30   1
  -4   1  10    6.50    0.20   1
   4  -1  -7    0.60    0.20   1
  -4   1   7    0.30    0.20   1
   4  -1  -4    0.30    0.20   1
  -4   1   4    0.40    0.20   1
   4  -1  -1  228.40    2.40   1
  -4   1   1  229.30    2.50   1
   4  -1   2  215.10    2.60   1
  -4   1  -2  216.60    2.30   1
   4  -1   5    1.80    0.20   1
  -4   1  -5    1.50    0.20   1
   4  -1   8    0.00    0.40   1
  -4   1  -8    0.20    0.20   1
   4  -1  11  166.30    2.20   1
  -4   1 -11  168.20    2.10   1
   4  -1  14   90.90    1.30   1
  -4   1 -14   95.00    1.20   1
   4  -1  17   58.30    0.90   1
  -4   1 -17   59.60    1.00   1
   4  -1  20   72.10    1.10   1
  -4   1 -20   73.70    1.20   1
   4  -1  23   98.50    1.30   1
  -4   1 -23   99.70    1.50   1
   4  -1  26   21.20    0.60   1
  -4   1 -26   22.00    0.70   1
   4  -1  29  171.00    2.00   1
  -4   1 -29  166.40    2.50   1
   4  -1  32   -0.10    0.40   1
  -4   1 -32    0.50    0.40   1
   4  -1  35   21.60    0.80   1
  -4   1 -35   22.20    1.00   1
   4  -1  38   89.60    1.70   1
  -4   1 -38   88.60    2.10   1
   4  -1  41   93.10    1.80   1
  -4   1 -41   93.40    2.10   1
   4  -1  44  203.40    3.20   1
  -4   1 -44  206.60    3.50   1
   4  -1  47    0.40    0.60   1
  -4   1 -47    0.00    0.60   1
   4  -1  50    5.20    0.70   1
  -4   1 -50    4.00    0.80   1
   4  -1  53   42.10    1.60   1
  -4   1 -53   43.40    1.60   1
   4  -1  56   -1.10    0.80   1
  -4   1 -56    2.70    0.90   1
   4  -1  59    9.50    0.90   1
  -4   1 -59    6.30    0.90   1
   4  -1  62   19.30    1.30   1
  -4   1 -62   17.90    1.50   1
   4  -1  65   35.20    2.00   1
  -4   1 -65   37.00    1.90   1
   4  -1  68  163.70    4.90   1
  -4   1 -68  159.50    4.50   1
   4  -1  71   10.20    1.70   1
  -4   1 -71   10.50    1.70   1
   4  -1  74   57.30    3.40   1
  -4   1 -74   57.50    3.20   1
   4  -1  77   14.90    2.50   1
  -4   1 -77   12.90    2.60   1
   4  -1  80   16.90    2.80   1
  -4   1 -80   17.80    2.60   1
   4   0 -77    0.30    1.50   1
  -4   0  77    2.00    1.80   1
   4   0 -74   80.90    4.30   1
  -4   0  74   80.50    4.10   1
   4   0 -71   -0.80    1.30   1
  -4   0  71   -0.20    1.40   1
   4   0 -68  167.80    4.60   1
  -4   0  68  177.60    5.30   1
   4   0 -65   -0.10    1.00   1
  -4   0  65   -0.30    1.30   1
   4   0 -62    1.90    1.00   1
  -4   0  62    0.50    1.20   1
   4   0 -59   -0.60    1.10   1
  -4   0  59   -1.70    1.10   1
   4   0 -56    0.70    0.80   1
  -4   0  56    1.30    1.00   1
   4   0 -53   -0.70    0.80   1
  -4   0  53    0.90    0.70   1
   4   0 -50   31.50    1.30   1
  -4   0  50   34.40    1.30   1
   4   0 -47    0.80    0.70   1
  -4   0  47   -0.30    0.60   1
   4   0 -44  291.20    4.40   1
  -4   0  44  298.60    4.30   1
   4   0 -41   -0.50    0.40   1
  -4   0  41    0.00    0.40   1
   4   0 -38   27.80    0.80   1
  -4   0  38   28.60    0.80   1
   4   0 -35   -0.20    0.30   1
  -4   0  35   -0.10    0.40   1
   4   0 -32   84.60    1.40   1
  -4   0  32   81.90    1.30   1
   4   0 -29    0.20    0.30   1
  -4   0  29    0.40    0.30   1
   4   0 -26    7.90    0.40   1
  -4   0  26    7.30    0.40   1
   4   0 -23    0.50    0.20   1
  -4   0  23   -0.20    0.30   1
   4   0 -20  273.70    3.00   1
  -4   0  20  269.70    2.90   1
   4   0 -17    0.10    0.20   1
  -4   0  17    0.00    0.20   1
   4   0 -14  125.60    1.70   1
  -4   0  14  119.40    1.40   1
   4   0 -11    0.20    0.20   1
  -4   0  11    0.10    0.20   1
   4   0  -8   57.30    0.80   1
  -4   0   8   58.10    0.90   1
   4   0  -5    0.00    0.20   1
  -4   0   5    0.70    0.10   1
   4   0  -2  573.10    5.90   1
  -4   0   2  580.20    5.90   1
   4   0   1    0.20    0.20   1
  -4   0  -1    0.00    0.20   1
   4   0   4   73.40    1.20   1
  -4   0  -4   72.90    0.90   1
   4   0   7   -0.40    0.30   1
  -4   0  -7    0.30    0.20   1
   4   0  10  121.10    1.80   1
  -4   0 -10  125.10    1.60   1
   4   0  13   -0.30    0.20   1
  -4   0 -13   -0.20    0.20   1
   4   0  16    0.80    0.20   1
  -4   0 -16    0.60    0.30   1
   4   0  19   -0.70    0.20   1
  -4   0 -19    0.20    0.30   1
   4   0  22  640.90    7.40   1
  -4   0 -22  628.90    8.50   1
   4   0  25    0.10    0.30   1
  -4   0 -25    0.20    0.30   1
   4   0  28  126.60    1.80   1
  -4   0 -28  122.20    2.20   1
   4   0  31    0.20    0.30   1
  -4   0 -31    0.40    0.50   1
   4   0  34    0.80    0.30   1
  -4   0 -34    1.60    0.40   1
   4   0  37    0.10    0.40   1
  -4   0 -37   -0.20    0.60   1
   4   0  40   46.30    1.10   1
  -4   0 -40   45.00    1.50   1
   4   0  43    0.50    0.50   1
  -4   0 -43    0.10    0.70   1
   4   0  46  275.20    4.20   1
  -4   0 -46  279.00    5.40   1
   4   0  49    0.60    0.60   1
  -4   0 -49   -0.50    0.60   1
   4   0  52   58.70    1.90   1
  -4   0 -52   55.70    1.70   1
   4   0  55   -0.70    0.70   1
  -4   0 -55    0.10    0.70   1
   4   0  58   50.70    1.80   1
  -4   0 -58   50.00    1.80   1
   4   0  61    1.70    1.00   1
  -4   0 -61   -0.60    0.90   1
   4   0  64   39.30    1.90   1
  -4   0 -64   37.30    1.90   1
   4   0  67    0.00    1.20   1
  -4   0 -67    0.00    1.20   1
   4   0  70   82.20    3.90   1
  -4   0 -70   82.80    3.60   1
   4   0  73   -0.60    1.70   1
  -4   0 -73    0.00    1.50   1
   4   0  76   49.20    3.40   1
  -4   0 -76   40.00    3.30   1
   4   0  79   -0.30    1.90   1
  -4   0 -79   -1.00    1.80   1
   5  -4 -75    3.30    1.90   1
  -5   4  75    6.80    2.40   1
   5  -4 -72   76.30    4.20   1
  -5   4  72   76.70    3.60   1
   5  -4 -69   12.10    1.60   1
  -5   4  69   11.00    1.50   1
   5  -4 -66   -0.10    1.10   1
  -5   4  66    0.10    1.10   1
   5  -4 -63    2.30    1.10   1
  -5   4  63    0.80    0.90   1
   5  -4 -60   89.40    3.70   1
  -5   4  60   96.70    2.80   1
   5  -4 -57    7.70    0.90   1
  -5   4  57   11.20    1.10   1
   5  -4 -54    8.10    0.90   1
  -5   4  54   10.40    1.00   1
   5  -4 -51    6.30    0.90   1
  -5   4  51    6.20    0.80   1
   5  -4 -48  236.40    5.40   1
  -5   4  48  243.70    4.00   1
   5  -4 -45   13.00    1.20   1
  -5   4  45   13.30    0.80   1
   5  -4 -42   16.30    1.30   1
  -5   4  42   15.60    0.90   1
   5  -4 -39    0.80    0.40   1
  -5   4  39    0.60    0.30   1
   5  -4 -36  342.60    5.80   1
  -5   4  36  350.90    4.50   1
   5  -4 -33   21.70    1.10   1
  -5   4  33   22.10    0.80   1
   5  -4 -30    0.50    0.40   1
  -5   4  30    0.10    0.40   1
   5  -4 -27    4.30    0.50   1
  -5   4  27    4.20    0.40   1
   5  -4 -24  442.80    6.90   1
  -5   4  24  438.80    5.20   1
   5  -4 -21    3.30    0.30   1
  -5   4  21    3.40    0.30   1
   5  -4 -18   51.90    1.00   1
  -5   4  18   52.10    0.90   1
   5  -4 -15   63.60    1.50   1
  -5   4  15   63.60    1.10   1
   5  -4 -12 1088.40   12.40   1
  -5   4  12 1088.30   12.10   1
   5  -4  -9    1.50    0.40   1
  -5   4   9    1.40    0.40   1
   5  -4  -6    5.90    0.40   1
  -5   4   6    6.40    0.50   1
   5  -4  -3   50.20    1.10   1
  -5   4   3   48.20    1.10   1
   5  -4   0  739.70    9.00   1
  -5   4   0  730.70    8.00   1
   5  -4   3   -0.10    0.30   1
  -5   4  -3    0.10    0.20   1
   5  -4   6    9.00    0.50   1
  -5   4  -6    9.60    0.40   1
   5  -4   9   12.70    0.50   1
  -5   4  -9   12.30    0.50   1
   5  -4  12  969.90   11.60   1
  -5   4 -12  991.60   11.60   1
   5  -4  15   22.80    0.70   1
  -5   4 -15   25.20    0.70   1
   5  -4  18   32.60    0.70   1
  -5   4 -18   32.60    0.80   1
   5  -4  21   13.90    0.50   1
  -5   4 -21   14.10    0.50   1
   5  -4  24  320.30    4.30   1
  -5   4 -24  316.40    4.00   1
   5  -4  27   92.60    1.60   1
  -5   4 -27   92.70    1.50   1
   5  -4  30    0.60    0.30   1
  -5   4 -30    0.10    0.30   1
   5  -4  33    2.20    0.40   1
  -5   4 -33    2.50    0.30   1
   5  -4  36  543.90    7.50   1
  -5   4 -36  559.70    7.00   1
   5  -4  39   37.80    1.00   1
  -5   4 -39   38.80    1.20   1
   5  -4  42   20.00    0.90   1
  -5   4 -42   18.10    1.10   1
   5  -4  45    4.30    0.70   1
  -5   4 -45    3.70    0.80   1
   5  -4  48  194.30    4.10   1
  -5   4 -48  193.80    4.60   1
   5  -4  51    9.00    1.00   1
  -5   4 -51    8.10    1.00   1
   5  -4  54   14.30    1.20   1
  -5   4 -54   14.00    1.10   1
   5  -4  57    7.60    1.20   1
  -5   4 -57    4.80    1.10   1
   5  -4  60  127.50    4.40   1
  -5   4 -60  131.60    3.50   1
   5  -4  63   12.40    1.50   1
  -5   4 -63    9.00    1.40   1
   5  -4  66    4.00    1.40   1
  -5   4 -66    3.90    1.30   1
   5  -4  69    3.70    1.30   1
  -5   4 -69    1.50    1.20   1
   5  -4  72   32.30    2.70   1
  -5   4 -72   36.70    2.50   1
   5  -4  75    9.30    1.90   1
  -5   4 -75    5.00    1.90   1
   5  -3 -76   11.30    2.30   1
  -5   3  76   14.00    2.20   1
   5  -3 -73   22.80    2.40   1
  -5   3  73   20.80    2.50   1
   5  -3 -70  113.00    5.70   1
  -5   3  70  117.30    4.90   1
   5  -3 -67    1.10    1.30   1
  -5   3  67    0.50    1.10   1
   5  -3 -64   37.30    2.20   1
  -5   3  64   39.70    2.10   1
   5  -3 -61   22.70    1.90   1
  -5   3  61   26.20    1.50   1
   5  -3 -58   56.70    2.40   1
  -5   3  58   55.70    2.00   1
   5  -3 -55   -0.30    1.00   1
  -5   3  55   -0.30    0.70   1
   5  -3 -52   45.30    1.70   1
  -5   3  52   44.20    1.70   1
   5  -3 -49   30.60    1.30   1
  -5   3  49   31.90    1.20   1
   5  -3 -46  134.40    3.40   1
  -5   3  46  136.30    2.50   1
   5  -3 -43   10.30    0.70   1
  -5   3  43   12.20    0.70   1
   5  -3 -40  220.60    3.80   1
  -5   3  40  226.30    3.20   1
   5  -3 -37   56.00    1.30   1
  -5   3  37   55.60    1.10   1
   5  -3 -34  243.10    3.60   1
  -5   3  34  246.40    3.10   1
   5  -3 -31   52.10    1.20   1
  -5   3  31   53.70    1.10   1
   5  -3 -28  131.30    2.50   1
  -5   3  28  131.80    1.80   1
   5  -3 -25   46.30    1.10   1
  -5   3  25   44.10    0.90   1
   5  -3 -22    9.00    0.50   1
  -5   3  22    9.70    0.50   1
   5  -3 -19   55.60    1.20   1
  -5   3  19   52.40    1.00   1
   5  -3 -16   69.30    1.30   1
  -5   3  16   69.60    1.30   1
   5  -3 -13    8.90    0.50   1
  -5   3  13    8.50    0.40   1
   5  -3 -10  467.10    6.10   1
  -5   3  10  476.10    5.80   1
   5  -3  -7  112.00    1.90   1
  -5   3   7  114.10    1.90   1
   5  -3  -4   27.30    0.70   1
  -5   3   4   28.80    0.60   1
   5  -3  -1    1.10    0.30   1
  -5   3   1    1.60    0.20   1
   5  -3   2   56.30    1.00   1
  -5   3  -2   60.20    0.80   1
   5  -3   5  249.20    2.70   1
  -5   3  -5  249.70    3.00   1
   5  -3   8    5.40    0.30   1
  -5   3  -8    4.70    0.30   1
   5  -3  11    4.80    0.30   1
  -5   3 -11    4.50    0.40   1
   5  -3  14  274.90    3.60   1
  -5   3 -14  264.90    3.70   1
   5  -3  17  159.80    2.30   1
  -5   3 -17  159.20    2.30   1
   5  -3  20    1.90    0.20   1
  -5   3 -20    1.80    0.30   1
   5  -3  23   52.90    1.10   1
  -5   3 -23   54.20    1.00   1
   5  -3  26  187.80    2.80   1
  -5   3 -26  197.80    2.50   1
   5  -3  29   35.20    0.90   1
  -5   3 -29   33.70    0.80   1
   5  -3  32  119.50    1.80   1
  -5   3 -32  120.80    1.80   1
   5  -3  35   77.10    1.60   1
  -5   3 -35   78.30    1.60   1
   5  -3  38   16.50    0.80   1
  -5   3 -38   14.00    0.80   1
   5  -3  41   17.00    1.00   1
  -5   3 -41   16.40    1.00   1
   5  -3  44    2.40    0.70   1
  -5   3 -44    4.30    0.70   1
   5  -3  47   51.80    1.60   1
  -5   3 -47   50.20    2.20   1
   5  -3  50  103.00    2.50   1
  -5   3 -50   98.90    2.80   1
   5  -3  53    3.30    0.80   1
  -5   3 -53    2.60    0.80   1
   5  -3  56  191.20    4.10   1
  -5   3 -56  196.70    4.30   1
   5  -3  59   35.80    1.80   1
  -5   3 -59   32.20    1.80   1
   5  -3  62    5.60    1.30   1
  -5   3 -62    4.50    1.00   1
   5  -3  65    0.30    1.10   1
  -5   3 -65    0.90    1.00   1
   5  -3  68    1.60    1.50   1
  -5   3 -68    1.40    1.60   1
   5  -3  71   19.60    2.30   1
  -5   3 -71   20.40    2.20   1
   5  -3  74    8.70    1.80   1
  -5   3 -74    9.70    1.90   1
   5  -3  77    8.30    2.20   1
  -5   3 -77    3.00    2.20   1
   5  -2 -77    4.50    2.10   1
  -5   2  77    3.30    1.80   1
   5  -2 -74    9.50    2.00   1
  -5   2  74    9.20    2.00   1
   5  -2 -71   17.30    2.30   1
  -5   2  71   24.40    2.60   1
   5  -2 -68   -3.10    1.40   1
  -5   2  68    0.10    1.20   1
   5  -2 -65   -0.30    1.20   1
  -5   2  65    0.50    1.10   1
   5  -2 -62    3.20    1.30   1
  -5   2  62    5.10    1.20   1
   5  -2 -59   31.70    2.10   1
  -5   2  59   33.50    1.80   1
   5  -2 -56  186.00    4.90   1
  -5   2  56  193.90    4.20   1
   5  -2 -53    2.40    0.80   1
  -5   2  53    3.30    0.80   1
   5  -2 -50  103.40    2.70   1
  -5   2  50  103.20    2.20   1
   5  -2 -47   51.70    1.40   1
  -5   2  47   50.80    1.30   1
   5  -2 -44    3.50    0.60   1
  -5   2  44    4.30    0.50   1
   5  -2 -41   15.60    0.70   1
  -5   2  41   16.00    0.70   1
   5  -2 -38   14.60    0.70   1
  -5   2  38   15.10    0.70   1
   5  -2 -35   75.90    1.50   1
  -5   2  35   76.10    1.30   1
   5  -2 -32  117.50    1.80   1
  -5   2  32  119.20    1.90   1
   5  -2 -29   33.30    0.90   1
  -5   2  29   34.30    0.80   1
   5  -2 -26  192.40    2.80   1
  -5   2  26  192.40    2.30   1
   5  -2 -23   52.80    1.00   1
  -5   2  23   53.10    0.90   1
   5  -2 -20    1.30    0.30   1
  -5   2  20    1.80    0.30   1
   5  -2 -17  153.00    2.40   1
  -5   2  17  150.50    1.80   1
   5  -2 -14  268.90    3.60   1
  -5   2  14  269.30    3.40   1
   5  -2 -11    5.10    0.30   1
  -5   2  11    5.00    0.30   1
   5  -2  -8    4.90    0.40   1
  -5   2   8    5.40    0.30   1
   5  -2  -5  248.80    3.40   1
  -5   2   5  254.60    3.00   1
   5  -2  -2   60.00    1.10   1
  -5   2   2   57.30    1.00   1
   5  -2   1    1.90    0.20   1
  -5   2  -1    1.00    0.30   1
   5  -2   4   28.50    0.70   1
  -5   2  -4   28.60    0.70   1
   5  -2   7  114.90    1.60   1
  -5   2  -7  119.20    1.70   1
   5  -2  10  479.00    5.80   1
  -5   2 -10  503.30    5.50   1
   5  -2  13    9.10    0.40   1
  -5   2 -13    8.70    0.50   1
   5  -2  16   74.40    1.30   1
  -5   2 -16   72.20    1.40   1
   5  -2  19   56.40    1.00   1
  -5   2 -19   55.30    1.20   1
   5  -2  22   10.60    0.30   1
  -5   2 -22   10.00    0.40   1
   5  -2  25   45.90    0.90   1
  -5   2 -25   45.90    0.90   1
   5  -2  28  141.00    2.10   1
  -5   2 -28  136.30    2.10   1
   5  -2  31   53.70    1.10   1
  -5   2 -31   53.70    1.00   1
   5  -2  34  240.80    4.00   1
  -5   2 -34  247.60    4.20   1
   5  -2  37   55.10    1.40   1
  -5   2 -37   53.00    1.70   1
   5  -2  40  214.60    3.70   1
  -5   2 -40  217.30    4.10   1
   5  -2  43   12.60    0.90   1
  -5   2 -43   10.50    1.00   1
   5  -2  46  131.10    2.90   1
  -5   2 -46  137.50    3.60   1
   5  -2  49   30.00    1.30   1
  -5   2 -49   29.20    1.20   1
   5  -2  52   44.60    1.60   1
  -5   2 -52   42.70    2.00   1
   5  -2  55    0.70    0.80   1
  -5   2 -55    0.20    0.80   1
   5  -2  58   57.30    2.20   1
  -5   2 -58   54.50    2.00   1
   5  -2  61   24.90    1.50   1
  -5   2 -61   23.70    1.40   1
   5  -2  64   35.40    2.30   1
  -5   2 -64   39.70    2.00   1
   5  -2  67   -0.20    1.70   1
  -5   2 -67    1.10    1.10   1
   5  -2  70  112.80    9.20   1
  -5   2 -70  126.30    4.20   1
   5  -2  73   20.10    3.50   1
  -5   2 -73   20.60    2.30   1
   5  -2  76   15.40    3.70   1
  -5   2 -76    9.00    2.10   1
   5  -1 -75    7.60    1.90   1
  -5   1  75    6.90    2.00   1
   5  -1 -72   34.10    2.90   1
  -5   1  72   43.20    3.30   1
   5  -1 -69    3.70    1.70   1
  -5   1  69    0.70    1.30   1
   5  -1 -66    4.50    1.40   1
  -5   1  66    3.70    1.20   1
   5  -1 -63   11.40    1.30   1
  -5   1  63   10.80    1.60   1
   5  -1 -60  133.30    4.60   1
  -5   1  60  133.70    3.70   1
   5  -1 -57    8.00    1.30   1
  -5   1  57    3.90    1.00   1
   5  -1 -54   12.90    1.40   1
  -5   1  54   15.50    1.40   1
   5  -1 -51    7.20    1.00   1
  -5   1  51    8.80    1.00   1
   5  -1 -48  199.20    3.90   1
  -5   1  48  203.40    3.60   1
   5  -1 -45    3.30    0.50   1
  -5   1  45    2.90    0.50   1
   5  -1 -42   19.40    0.90   1
  -5   1  42   19.80    0.80   1
   5  -1 -39   39.10    1.20   1
  -5   1  39   39.90    1.10   1
   5  -1 -36  550.20    7.00   1
  -5   1  36  554.20    6.70   1
   5  -1 -33    2.00    0.40   1
  -5   1  33    1.60    0.40   1
   5  -1 -30    0.40    0.30   1
  -5   1  30    1.00    0.30   1
   5  -1 -27   91.90    1.50   1
  -5   1  27   89.00    1.50   1
   5  -1 -24  314.00    4.10   1
  -5   1  24  312.10    3.70   1
   5  -1 -21   12.50    0.50   1
  -5   1  21   13.80    0.50   1
   5  -1 -18   30.90    0.70   1
  -5   1  18   31.20    0.70   1
   5  -1 -15   25.00    0.70   1
  -5   1  15   23.20    0.60   1
   5  -1 -12 1001.70   10.70   1
  -5   1  12  974.10   10.50   1
   5  -1  -9   12.70    0.50   1
  -5   1   9   12.50    0.40   1
   5  -1  -6   10.10    0.40   1
  -5   1   6    9.50    0.40   1
   5  -1  -3   -0.20    0.30   1
  -5   1   3    0.20    0.30   1
   5  -1   0  717.00    9.40   1
  -5   1   0  733.40    8.60   1
   5  -1   3   49.20    1.10   1
  -5   1  -3   51.10    0.90   1
   5  -1   6    5.20    0.50   1
  -5   1  -6    6.70    0.40   1
   5  -1   9    1.60    0.40   1
  -5   1  -9    1.40    0.30   1
   5  -1  12 1080.70   13.90   1
  -5   1 -12 1122.90   11.20   1
   5  -1  15   63.20    1.00   1
  -5   1 -15   64.10    1.10   1
   5  -1  18   51.90    0.80   1
  -5   1 -18   54.80    1.00   1
   5  -1  21    3.90    0.20   1
  -5   1 -21    3.50    0.40   1
   5  -1  24  452.90    5.30   1
  -5   1 -24  461.20    6.20   1
   5  -1  27    5.20    0.40   1
  -5   1 -27    4.90    0.50   1
   5  -1  30    0.40    0.20   1
  -5   1 -30    0.50    0.30   1
   5  -1  33   24.10    0.50   1
  -5   1 -33   23.00    0.90   1
   5  -1  36  349.20    4.50   1
  -5   1 -36  343.70    7.10   1
   5  -1  39    0.50    0.50   1
  -5   1 -39    0.50    0.70   1
   5  -1  42   13.00    0.80   1
  -5   1 -42   16.30    1.20   1
   5  -1  45   14.00    0.80   1
  -5   1 -45   14.30    1.20   1
   5  -1  48  244.70    4.10   1
  -5   1 -48  243.50    5.00   1
   5  -1  51    7.00    0.90   1
  -5   1 -51    7.40    1.10   1
   5  -1  54    7.60    0.80   1
  -5   1 -54    8.20    1.00   1
   5  -1  57   10.00    0.90   1
  -5   1 -57    7.80    1.20   1
   5  -1  60   94.10    2.60   1
  -5   1 -60   96.70    2.60   1
   5  -1  63   -0.40    1.10   1
  -5   1 -63    1.30    1.00   1
   5  -1  66    1.70    1.10   1
  -5   1 -66    1.50    1.10   1
   5  -1  69    8.30    1.70   1
  -5   1 -69   12.50    1.70   1
   5  -1  72   65.70    3.80   1
  -5   1 -72   74.10    3.60   1
   5  -1  75    1.40    2.10   1
  -5   1 -75    2.90    1.70   1
   5   0 -76    3.70    1.80   1
  -5   0  76    2.60    1.90   1
   5   0 -73    0.70    1.80   1
  -5   0  73   -0.50    1.60   1
   5   0 -70  181.70    6.10   1
  -5   0  70  197.30    6.40   1
   5   0 -67    0.60    1.10   1
  -5   0  67   -2.20    1.40   1
   5   0 -64   50.60    2.70   1
  -5   0  64   52.80    2.70   1
   5   0 -61   -0.20    1.10   1
  -5   0  61    0.70    1.20   1
   5   0 -58    8.90    1.30   1
  -5   0  58   15.60    1.70   1
   5   0 -55   -0.90    1.10   1
  -5   0  55    1.40    1.00   1
   5   0 -52  109.40    3.00   1
  -5   0  52  113.80    2.80   1
   5   0 -49    1.00    0.90   1
  -5   0  49   -0.10    0.70   1
   5   0 -46  149.40    3.20   1
  -5   0  46  145.20    2.90   1
   5   0 -43   -0.70    0.60   1
  -5   0  43    0.30    0.50   1
   5   0 -40  206.80    3.80   1
  -5   0  40  200.40    3.20   1
   5   0 -37   -0.20    0.50   1
  -5   0  37    1.00    0.40   1
   5   0 -34  207.50    3.70   1
  -5   0  34  207.30    3.10   1
   5   0 -31    0.10    0.30   1
  -5   0  31   -0.20    0.40   1
   5   0 -28   61.10    1.20   1
  -5   0  28   57.20    1.10   1
   5   0 -25    0.00    0.30   1
  -5   0  25   -0.10    0.40   1
   5   0 -22    5.10    0.50   1
  -5   0  22    5.20    0.40   1
   5   0 -19   -0.20    0.30   1
  -5   0  19    0.00    0.30   1
   5   0 -16  172.90    2.60   1
  -5   0  16  167.90    2.30   1
   5   0 -13    0.50    0.40   1
  -5   0  13    0.10    0.20   1
   5   0 -10  334.20    3.90   1
  -5   0  10  330.10    3.90   1
   5   0  -7    0.10    0.30   1
  -5   0   7   -0.10    0.30   1
   5   0  -4  142.00    2.20   1
  -5   0   4  147.50    2.10   1
   5   0  -1   -0.10    0.30   1
  -5   0   1    0.20    0.30   1
   5   0   2  124.70    2.40   1
  -5   0  -2  127.80    1.80   1
   5   0   5    0.20    0.40   1
  -5   0  -5   -0.30    0.20   1
   5   0   8    0.50    0.40   1
  -5   0  -8    0.90    0.20   1
   5   0  11    0.00    0.40   1
  -5   0 -11    0.00    0.20   1
   5   0  14  401.10    5.40   1
  -5   0 -14  409.60    5.00   1
   5   0  17   -0.10    0.20   1
  -5   0 -17   -0.20    0.30   1
   5   0  20    1.00    0.10   1
  -5   0 -20    0.80    0.30   1
   5   0  23   -0.30    0.30   1
  -5   0 -23   -0.40    0.40   1
   5   0  26  300.70    3.60   1
  -5   0 -26  304.30    4.20   1
   5   0  29   -0.20    0.30   1
  -5   0 -29   -0.30    0.40   1
   5   0  32  108.70    1.90   1
  -5   0 -32  110.80    2.40   1
   5   0  35   -0.30    0.50   1
  -5   0 -35   -0.40    0.40   1
   5   0  38   90.80    1.70   1
  -5   0 -38   90.30    2.40   1
   5   0  41    0.60    0.60   1
  -5   0 -41    0.90    0.90   1
   5   0  44   12.10    0.80   1
  -5   0 -44   12.70    1.10   1
   5   0  47    0.10    0.60   1
  -5   0 -47   -0.20    0.80   1
   5   0  50  122.60    2.90   1
  -5   0 -50  115.40    2.90   1
   5   0  53    0.10    0.70   1
  -5   0 -53    2.50    0.90   1
   5   0  56  377.60    6.60   1
  -5   0 -56  388.20    8.70   1
   5   0  59    1.20    0.90   1
  -5   0 -59    0.30    1.00   1
   5   0  62    2.40    1.10   1
  -5   0 -62    4.10    1.20   1
   5   0  65    0.90    1.40   1
  -5   0 -65   -0.40    1.20   1
   5   0  68    3.70    1.40   1
  -5   0 -68    1.60    1.50   1
   5   0  71    0.60    1.50   1
  -5   0 -71    0.70    1.80   1
   5   0  74   15.40    2.60   1
  -5   0 -74    8.50    2.10   1
   6  -5 -73    3.70    2.60   1
  -6   5  73    3.80    2.10   1
   6  -5 -70   24.40    2.60   1
  -6   5  70   31.50    2.70   1
   6  -5 -67   17.20    2.00   1
  -6   5  67   12.40    2.00   1
   6  -5 -64   14.90    1.90   1
  -6   5  64    9.70    1.50   1
   6  -5 -61   41.10    2.50   1
  -6   5  61   41.70    2.00   1
   6  -5 -58  183.20    5.40   1
  -6   5  58  177.40    4.10   1
   6  -5 -55    3.70    1.00   1
  -6   5  55    3.00    0.90   1
   6  -5 -52   -1.00    1.00   1
  -6   5  52    0.90    1.00   1
   6  -5 -49   71.70    2.40   1
  -6   5  49   72.30    1.90   1
   6  -5 -46   22.30    1.40   1
  -6   5  46   22.40    1.10   1
   6  -5 -43    0.40    0.80   1
  -6   5  43    0.70    0.50   1
   6  -5 -40    0.20    0.70   1
  -6   5  40    0.40    0.60   1
   6  -5 -37   89.30    2.20   1
  -6   5  37   90.90    1.70   1
   6  -5 -34  161.60    3.10   1
  -6   5  34  156.40    2.60   1
   6  -5 -31    5.30    0.60   1
  -6   5  31    6.40    0.60   1
   6  -5 -28    6.30    0.60   1
  -6   5  28    6.40    0.60   1
   6  -5 -25  102.20    2.10   1
  -6   5  25   95.90    2.00   1
   6  -5 -22   21.10    0.60   1
  -6   5  22   20.20    0.60   1
   6  -5 -19   80.80    2.10   1
  -6   5  19   78.90    1.50   1
   6  -5 -16    0.70    0.60   1
  -6   5  16    1.20    0.40   1
   6  -5 -13   61.80    1.50   1
  -6   5  13   59.70    1.50   1
   6  -5 -10  228.90    3.40   1
  -6   5  10  230.70    3.70   1
   6  -5  -7   89.20    1.60   1
  -6   5   7   89.10    1.80   1
   6  -5  -4   41.60    1.00   1
  -6   5   4   40.60    1.10   1
   6  -5  -1   31.60    0.90   1
  -6   5   1   32.90    1.10   1
   6  -5   2    3.50    0.50   1
  -6   5  -2    3.70    0.30   1
   6  -5   5   50.00    1.20   1
  -6   5  -5   48.60    1.10   1
   6  -5   8  111.70    1.80   1
  -6   5  -8  111.30    1.80   1
   6  -5  11   18.20    0.70   1
  -6   5 -11   17.70    0.70   1
   6  -5  14    1.70    0.40   1
  -6   5 -14    0.90    0.40   1
   6  -5  17  117.00    2.00   1
  -6   5 -17  121.60    2.20   1
   6  -5  20   16.70    0.60   1
  -6   5 -20   18.00    0.80   1
   6  -5  23    0.10    0.30   1
  -6   5 -23    0.00    0.40   1
   6  -5  26    2.40    0.40   1
  -6   5 -26    1.60    0.60   1
   6  -5  29  148.90    2.40   1
  -6   5 -29  148.10    2.70   1
   6  -5  32  148.40    2.30   1
  -6   5 -32  150.90    2.80   1
   6  -5  35   17.70    0.70   1
  -6   5 -35   16.40    0.80   1
   6  -5  38   40.60    1.30   1
  -6   5 -38   38.70    1.60   1
   6  -5  41   40.90    1.30   1
  -6   5 -41   40.00    1.60   1
   6  -5  44    5.10    0.70   1
  -6   5 -44    3.00    0.80   1
   6  -5  47   30.70    1.40   1
  -6   5 -47   33.00    1.60   1
   6  -5  50    4.90    0.90   1
  -6   5 -50    4.40    0.90   1
   6  -5  53    3.60    1.00   1
  -6   5 -53    5.20    1.00   1
   6  -5  56   56.70    2.50   1
  -6   5 -56   59.10    2.40   1
   6  -5  59   34.50    2.20   1
  -6   5 -59   33.50    2.20   1
   6  -5  62   68.40    3.10   1
  -6   5 -62   63.40    3.00   1
   6  -5  65    0.80    1.30   1
  -6   5 -65   -0.90    1.20   1
   6  -5  68   44.50    2.80   1
  -6   5 -68   44.20    2.40   1
   6  -5  71   25.40    2.20   1
  -6   5 -71   19.70    2.00   1
   6  -5  74    1.30    1.80   1
  -6   5 -74   -0.80    2.10   1
   6  -4 -74    1.20    2.20   1
  -6   4  74   -1.00    1.30   1
   6  -4 -71   14.80    2.40   1
  -6   4  71   18.40    2.10   1
   6  -4 -68   82.50    3.90   1
  -6   4  68   85.80    3.50   1
   6  -4 -65   38.00    2.70   1
  -6   4  65   35.70    2.20   1
   6  -4 -62   57.70    2.90   1
  -6   4  62   51.40    2.40   1
   6  -4 -59   15.80    2.00   1
  -6   4  59   14.20    1.50   1
   6  -4 -56   28.70    2.20   1
  -6   4  56   29.00    1.60   1
   6  -4 -53   85.30    2.90   1
  -6   4  53   82.30    2.10   1
   6  -4 -50    1.00    0.90   1
  -6   4  50    1.60    0.80   1
   6  -4 -47    7.20    1.00   1
  -6   4  47    8.80    0.90   1
   6  -4 -44   50.50    1.80   1
  -6   4  44   48.70    1.40   1
   6  -4 -41   70.60    2.10   1
  -6   4  41   73.90    1.80   1
   6  -4 -38  125.80    3.00   1
  -6   4  38  126.00    2.20   1
   6  -4 -35    0.40    0.50   1
  -6   4  35   -0.10    0.40   1
   6  -4 -32   43.80    1.40   1
  -6   4  32   42.80    1.00   1
   6  -4 -29  141.70    2.80   1
  -6   4  29  142.30    2.40   1
   6  -4 -26   62.70    1.70   1
  -6   4  26   60.10    1.20   1
   6  -4 -23   18.40    0.60   1
  -6   4  23   16.70    0.60   1
   6  -4 -20    2.30    0.60   1
  -6   4  20    1.30    0.30   1
   6  -4 -17  295.00    5.00   1
  -6   4  17  302.70    4.20   1
   6  -4 -14   15.50    0.80   1
  -6   4  14   15.80    0.60   1
   6  -4 -11  102.80    2.10   1
  -6   4  11  102.70    1.70   1
   6  -4  -8  123.10    2.10   1
  -6   4   8  126.80    2.00   1
   6  -4  -5  156.30    2.50   1
  -6   4   5  150.90    2.40   1
   6  -4  -2  120.60    2.00   1
  -6   4   2  114.20    2.00   1
   6  -4   1  209.60    3.00   1
  -6   4  -1  207.80    3.40   1
   6  -4   4  135.30    2.00   1
  -6   4  -4  131.50    2.10   1
   6  -4   7    4.20    0.30   1
  -6   4  -7    4.10    0.40   1
   6  -4  10   30.60    0.80   1
  -6   4 -10   31.30    0.80   1
   6  -4  13  241.40    3.70   1
  -6   4 -13  244.90    3.20   1
   6  -4  16   95.40    1.80   1
  -6   4 -16   97.50    1.70   1
   6  -4  19   -0.40    0.30   1
  -6   4 -19   -0.10    0.40   1
   6  -4  22   18.20    0.60   1
  -6   4 -22   15.80    0.70   1
   6  -4  25  182.50    2.90   1
  -6   4 -25  182.10    2.90   1
   6  -4  28   72.70    1.60   1
  -6   4 -28   72.40    1.60   1
   6  -4  31    3.10    0.50   1
  -6   4 -31    2.80    0.60   1
   6  -4  34  273.80    3.90   1
  -6   4 -34  269.50    4.60   1
   6  -4  37   87.60    1.80   1
  -6   4 -37   86.50    2.00   1
   6  -4  40    5.40    0.70   1
  -6   4 -40    5.70    1.00   1
   6  -4  43   39.00    1.40   1
  -6   4 -43   42.40    1.70   1
   6  -4  46   36.80    1.50   1
  -6   4 -46   33.40    1.60   1
   6  -4  49   30.20    1.50   1
  -6   4 -49   24.90    1.30   1
   6  -4  52   17.40    1.30   1
  -6   4 -52   19.30    1.40   1
   6  -4  55   49.70    1.90   1
  -6   4 -55   48.20    2.10   1
   6  -4  58  165.50    4.70   1
  -6   4 -58  169.00    4.50   1
   6  -4  61   12.60    1.60   1
  -6   4 -61   12.10    1.30   1
   6  -4  64    1.30    1.30   1
  -6   4 -64   -0.30    1.20   1
   6  -4  67   25.70    2.10   1
  -6   4 -67   25.10    2.00   1
   6  -4  70    5.00    1.70   1
  -6   4 -70    3.10    1.60   1
   6  -4  73    1.10    1.80   1
  -6   4 -73    3.40    1.60   1
   6  -3 -75   -1.70    2.00   1
  -6   3  75   -0.70    1.60   1
   6  -3 -72   27.40    3.00   1
  -6   3  72   31.40    2.90   1
   6  -3 -69    0.60    1.90   1
  -6   3  69    0.80    1.30   1
   6  -3 -66    7.10    1.80   1
  -6   3  66    4.30    1.30   1
   6  -3 -63    1.20    1.60   1
  -6   3  63    1.20    1.20   1
   6  -3 -60   85.70    4.40   1
  -6   3  60   95.00    3.20   1
   6  -3 -57    1.90    1.10   1
  -6   3  57    0.20    1.00   1
   6  -3 -54    9.30    1.20   1
  -6   3  54    7.70    1.00   1
   6  -3 -51    1.00    0.90   1
  -6   3  51    1.60    0.80   1
   6  -3 -48  223.20    4.90   1
  -6   3  48  216.90    3.80   1
   6  -3 -45    1.50    0.70   1
  -6   3  45    1.60    0.70   1
   6  -3 -42    0.60    0.50   1
  -6   3  42    0.30    0.40   1
   6  -3 -39    0.20    0.50   1
  -6   3  39    0.30    0.50   1
   6  -3 -36  270.80    4.50   1
  -6   3  36  271.80    3.60   1
   6  -3 -33    1.30    0.40   1
  -6   3  33    1.00    0.40   1
   6  -3 -30   20.50    0.80   1
  -6   3  30   22.70    0.70   1
   6  -3 -27    4.20    0.50   1
  -6   3  27    3.50    0.40   1
   6  -3 -24  519.80    7.40   1
  -6   3  24  515.40    6.10   1
   6  -3 -21    2.70    0.40   1
  -6   3  21    2.70    0.40   1
   6  -3 -18    5.70    0.40   1
  -6   3  18    6.40    0.50   1
   6  -3 -15   11.80    0.70   1
  -6   3  15   11.70    0.60   1
   6  -3 -12  362.40    5.40   1
  -6   3  12  369.00    4.70   1
   6  -3  -9   -0.40    0.30   1
  -6   3   9    0.10    0.30   1
   6  -3  -6   86.60    1.50   1
  -6   3   6   90.10    1.70   1
   6  -3  -3    1.60    0.30   1
  -6   3   3    1.40    0.50   1
   6  -3   0 1281.30   13.00   1
  -6   3   0 1301.10   13.60   1
   6  -3   3    1.00    0.40   1
  -6   3  -3    2.10    0.20   1
   6  -3   6   89.30    1.40   1
  -6   3  -6   91.90    1.40   1
   6  -3   9    0.30    0.30   1
  -6   3  -9   -0.20    0.30   1
   6  -3  12  374.10    4.30   1
  -6   3 -12  367.60    5.40   1
   6  -3  15   13.70    0.60   1
  -6   3 -15   11.60    0.60   1
   6  -3  18    6.80    0.50   1
  -6   3 -18    5.60    0.60   1
   6  -3  21    1.80    0.30   1
  -6   3 -21    2.40    0.40   1
   6  -3  24  525.70    6.90   1
  -6   3 -24  530.70    6.90   1
   6  -3  27    3.30    0.40   1
  -6   3 -27    3.60    0.50   1
   6  -3  30   23.60    0.90   1
  -6   3 -30   21.90    0.80   1
   6  -3  33    1.20    0.40   1
  -6   3 -33    0.60    0.70   1
   6  -3  36  278.20    4.10   1
  -6   3 -36  268.30    5.00   1
   6  -3  39   -0.70    0.60   1
  -6   3 -39   -0.10    0.70   1
   6  -3  42    1.30    0.70   1
  -6   3 -42    1.40    0.80   1
   6  -3  45   -0.90    0.70   1
  -6   3 -45    0.60    0.70   1
   6  -3  48  220.80    4.70   1
  -6   3 -48  220.50    5.30   1
   6  -3  51    0.80    0.90   1
  -6   3 -51    0.30    0.80   1
   6  -3  54    7.00    1.10   1
  -6   3 -54    8.70    1.00   1
   6  -3  57    1.00    0.90   1
  -6   3 -57    0.00    0.80   1
   6  -3  60   98.00    3.20   1
  -6   3 -60   91.80    2.90   1
   6  -3  63    1.00    1.20   1
  -6   3 -63    1.60    1.00   1
   6  -3  66    8.30    2.10   1
  -6   3 -66    6.50    1.30   1
   6  -3  69   -1.70    1.90   1
  -6   3 -69   -0.20    1.30   1
   6  -3  72   37.00    3.50   1
  -6   3 -72   36.90    3.00   1
   6  -3  75    2.20    2.50   1
  -6   3 -75    1.50    1.90   1
   6  -2 -73    3.60    2.20   1
  -6   2  73    5.70    1.90   1
   6  -2 -70    2.70    1.80   1
  -6   2  70    6.70    1.70   1
   6  -2 -67   27.00    3.10   1
  -6   2  67   27.90    2.00   1
   6  -2 -64   -0.50    1.60   1
  -6   2  64   -2.00    1.10   1
   6  -2 -61   12.40    1.70   1
  -6   2  61   13.00    1.40   1
   6  -2 -58  161.30    6.20   1
  -6   2  58  172.90    4.40   1
   6  -2 -55   49.20    2.30   1
  -6   2  55   51.40    1.90   1
   6  -2 -52   17.30    1.50   1
  -6   2  52   16.80    1.20   1
   6  -2 -49   25.80    1.50   1
  -6   2  49   29.30    1.40   1
   6  -2 -46   37.40    1.40   1
  -6   2  46   39.50    1.50   1
   6  -2 -43   44.80    1.60   1
  -6   2  43   43.60    1.30   1
   6  -2 -40    6.20    0.70   1
  -6   2  40    6.40    0.70   1
   6  -2 -37   83.00    1.80   1
  -6   2  37   85.30    1.80   1
   6  -2 -34  279.00    4.40   1
  -6   2  34  274.30    3.70   1
   6  -2 -31    2.80    0.40   1
  -6   2  31    2.50    0.40   1
   6  -2 -28   75.50    1.60   1
  -6   2  28   73.80    1.30   1
   6  -2 -25  182.70    3.10   1
  -6   2  25  182.60    2.30   1
   6  -2 -22   16.80    0.80   1
  -6   2  22   17.70    0.50   1
   6  -2 -19    0.10    0.30   1
  -6   2  19    0.50    0.30   1
   6  -2 -16   92.40    1.90   1
  -6   2  16   95.40    1.40   1
   6  -2 -13  239.40    4.10   1
  -6   2  13  242.80    3.10   1
   6  -2 -10   31.70    0.90   1
  -6   2  10   32.20    0.80   1
   6  -2  -7    3.50    0.40   1
  -6   2   7    4.10    0.40   1
   6  -2  -4  140.60    2.10   1
  -6   2   4  137.20    2.00   1
   6  -2  -1  208.10    3.30   1
  -6   2   1  211.10    2.90   1
   6  -2   2  119.00    1.90   1
  -6   2  -2  122.30    1.90   1
   6  -2   5  156.40    2.30   1
  -6   2  -5  156.90    2.20   1
   6  -2   8  126.50    2.10   1
  -6   2  -8  130.10    1.90   1
   6  -2  11  102.40    1.80   1
  -6   2 -11  107.40    1.70   1
   6  -2  14   17.20    0.60   1
  -6   2 -14   17.10    0.70   1
   6  -2  17  304.90    4.00   1
  -6   2 -17  316.60    4.10   1
   6  -2  20    1.10    0.30   1
  -6   2 -20    1.20    0.50   1
   6  -2  23   16.60    0.50   1
  -6   2 -23   16.60    0.80   1
   6  -2  26   65.50    1.00   1
  -6   2 -26   63.60    1.50   1
   6  -2  29  141.60    2.90   1
  -6   2 -29  147.60    2.50   1
   6  -2  32   44.60    1.30   1
  -6   2 -32   45.40    1.40   1
   6  -2  35   -0.20    0.40   1
  -6   2 -35    0.00    0.70   1
   6  -2  38  120.10    2.70   1
  -6   2 -38  122.30    3.20   1
   6  -2  41   73.30    2.00   1
  -6   2 -41   76.20    2.50   1
   6  -2  44   48.70    1.60   1
  -6   2 -44   48.10    2.10   1
   6  -2  47    7.10    1.00   1
  -6   2 -47    8.80    1.00   1
   6  -2  50    1.70    0.90   1
  -6   2 -50    1.50    0.80   1
   6  -2  53   80.90    2.60   1
  -6   2 -53   79.80    2.50   1
   6  -2  56   27.50    1.80   1
  -6   2 -56   26.90    1.50   1
   6  -2  59   16.10    1.50   1
  -6   2 -59   17.00    1.40   1
   6  -2  62   53.20    2.40   1
  -6   2 -62   52.20    2.20   1
   6  -2  65   35.70    2.40   1
  -6   2 -65   33.20    1.90   1
   6  -2  68   76.50    4.10   1
  -6   2 -68   89.70    3.60   1
   6  -2  71   19.00    3.50   1
  -6   2 -71   21.90    2.20   1
   6  -2  74   -1.30    2.20   1
  -6   2 -74   -3.60    2.30   1
   6  -1 -74   -1.50    2.30   1
  -6   1  74    4.40    1.80   1
   6  -1 -71   22.70    2.70   1
  -6   1  71   23.00    2.70   1
   6  -1 -68   37.80    3.40   1
  -6   1  68   45.80    2.80   1
   6  -1 -65   -1.60    1.50   1
  -6   1  65    0.50    1.40   1
   6  -1 -62   61.40    2.90   1
  -6   1  62   68.90    2.80   1
   6  -1 -59   31.80    1.90   1
  -6   1  59   35.90    2.00   1
   6  -1 -56   53.50    2.40   1
  -6   1  56   59.50    2.10   1
   6  -1 -53    4.70    1.20   1
  -6   1  53    5.80    0.90   1
   6  -1 -50    6.20    1.30   1
  -6   1  50    3.30    0.80   1
   6  -1 -47   31.90    1.90   1
  -6   1  47   31.80    1.30   1
   6  -1 -44    3.50    0.60   1
  -6   1  44    4.60    0.70   1
   6  -1 -41   38.20    1.30   1
  -6   1  41   40.70    1.20   1
   6  -1 -38   40.00    1.40   1
  -6   1  38   38.50    1.20   1
   6  -1 -35   17.00    0.80   1
  -6   1  35   17.00    0.80   1
   6  -1 -32  148.20    2.80   1
  -6   1  32  142.40    2.40   1
   6  -1 -29  150.40    2.70   1
  -6   1  29  142.70    2.40   1
   6  -1 -26    1.60    0.40   1
  -6   1  26    2.00    0.40   1
   6  -1 -23   -0.30    0.30   1
  -6   1  23    0.00    0.40   1
   6  -1 -20   17.00    0.60   1
  -6   1  20   16.40    0.60   1
   6  -1 -17  121.80    1.80   1
  -6   1  17  116.60    1.70   1
   6  -1 -14    1.20    0.30   1
  -6   1  14    0.70    0.30   1
   6  -1 -11   18.00    0.60   1
  -6   1  11   17.70    0.60   1
   6  -1  -8  115.70    1.90   1
  -6   1   8  111.70    1.80   1
   6  -1  -5   49.10    1.20   1
  -6   1   5   49.20    0.90   1
   6  -1  -2    3.50    0.40   1
  -6   1   2    3.30    0.30   1
   6  -1   1   32.90    1.00   1
  -6   1  -1   33.20    0.70   1
   6  -1   4   40.10    1.00   1
  -6   1  -4   42.00    0.90   1
   6  -1   7   83.90    1.60   1
  -6   1  -7   84.90    1.40   1
   6  -1  10  231.90    3.80   1
  -6   1 -10  234.60    3.40   1
   6  -1  13   60.30    1.20   1
  -6   1 -13   62.10    1.30   1
   6  -1  16    1.50    0.30   1
  -6   1 -16    1.60    0.40   1
   6  -1  19   84.60    1.30   1
  -6   1 -19   82.90    1.80   1
   6  -1  22   22.10    0.60   1
  -6   1 -22   21.10    1.00   1
   6  -1  25   95.80    1.70   1
  -6   1 -25   97.70    1.80   1
   6  -1  28    6.70    0.50   1
  -6   1 -28    7.50    0.90   1
   6  -1  31    7.10    0.50   1
  -6   1 -31    6.10    0.70   1
   6  -1  34  164.30    3.20   1
  -6   1 -34  163.00    3.40   1
   6  -1  37   88.90    1.90   1
  -6   1 -37   89.80    2.70   1
   6  -1  40    0.60    0.60   1
  -6   1 -40    0.80    0.80   1
   6  -1  43    0.00    0.60   1
  -6   1 -43   -0.60    0.80   1
   6  -1  46   21.20    1.20   1
  -6   1 -46   23.40    1.40   1
   6  -1  49   72.10    2.00   1
  -6   1 -49   72.50    2.20   1
   6  -1  52   -0.70    0.90   1
  -6   1 -52    1.60    0.90   1
   6  -1  55    3.70    1.00   1
  -6   1 -55    3.20    1.10   1
   6  -1  58  171.80    4.50   1
  -6   1 -58  172.60    3.90   1
   6  -1  61   41.40    2.10   1
  -6   1 -61   40.20    1.90   1
   6  -1  64   15.80    2.10   1
  -6   1 -64   12.40    1.70   1
   6  -1  67   14.40    1.90   1
  -6   1 -67   17.00    2.40   1
   6  -1  70   31.80    3.00   1
  -6   1 -70   23.00    4.10   1
   6  -1  73    8.00    2.20   1
  -6   1 -73    4.60    2.00   1
   6   0 -72   77.00    4.40   1
  -6   0  72   66.90    4.10   1
   6   0 -69   -1.30    1.80   1
  -6   0  69    1.40    1.80   1
   6   0 -66    1.10    1.60   1
  -6   0  66    4.00    1.70   1
   6   0 -63   -0.50    1.30   1
  -6   0  63    1.10    1.50   1
   6   0 -60   16.60    1.80   1
  -6   0  60   14.40    1.70   1
   6   0 -57    0.10    1.30   1
  -6   0  57   -0.90    0.90   1
   6   0 -54   -0.60    1.20   1
  -6   0  54   -0.10    1.00   1
   6   0 -51    0.00    1.10   1
  -6   0  51   -0.30    0.70   1
   6   0 -48  282.70    5.60   1
  -6   0  48  281.90    5.00   1
   6   0 -45   -0.20    0.70   1
  -6   0  45    0.70    0.60   1
   6   0 -42   18.30    1.30   1
  -6   0  42   17.50    1.00   1
   6   0 -39    0.40    0.70   1
  -6   0  39   -0.50    0.50   1
   6   0 -36  110.80    2.60   1
  -6   0  36  110.10    2.10   1
   6   0 -33   -0.30    0.60   1
  -6   0  33   -0.50    0.50   1
   6   0 -30    0.50    0.50   1
  -6   0  30   -0.10    0.40   1
   6   0 -27    0.20    0.50   1
  -6   0  27   -0.80    0.40   1
   6   0 -24  722.50   10.20   1
  -6   0  24  691.90    8.30   1
   6   0 -21    0.00    0.50   1
  -6   0  21    0.60    0.30   1
   6   0 -18  132.80    2.20   1
  -6   0  18  130.90    2.20   1
   6   0 -15    0.30    0.40   1
  -6   0  15    0.30    0.30   1
   6   0 -12  299.80    4.70   1
  -6   0  12  293.70    4.20   1
   6   0  -9    0.60    0.40   1
  -6   0   9   -0.10    0.30   1
   6   0  -6   81.20    1.60   1
  -6   0   6   75.90    1.50   1
   6   0  -3    0.10    0.40   1
  -6   0   3   -0.30    0.40   1
   6   0   0  359.40    7.00   1
  -6   0   0  368.00    5.40   1
   6   0   3    1.00    0.50   1
  -6   0  -3   -0.20    0.30   1
   6   0   6  238.80    4.30   1
  -6   0  -6  246.50    3.40   1
   6   0   9    0.20    0.40   1
  -6   0  -9    0.20    0.20   1
   6   0  12  771.90    9.80   1
  -6   0 -12  793.30   10.00   1
   6   0  15    0.40    0.40   1
  -6   0 -15    0.10    0.20   1
   6   0  18    0.70    0.30   1
  -6   0 -18    0.10    0.20   1
   6   0  21   -0.10    0.20   1
  -6   0 -21   -0.10    0.20   1
   6   0  24  194.80    3.30   1
  -6   0 -24  198.80    3.60   1
   6   0  27    0.10    0.50   1
  -6   0 -27    0.00    0.50   1
   6   0  30   41.00    1.20   1
  -6   0 -30   41.20    1.30   1
   6   0  33    0.50    0.70   1
  -6   0 -33   -0.10    0.50   1
   6   0  36  458.30    7.60   1
  -6   0 -36  457.10    8.80   1
   6   0  39   -0.80    0.60   1
  -6   0 -39   -0.40    0.70   1
   6   0  42    3.20    0.70   1
  -6   0 -42    2.20    0.90   1
   6   0  45   -0.60    0.70   1
  -6   0 -45    2.50    1.30   1
   6   0  48   32.80    1.40   1
  -6   0 -48   34.40    2.00   1
   6   0  51    0.20    0.90   1
  -6   0 -51   -1.20    1.10   1
   6   0  54    0.90    0.90   1
  -6   0 -54   -1.10    1.00   1
   6   0  57   -0.80    0.90   1
  -6   0 -57    2.00    1.00   1
   6   0  60  177.60    4.40   1
  -6   0 -60  176.40    4.90   1
   6   0  63    0.90    1.40   1
  -6   0 -63    2.00    1.40   1
   6   0  66   -0.20    1.20   1
  -6   0 -66   -0.30    1.40   1
   6   0  69   -0.80    1.60   1
  -6   0 -69    0.60    1.70   1
   6   0  72    1.00    2.20   1
  -6   0 -72   -1.80    1.80   1
   7  -6 -68   97.40    4.60   1
  -7   6  68   99.40    5.10   1
   7  -6 -65   38.90    2.60   1
  -7   6  65   34.00    2.90   1
   7  -6 -62   11.60    1.90   1
  -7   6  62   13.30    2.10   1
   7  -6 -59    2.90    1.80   1
  -7   6  59    4.00    1.80   1
   7  -6 -56    1.90    1.30   1
  -7   6  56    3.60    1.20   1
   7  -6 -53   78.30    3.20   1
  -7   6  53   77.30    2.30   1
   7  -6 -50    0.60    1.20   1
  -7   6  50    2.30    0.90   1
   7  -6 -47    0.30    1.00   1
  -7   6  47    0.00    0.80   1
   7  -6 -44   92.20    3.30   1
  -7   6  44   96.20    2.30   1
   7  -6 -41   95.70    3.30   1
  -7   6  41   98.70    2.20   1
   7  -6 -38   14.80    1.40   1
  -7   6  38   13.20    0.80   1
   7  -6 -35   36.90    2.00   1
  -7   6  35   35.30    1.40   1
   7  -6 -32    2.00    0.80   1
  -7   6  32    1.80    0.70   1
   7  -6 -29   49.20    1.70   1
  -7   6  29   48.30    1.50   1
   7  -6 -26   24.70    1.30   1
  -7   6  26   26.30    1.10   1
   7  -6 -23   53.20    1.70   1
  -7   6  23   52.80    1.60   1
   7  -6 -20   52.60    1.50   1
  -7   6  20   51.10    1.50   1
   7  -6 -17   31.50    1.10   1
  -7   6  17   30.30    1.30   1
   7  -6 -14   22.30    0.90   1
  -7   6  14   19.10    1.00   1
   7  -6 -11   62.30    1.60   1
  -7   6  11   58.50    1.70   1
   7  -6  -8    0.50    0.50   1
  -7   6   8    0.90    0.60   1
   7  -6  -5   21.40    0.90   1
  -7   6   5   21.40    1.00   1
   7  -6  -2  126.00    2.40   1
  -7   6   2  124.50    2.90   1
   7  -6   1  120.00    2.40   1
  -7   6  -1  119.10    2.90   1
   7  -6   4    1.50    0.50   1
  -7   6  -4    0.40    0.30   1
   7  -6   7    0.20    0.40   1
  -7   6  -7    0.40    0.30   1
   7  -6  10    0.50    0.40   1
  -7   6 -10    1.40    0.40   1
   7  -6  13  128.20    2.30   1
  -7   6 -13  125.30    2.50   1
   7  -6  16    8.60    0.60   1
  -7   6 -16    9.00    0.80   1
   7  -6  19   20.20    0.80   1
  -7   6 -19   21.40    1.00   1
   7  -6  22  219.00    3.60   1
  -7   6 -22  222.70    4.00   1
   7  -6  25   61.50    1.50   1
  -7   6 -25   61.30    1.60   1
   7  -6  28   43.90    1.30   1
  -7   6 -28   45.00    1.40   1
   7  -6  31   42.80    1.30   1
  -7   6 -31   41.50    1.40   1
   7  -6  34   48.10    1.30   1
  -7   6 -34   49.30    1.50   1
   7  -6  37   23.90    1.00   1
  -7   6 -37   24.50    1.30   1
   7  -6  40    7.90    0.80   1
  -7   6 -40    9.10    1.10   1
   7  -6  43   63.40    2.00   1
  -7   6 -43   66.50    2.30   1
   7  -6  46   55.00    2.30   1
  -7   6 -46   52.90    2.10   1
   7  -6  49    3.60    1.20   1
  -7   6 -49    3.60    1.10   1
   7  -6  52   27.60    1.90   1
  -7   6 -52   26.00    1.70   1
   7  -6  55   62.50    3.30   1
  -7   6 -55   59.20    3.10   1
   7  -6  58   69.70    3.60   1
  -7   6 -58   74.10    3.40   1
   7  -6  61   -0.60    1.60   1
  -7   6 -61    2.50    1.60   1
   7  -6  64   -1.20    1.80   1
  -7   6 -64    3.10    1.60   1
   7  -6  67   27.60    3.00   1
  -7   6 -67   33.50    2.80   1
   7  -5 -69    0.60    1.70   1
  -7   5  69   -0.30    1.70   1
   7  -5 -66    3.00    2.00   1
  -7   5  66    4.90    1.60   1
   7  -5 -63    6.40    2.00   1
  -7   5  63    8.80    1.50   1
   7  -5 -60   34.90    2.70   1
  -7   5  60   41.40    2.30   1
   7  -5 -57    7.60    1.80   1
  -7   5  57    8.60    1.30   1
   7  -5 -54   -0.70    1.20   1
  -7   5  54    2.10    0.80   1
   7  -5 -51    0.50    1.30   1
  -7   5  51    0.20    0.90   1
   7  -5 -48  181.20    5.00   1
  -7   5  48  178.50    3.50   1
   7  -5 -45   13.50    1.60   1
  -7   5  45   14.20    1.00   1
   7  -5 -42    8.80    1.30   1
  -7   5  42    9.20    0.80   1
   7  -5 -39   -1.20    1.00   1
  -7   5  39   -0.30    0.60   1
   7  -5 -36  155.40    3.60   1
  -7   5  36  150.60    2.70   1
   7  -5 -33   11.60    1.10   1
  -7   5  33   10.20    0.60   1
   7  -5 -30    2.30    0.70   1
  -7   5  30    2.00    0.50   1
   7  -5 -27    0.60    0.70   1
  -7   5  27    0.40    0.60   1
   7  -5 -24  441.90    9.40   1
  -7   5  24  454.90    6.60   1
   7  -5 -21   11.80    0.90   1
  -7   5  21   10.90    0.60   1
   7  -5 -18   34.90    1.50   1
  -7   5  18   34.60    1.10   1
   7  -5 -15    2.90    0.70   1
  -7   5  15    2.50    0.70   1
   7  -5 -12  383.10    5.80   1
  -7   5  12  374.20    6.30   1
   7  -5  -9   14.90    0.80   1
  -7   5   9   14.50    0.90   1
   7  -5  -6    0.80    0.40   1
  -7   5   6    0.50    0.50   1
   7  -5  -3   10.30    0.60   1
  -7   5   3   10.50    0.80   1
   7  -5   0  479.60    6.50   1
  -7   5   0  473.50    7.50   1
   7  -5   3    5.70    0.50   1
  -7   5  -3    4.60    0.60   1
   7  -5   6   90.10    1.70   1
  -7   5  -6   92.60    1.50   1
   7  -5   9   14.80    0.60   1
  -7   5  -9   15.30    0.60   1
   7  -5  12  380.80    5.30   1
  -7   5 -12  383.60    5.90   1
   7  -5  15    3.70    0.40   1
  -7   5 -15    2.70    0.50   1
   7  -5  18    0.50    0.40   1
  -7   5 -18    1.10    0.60   1
   7  -5  21   25.60    0.80   1
  -7   5 -21   24.60    1.00   1
   7  -5  24  346.20    5.00   1
  -7   5 -24  354.90    6.80   1
   7  -5  27    1.30    0.60   1
  -7   5 -27    0.30    0.60   1
   7  -5  30   46.30    1.40   1
  -7   5 -30   44.60    1.60   1
   7  -5  33   33.20    1.10   1
  -7   5 -33   36.70    1.30   1
   7  -5  36  308.60    5.30   1
  -7   5 -36  311.50    5.80   1
   7  -5  39    3.40    0.90   1
  -7   5 -39    4.40    1.00   1
   7  -5  42    3.90    0.90   1
  -7   5 -42    5.40    1.10   1
   7  -5  45   14.80    1.30   1
  -7   5 -45   17.00    1.40   1
   7  -5  48   77.50    2.60   1
  -7   5 -48   80.90    2.70   1
   7  -5  51   12.60    1.30   1
  -7   5 -51   11.70    1.10   1
   7  -5  54    4.80    1.40   1
  -7   5 -54    4.60    1.10   1
   7  -5  57    1.00    1.30   1
  -7   5 -57    1.20    1.00   1
   7  -5  60   95.90    4.40   1
  -7   5 -60   90.00    3.80   1
   7  -5  63    7.50    2.30   1
  -7   5 -63    8.40    1.70   1
   7  -5  66   -0.60    1.70   1
  -7   5 -66   -0.40    1.70   1
   7  -5  69    2.60    2.00   1
  -7   5 -69    1.10    1.40   1
   7  -4 -70   69.00    3.60   1
  -7   4  70   67.80    3.20   1
   7  -4 -67   14.90    2.20   1
  -7   4  67   13.50    1.60   1
   7  -4 -64   24.80    2.60   1
  -7   4  64   25.20    2.00   1
   7  -4 -61    3.80    1.90   1
  -7   4  61    2.80    1.30   1
   7  -4 -58   16.80    2.00   1
  -7   4  58   23.50    1.80   1
   7  -4 -55   26.60    2.30   1
  -7   4  55   28.10    1.60   1
   7  -4 -52   58.60    2.90   1
  -7   4  52   52.40    2.00   1
   7  -4 -49    1.40    1.00   1
  -7   4  49    0.30    0.80   1
   7  -4 -46  210.60    5.90   1
  -7   4  46  214.90    4.20   1
   7  -4 -43   55.60    2.60   1
  -7   4  43   54.50    1.70   1
   7  -4 -40    2.50    0.80   1
  -7   4  40    3.00    0.50   1
   7  -4 -37    9.20    1.00   1
  -7   4  37    8.80    0.70   1
   7  -4 -34    1.90    0.80   1
  -7   4  34    3.00    0.50   1
   7  -4 -31   63.30    1.90   1
  -7   4  31   63.30    1.30   1
   7  -4 -28   12.00    1.00   1
  -7   4  28   10.80    0.70   1
   7  -4 -25   41.50    1.50   1
  -7   4  25   41.60    1.10   1
   7  -4 -22  338.20    5.30   1
  -7   4  22  328.40    5.30   1
   7  -4 -19   46.50    1.40   1
  -7   4  19   47.40    1.20   1
   7  -4 -16    1.00    0.60   1
  -7   4  16    0.20    0.60   1
   7  -4 -13   75.20    1.70   1
  -7   4  13   78.50    1.70   1
   7  -4 -10    5.40    0.60   1
  -7   4  10    6.90    0.50   1
   7  -4  -7   23.40    0.80   1
  -7   4   7   23.50    0.80   1
   7  -4  -4    7.00    0.40   1
  -7   4   4    7.30    0.70   1
   7  -4  -1  151.80    2.20   1
  -7   4   1  150.00    2.70   1
   7  -4   2  185.70    2.50   1
  -7   4  -2  175.70    3.00   1
   7  -4   5    1.30    0.20   1
  -7   4  -5    1.00    0.20   1
   7  -4   8   22.90    0.80   1
  -7   4  -8   23.90    0.60   1
   7  -4  11  163.30    3.00   1
  -7   4 -11  160.50    2.60   1
   7  -4  14   32.70    1.00   1
  -7   4 -14   32.00    0.80   1
   7  -4  17   13.10    0.70   1
  -7   4 -17   12.90    0.60   1
   7  -4  20  138.30    2.60   1
  -7   4 -20  137.70    2.20   1
   7  -4  23   86.20    1.80   1
  -7   4 -23   87.00    1.70   1
   7  -4  26   16.80    0.90   1
  -7   4 -26   16.70    1.00   1
   7  -4  29   19.20    1.00   1
  -7   4 -29   19.60    1.10   1
   7  -4  32    9.30    0.90   1
  -7   4 -32    7.60    0.70   1
   7  -4  35   38.50    1.90   1
  -7   4 -35   39.80    1.80   1
   7  -4  38    0.40    0.80   1
  -7   4 -38    0.40    1.00   1
   7  -4  41   29.40    1.50   1
  -7   4 -41   27.90    1.60   1
   7  -4  44  181.30    4.20   1
  -7   4 -44  189.80    4.10   1
   7  -4  47   21.30    1.40   1
  -7   4 -47   21.90    1.40   1
   7  -4  50   38.90    1.80   1
  -7   4 -50   41.10    1.80   1
   7  -4  53   35.80    1.90   1
  -7   4 -53   37.10    1.70   1
   7  -4  56    1.80    1.00   1
  -7   4 -56    1.50    1.00   1
   7  -4  59    6.20    1.40   1
  -7   4 -59    3.90    1.20   1
   7  -4  62   -1.50    1.50   1
  -7   4 -62    0.10    1.20   1
   7  -4  65   28.70    2.80   1
  -7   4 -65   30.70    1.90   1
   7  -4  68   77.70    4.30   1
  -7   4 -68   78.90    3.60   1
   7  -4  71   -0.60    2.10   1
  -7   4 -71   -0.60    2.00   1
   7  -3 -71   -0.60    2.30   1
  -7   3  71   -0.20    1.70   1
   7  -3 -68   74.10    4.30   1
  -7   3  68   79.60    3.50   1
   7  -3 -65   28.70    3.90   1
  -7   3  65   33.30    2.60   1
   7  -3 -62   -0.30    1.60   1
  -7   3  62    2.80    1.20   1
   7  -3 -59    5.60    2.30   1
  -7   3  59    4.20    1.10   1
   7  -3 -56    2.20    1.70   1
  -7   3  56    1.10    1.00   1
   7  -3 -53   40.30    2.90   1
  -7   3  53   39.30    1.80   1
   7  -3 -50   36.80    2.70   1
  -7   3  50   37.90    1.70   1
   7  -3 -47   24.80    2.00   1
  -7   3  47   23.70    1.30   1
   7  -3 -44  201.80    5.50   1
  -7   3  44  193.90    3.70   1
   7  -3 -41   26.20    1.50   1
  -7   3  41   30.10    1.10   1
   7  -3 -38    2.30    0.90   1
  -7   3  38    1.20    0.60   1
   7  -3 -35   40.20    1.30   1
  -7   3  35   41.50    1.40   1
   7  -3 -32    8.00    0.70   1
  -7   3  32    8.80    0.60   1
   7  -3 -29   19.50    0.90   1
  -7   3  29   20.50    0.80   1
   7  -3 -26   17.10    0.80   1
  -7   3  26   18.20    0.70   1
   7  -3 -23   87.30    1.90   1
  -7   3  23   83.50    1.60   1
   7  -3 -20  132.60    3.10   1
  -7   3  20  135.80    2.30   1
   7  -3 -17   13.80    0.90   1
  -7   3  17   12.80    0.60   1
   7  -3 -14   30.50    1.10   1
  -7   3  14   30.60    0.90   1
   7  -3 -11  163.10    2.80   1
  -7   3  11  158.90    2.40   1
   7  -3  -8   23.10    0.80   1
  -7   3   8   22.60    0.80   1
   7  -3  -5    0.50    0.30   1
  -7   3   5    1.40    0.60   1
   7  -3  -2  186.10    2.40   1
  -7   3   2  189.00    2.70   1
   7  -3   1  148.90    2.20   1
  -7   3  -1  150.10    2.30   1
   7  -3   4    7.30    0.50   1
  -7   3  -4    7.50    0.40   1
   7  -3   7   22.40    0.70   1
  -7   3  -7   21.60    0.70   1
   7  -3  10    6.20    0.50   1
  -7   3 -10    5.50    0.50   1
   7  -3  13   81.80    1.40   1
  -7   3 -13   80.50    1.70   1
   7  -3  16    0.00    0.20   1
  -7   3 -16    1.10    0.60   1
   7  -3  19   49.40    1.20   1
  -7   3 -19   49.20    1.40   1
   7  -3  22  360.00    5.90   1
  -7   3 -22  350.60    5.60   1
   7  -3  25   42.80    1.10   1
  -7   3 -25   43.90    1.40   1
   7  -3  28   10.90    0.70   1
  -7   3 -28   13.10    0.90   1
   7  -3  31   63.20    2.80   1
  -7   3 -31   62.50    2.00   1
   7  -3  34    4.40    0.80   1
  -7   3 -34    3.20    1.10   1
   7  -3  37    8.30    1.00   1
  -7   3 -37    7.50    1.00   1
   7  -3  40    1.20    0.70   1
  -7   3 -40    1.90    0.80   1
   7  -3  43   55.10    2.00   1
  -7   3 -43   60.80    2.20   1
   7  -3  46  215.30    4.90   1
  -7   3 -46  211.20    4.90   1
   7  -3  49    1.00    1.10   1
  -7   3 -49    0.40    0.90   1
   7  -3  52   55.00    2.30   1
  -7   3 -52   55.50    2.00   1
   7  -3  55   26.80    1.80   1
  -7   3 -55   27.40    1.60   1
   7  -3  58   22.00    1.80   1
  -7   3 -58   17.10    1.40   1
   7  -3  61    3.20    1.30   1
  -7   3 -61    2.50    1.20   1
   7  -3  64   28.30    2.40   1
  -7   3 -64   25.90    1.80   1
   7  -3  67   11.10    2.00   1
  -7   3 -67   11.30    1.70   1
   7  -3  70   58.00    4.50   1
  -7   3 -70   74.20    4.20   1
   7  -2 -69    2.20    2.20   1
  -7   2  69    1.00    1.50   1
   7  -2 -66   -0.40    2.60   1
  -7   2  66   -0.50    1.60   1
   7  -2 -63    6.30    2.70   1
  -7   2  63    7.80    1.50   1
   7  -2 -60   99.60    5.30   1
  -7   2  60   96.20    3.50   1
   7  -2 -57    3.60    1.40   1
  -7   2  57    2.20    1.00   1
   7  -2 -54    6.10    1.50   1
  -7   2  54    5.30    1.10   1
   7  -2 -51   12.90    1.60   1
  -7   2  51   11.20    1.10   1
   7  -2 -48   80.70    3.30   1
  -7   2  48   84.40    2.40   1
   7  -2 -45   17.50    1.60   1
  -7   2  45   16.00    1.10   1
   7  -2 -42    3.60    0.90   1
  -7   2  42    2.80    0.70   1
   7  -2 -39    2.60    0.70   1
  -7   2  39    2.30    0.60   1
   7  -2 -36  308.10    5.50   1
  -7   2  36  306.70    4.80   1
   7  -2 -33   35.80    1.20   1
  -7   2  33   34.90    1.20   1
   7  -2 -30   45.60    1.20   1
  -7   2  30   43.80    1.40   1
   7  -2 -27    1.10    0.50   1
  -7   2  27    0.90    0.60   1
   7  -2 -24  347.70    5.80   1
  -7   2  24  344.60    4.80   1
   7  -2 -21   25.70    0.90   1
  -7   2  21   24.10    0.80   1
   7  -2 -18    0.90    0.40   1
  -7   2  18   -0.20    0.40   1
   7  -2 -15    2.40    0.50   1
  -7   2  15    3.40    0.30   1
   7  -2 -12  382.50    5.40   1
  -7   2  12  386.90    4.80   1
   7  -2  -9   15.10    0.70   1
  -7   2   9   14.30    0.50   1
   7  -2  -6   92.70    1.90   1
  -7   2   6   89.40    1.70   1
   7  -2  -3    4.80    0.60   1
  -7   2   3    5.40    0.50   1
   7  -2   0  477.00    6.60   1
  -7   2   0  489.10    6.30   1
   7  -2   3   11.60    0.60   1
  -7   2  -3   11.80    0.60   1
   7  -2   6    0.30    0.50   1
  -7   2  -6    0.40    0.40   1
   7  -2   9   14.70    0.70   1
  -7   2  -9   15.20    0.70   1
   7  -2  12  373.20    5.70   1
  -7   2 -12  385.10    5.90   1
   7  -2  15    2.20    0.40   1
  -7   2 -15    2.10    0.70   1
   7  -2  18   33.00    0.90   1
  -7   2 -18   30.70    1.30   1
   7  -2  21   12.00    0.60   1
  -7   2 -21   12.00    0.90   1
   7  -2  24  470.30    6.80   1
  -7   2 -24  462.30    9.60   1
   7  -2  27    0.20    0.40   1
  -7   2 -27   -0.20    0.60   1
   7  -2  30    2.60    0.60   1
  -7   2 -30    3.60    0.70   1
   7  -2  33    9.60    0.80   1
  -7   2 -33    9.20    0.80   1
   7  -2  36  152.40    4.40   1
  -7   2 -36  152.70    3.70   1
   7  -2  39   -0.30    0.80   1
  -7   2 -39    0.20    1.00   1
   7  -2  42    9.50    1.30   1
  -7   2 -42    9.30    1.20   1
   7  -2  45   14.60    1.30   1
  -7   2 -45   14.80    1.50   1
   7  -2  48  175.80    4.40   1
  -7   2 -48  177.10    4.20   1
   7  -2  51    2.50    1.20   1
  -7   2 -51    1.20    0.90   1
   7  -2  54    1.10    1.10   1
  -7   2 -54    0.30    0.90   1
   7  -2  57    6.80    1.60   1
  -7   2 -57    7.80    1.40   1
   7  -2  60   39.80    2.20   1
  -7   2 -60   37.80    2.00   1
   7  -2  63    7.60    1.50   1
  -7   2 -63   12.10    1.60   1
   7  -2  66    3.40    2.00   1
  -7   2 -66   -1.50    1.70   1
   7  -2  69    2.10    2.10   1
  -7   2 -69    1.00    1.90   1
   7  -1 -67   31.00    3.60   1
  -7   1  67   27.50    2.70   1
   7  -1 -64   -1.30    2.10   1
  -7   1  64    5.70    2.10   1
   7  -1 -61    1.00    1.50   1
  -7   1  61    2.20    1.50   1
   7  -1 -58   76.20    4.60   1
  -7   1  58   73.50    3.40   1
   7  -1 -55   66.10    3.30   1
  -7   1  55   59.60    2.80   1
   7  -1 -52   32.80    2.60   1
  -7   1  52   25.20    1.60   1
   7  -1 -49    5.10    1.40   1
  -7   1  49    4.30    0.90   1
   7  -1 -46   54.80    2.10   1
  -7   1  46   56.60    1.80   1
   7  -1 -43   59.40    2.10   1
  -7   1  43   65.40    1.80   1
   7  -1 -40    6.90    0.90   1
  -7   1  40    8.10    0.80   1
   7  -1 -37   24.20    1.10   1
  -7   1  37   25.10    1.10   1
   7  -1 -34   45.20    1.40   1
  -7   1  34   43.80    1.40   1
   7  -1 -31   39.50    1.40   1
  -7   1  31   43.30    1.30   1
   7  -1 -28   47.90    1.50   1
  -7   1  28   41.50    1.20   1
   7  -1 -25   64.20    1.70   1
  -7   1  25   58.80    1.50   1
   7  -1 -22  224.10    3.70   1
  -7   1  22  215.60    3.20   1
   7  -1 -19   20.50    0.70   1
  -7   1  19   21.20    0.80   1
   7  -1 -16    8.40    0.60   1
  -7   1  16    8.40    0.50   1
   7  -1 -13  128.50    2.60   1
  -7   1  13  126.90    2.20   1
   7  -1 -10    0.70    0.40   1
  -7   1  10    0.90    0.30   1
   7  -1  -7    0.60    0.40   1
  -7   1   7   -0.80    0.60   1
   7  -1  -4    0.90    0.40   1
  -7   1   4    0.10    0.40   1
   7  -1  -1  119.70    2.30   1
  -7   1   1  123.90    2.40   1
   7  -1   2  125.50    2.30   1
  -7   1  -2  124.70    2.50   1
   7  -1   5   22.30    1.00   1
  -7   1  -5   22.20    1.00   1
   7  -1   8    1.20    0.60   1
  -7   1  -8    0.30    0.30   1
   7  -1  11   60.00    1.50   1
  -7   1 -11   58.40    1.70   1
   7  -1  14   21.80    0.90   1
  -7   1 -14   22.30    1.30   1
   7  -1  17   30.70    0.90   1
  -7   1 -17   31.70    1.30   1
   7  -1  20   53.20    1.30   1
  -7   1 -20   50.60    1.70   1
   7  -1  23   57.70    1.50   1
  -7   1 -23   53.90    1.70   1
   7  -1  26   28.20    1.00   1
  -7   1 -26   25.90    1.60   1
   7  -1  29   50.80    1.40   1
  -7   1 -29   44.80    2.20   1
   7  -1  32    2.30    0.60   1
  -7   1 -32    1.00    0.60   1
   7  -1  35   36.10    1.60   1
  -7   1 -35   33.00    1.60   1
   7  -1  38   13.10    1.20   1
  -7   1 -38   13.50    1.40   1
   7  -1  41   94.90    2.40   1
  -7   1 -41   98.90    3.00   1
   7  -1  44   94.40    2.60   1
  -7   1 -44   97.50    3.00   1
   7  -1  47    1.10    1.00   1
  -7   1 -47    1.00    1.10   1
   7  -1  50    2.10    1.00   1
  -7   1 -50    2.00    1.10   1
   7  -1  53   80.70    2.60   1
  -7   1 -53   89.20    3.50   1
   7  -1  56    2.10    1.30   1
  -7   1 -56    3.80    1.50   1
   7  -1  59    2.90    1.40   1
  -7   1 -59    5.70    1.50   1
   7  -1  62   13.00    2.10   1
  -7   1 -62   15.10    2.00   1
   7  -1  65   35.20    2.80   1
  -7   1 -65   38.60    2.80   1
   7  -1  68   91.10    5.40   1
  -7   1 -68  100.90    5.20   1
   7   0 -65    0.60    2.00   1
  -7   0  65   -4.50    2.00   1
   7   0 -62    6.20    2.10   1
  -7   0  62    0.00    2.30   1
   7   0 -59   -0.10    1.90   1
  -7   0  59    3.10    1.70   1
   7   0 -56    2.30    1.70   1
  -7   0  56    5.70    1.70   1
   7   0 -53   -0.80    1.80   1
  -7   0  53   -0.20    1.50   1
   7   0 -50   50.60    2.70   1
  -7   0  50   44.00    2.50   1
   7   0 -47    0.10    1.20   1
  -7   0  47   -1.00    1.00   1
   7   0 -44  103.40    3.20   1
  -7   0  44  104.50    2.80   1
   7   0 -41   -0.20    0.90   1
  -7   0  41    0.20    0.70   1
   7   0 -38    1.10    0.80   1
  -7   0  38   -0.10    0.70   1
   7   0 -35   -0.40    0.70   1
  -7   0  35    0.40    0.70   1
   7   0 -32    7.10    0.80   1
  -7   0  32    7.40    0.80   1
   7   0 -29   -1.00    0.50   1
  -7   0  29    1.00    0.60   1
   7   0 -26    0.00    0.60   1
  -7   0  26    0.60    0.60   1
   7   0 -23   -0.50    0.60   1
  -7   0  23    0.50    0.50   1
   7   0 -20  168.00    3.10   1
  -7   0  20  162.40    3.10   1
   7   0 -17    0.10    0.50   1
  -7   0  17   -0.10    0.40   1
   7   0 -14    7.20    0.70   1
  -7   0  14    7.20    0.70   1
   7   0 -11    0.80    0.60   1
  -7   0  11   -0.20    0.50   1
   7   0  -8   35.00    1.40   1
  -7   0   8   32.70    1.00   1
   7   0  -5    0.50    0.50   1
  -7   0   5   -0.60    0.50   1
   7   0  -2   75.30    2.20   1
  -7   0   2   74.90    2.00   1
   7   0   1    1.00    0.60   1
  -7   0  -1   -0.10    0.60   1
   7   0   4   34.60    1.40   1
  -7   0  -4   38.60    1.50   1
   7   0   7    0.50    0.50   1
  -7   0  -7   -0.30    0.60   1
   7   0  10    4.30    0.90   1
  -7   0 -10    3.10    0.80   1
   7   0  13   -0.70    0.70   1
  -7   0 -13   -0.30    0.70   1
   7   0  16   31.60    1.30   1
  -7   0 -16   33.30    1.50   1
   7   0  19   -0.10    0.50   1
  -7   0 -19   -0.50    0.70   1
   7   0  22  254.70    4.20   1
  -7   0 -22  265.80    5.30   1
   7   0  25    0.10    0.60   1
  -7   0 -25   -0.70    0.90   1
   7   0  28   -0.40    0.50   1
  -7   0 -28   -0.30    0.70   1
   7   0  31    0.60    0.60   1
  -7   0 -31    0.40    0.70   1
   7   0  34    8.00    1.00   1
  -7   0 -34    7.40    1.20   1
   7   0  37   -0.60    0.80   1
  -7   0 -37    0.00    1.10   1
   7   0  40    1.20    0.60   1
  -7   0 -40    3.30    1.10   1
   7   0  43    0.70    0.90   1
  -7   0 -43    1.00    1.20   1
   7   0  46  197.80    4.40   1
  -7   0 -46  197.60    5.40   1
   7   0  49    1.10    1.00   1
  -7   0 -49   -1.50    1.10   1
   7   0  52   34.70    2.00   1
  -7   0 -52   36.50    2.20   1
   7   0  55   -0.40    1.10   1
  -7   0 -55    0.20    1.20   1
   7   0  58   16.80    1.80   1
  -7   0 -58   16.20    1.80   1
   7   0  61   -2.20    1.40   1
  -7   0 -61    1.90    1.60   1
   7   0  64    4.10    2.00   1
  -7   0 -64    2.40    1.60   1
   8  -7 -60   11.10    2.30   1
  -8   7  60    9.40    2.50   1
   8  -7 -57   -0.90    1.50   1
  -8   7  57    2.60    1.50   1
   8  -7 -54    3.00    1.70   1
  -8   7  54    2.60    1.30   1
   8  -7 -51   60.00    3.60   1
  -8   7  51   57.20    2.70   1
   8  -7 -48  193.50    5.90   1
  -8   7  48  199.70    5.40   1
   8  -7 -45   35.60    2.40   1
  -8   7  45   36.00    1.80   1
   8  -7 -42    3.80    1.30   1
  -8   7  42    2.80    0.90   1
   8  -7 -39   24.40    1.90   1
  -8   7  39   22.90    1.20   1
   8  -7 -36   54.60    2.60   1
  -8   7  36   58.90    2.00   1
   8  -7 -33   75.70    2.90   1
  -8   7  33   79.40    2.50   1
   8  -7 -30   -0.30    0.90   1
  -8   7  30    1.10    0.70   1
   8  -7 -27    4.00    1.00   1
  -8   7  27    2.50    0.70   1
   8  -7 -24  377.90    7.30   1
  -8   7  24  369.40    6.40   1
   8  -7 -21   91.20    2.70   1
  -8   7  21   90.20    2.30   1
   8  -7 -18   55.30    1.90   1
  -8   7  18   60.20    2.00   1
   8  -7 -15    0.90    0.80   1
  -8   7  15    0.20    0.60   1
   8  -7 -12  118.30    3.00   1
  -8   7  12  119.10    2.90   1
   8  -7  -9  120.70    2.90   1
  -8   7   9  116.20    2.80   1
   8  -7  -6    1.30    0.80   1
  -8   7   6    0.40    0.80   1
   8  -7  -3   11.30    1.00   1
  -8   7   3    7.70    1.10   1
   8  -7   0  372.30    6.10   1
  -8   7   0  366.90    8.20   1
   8  -7   3  109.40    2.20   1
  -8   7  -3  103.80    4.70   1
   8  -7   6  124.50    2.30   1
  -8   7  -6  121.80    3.40   1
   8  -7   9   48.00    1.60   1
  -8   7  -9   47.00    2.20   1
   8  -7  12  308.40    5.00   1
  -8   7 -12  316.30    6.80   1
   8  -7  15   49.10    1.40   1
  -8   7 -15   50.40    2.00   1
   8  -7  18    3.10    0.50   1
  -8   7 -18    2.30    0.90   1
   8  -7  21   47.70    1.60   1
  -8   7 -21   48.50    1.60   1
   8  -7  24  169.60    4.00   1
  -8   7 -24  182.20    3.80   1
   8  -7  27   30.50    1.40   1
  -8   7 -27   34.40    1.40   1
   8  -7  30   45.90    1.70   1
  -8   7 -30   45.30    1.60   1
   8  -7  33   52.90    1.80   1
  -8   7 -33   53.90    1.80   1
   8  -7  36  174.50    4.10   1
  -8   7 -36  181.40    4.70   1
   8  -7  39   13.30    1.40   1
  -8   7 -39   12.20    1.40   1
   8  -7  42    0.40    1.10   1
  -8   7 -42   -0.10    0.80   1
   8  -7  45   78.30    3.10   1
  -8   7 -45   78.30    2.80   1
   8  -7  48   31.60    2.20   1
  -8   7 -48   34.10    2.10   1
   8  -7  51    1.80    1.40   1
  -8   7 -51   -0.70    1.20   1
   8  -7  54    3.30    1.80   1
  -8   7 -54    6.40    1.90   1
   8  -7  57   48.50    3.30   1
  -8   7 -57   55.90    3.70   1
   8  -7  60  114.50    5.40   1
  -8   7 -60  112.20    5.30   1
   8  -6 -64   11.20    2.00   1
  -8   6  64    4.70    1.90   1
   8  -6 -61   20.70    2.40   1
  -8   6  61   21.80    2.60   1
   8  -6 -58   38.20    2.90   1
  -8   6  58   28.70    2.70   1
   8  -6 -55    2.00    1.80   1
  -8   6  55    4.20    1.60   1
   8  -6 -52    3.80    1.60   1
  -8   6  52    0.30    0.90   1
   8  -6 -49   38.40    2.30   1
  -8   6  49   36.30    2.00   1
   8  -6 -46   60.50    2.70   1
  -8   6  46   63.40    2.30   1
   8  -6 -43    9.30    1.50   1
  -8   6  43   11.40    1.10   1
   8  -6 -40   23.80    2.00   1
  -8   6  40   23.20    1.30   1
   8  -6 -37   15.70    1.60   1
  -8   6  37   17.00    1.20   1
   8  -6 -34  106.50    3.40   1
  -8   6  34  100.00    2.90   1
   8  -6 -31   29.10    1.60   1
  -8   6  31   28.30    1.30   1
   8  -6 -28    0.50    0.80   1
  -8   6  28    1.10    0.70   1
   8  -6 -25   10.00    1.10   1
  -8   6  25    6.90    0.80   1
   8  -6 -22   47.70    1.60   1
  -8   6  22   46.70    1.50   1
   8  -6 -19   71.30    1.90   1
  -8   6  19   71.80    2.00   1
   8  -6 -16    9.90    0.80   1
  -8   6  16   10.10    1.00   1
   8  -6 -13    3.20    0.70   1
  -8   6  13    2.40    0.70   1
   8  -6 -10   78.00    2.00   1
  -8   6  10   74.70    2.00   1
   8  -6  -7  109.40    2.40   1
  -8   6   7  110.70    2.50   1
   8  -6  -4   15.00    0.90   1
  -8   6   4   14.30    1.00   1
   8  -6  -1   14.50    0.80   1
  -8   6   1   14.00    1.00   1
   8  -6   2   -0.10    0.50   1
  -8   6  -2    0.70    0.60   1
   8  -6   5   52.20    1.30   1
  -8   6  -5   47.20    1.90   1
   8  -6   8    0.10    0.40   1
  -8   6  -8    0.70    0.80   1
   8  -6  11   74.60    1.70   1
  -8   6 -11   72.10    2.30   1
   8  -6  14   59.90    1.50   1
  -8   6 -14   56.50    2.00   1
   8  -6  17   14.40    0.90   1
  -8   6 -17   15.90    1.00   1
   8  -6  20    6.70    0.70   1
  -8   6 -20    6.90    0.90   1
   8  -6  23   49.70    1.70   1
  -8   6 -23   54.90    2.00   1
   8  -6  26    6.20    1.10   1
  -8   6 -26    8.90    0.90   1
   8  -6  29    5.90    0.90   1
  -8   6 -29    6.40    0.80   1
   8  -6  32   33.20    1.50   1
  -8   6 -32   34.40    1.70   1
   8  -6  35   41.70    1.90   1
  -8   6 -35   37.30    1.70   1
   8  -6  38    6.80    1.10   1
  -8   6 -38    6.10    1.00   1
   8  -6  41   -0.20    0.90   1
  -8   6 -41    1.10    0.90   1
   8  -6  44   10.60    1.30   1
  -8   6 -44    9.00    1.10   1
   8  -6  47   42.90    2.10   1
  -8   6 -47   44.30    1.90   1
   8  -6  50   21.10    1.80   1
  -8   6 -50   19.20    1.40   1
   8  -6  53    5.30    1.40   1
  -8   6 -53    5.40    1.20   1
   8  -6  56   82.70    4.20   1
  -8   6 -56   82.90    3.80   1
   8  -6  59   29.90    2.90   1
  -8   6 -59   32.00    2.50   1
   8  -6  62    8.30    2.20   1
  -8   6 -62    6.80    2.00   1
   8  -6  65    9.70    2.30   1
  -8   6 -65    5.40    2.00   1
   8  -5 -65    6.00    2.30   1
  -8   5  65    6.10    2.00   1
   8  -5 -62    1.60    1.70   1
  -8   5  62    0.70    1.40   1
   8  -5 -59   13.30    2.50   1
  -8   5  59   10.20    1.40   1
   8  -5 -56  101.60    4.80   1
  -8   5  56   97.60    3.50   1
   8  -5 -53    3.10    1.80   1
  -8   5  53    4.80    1.40   1
   8  -5 -50   42.80    2.50   1
  -8   5  50   40.00    1.90   1
   8  -5 -47   30.70    2.00   1
  -8   5  47   35.50    1.60   1
   8  -5 -44    1.70    1.20   1
  -8   5  44    2.50    0.90   1
   8  -5 -41    0.50    1.10   1
  -8   5  41   -0.30    0.90   1
   8  -5 -38   27.90    1.90   1
  -8   5  38   30.80    1.50   1
   8  -5 -35   44.40    1.80   1
  -8   5  35   42.80    1.80   1
   8  -5 -32   33.80    1.60   1
  -8   5  32   31.10    1.30   1
   8  -5 -29    2.00    1.00   1
  -8   5  29    3.40    0.70   1
   8  -5 -26   80.40    2.30   1
  -8   5  26   74.80    2.20   1
   8  -5 -23   26.90    1.50   1
  -8   5  23   25.00    1.20   1
   8  -5 -20   39.30    1.70   1
  -8   5  20   41.30    1.40   1
   8  -5 -17   30.90    1.40   1
  -8   5  17   32.90    1.50   1
   8  -5 -14  125.20    2.70   1
  -8   5  14  128.20    3.00   1
   8  -5 -11   23.50    1.10   1
  -8   5  11   22.40    1.20   1
   8  -5  -8    4.10    0.60   1
  -8   5   8    5.90    0.70   1
   8  -5  -5   29.50    1.00   1
  -8   5   5   26.20    1.30   1
   8  -5  -2   10.80    0.70   1
  -8   5   2   10.00    0.90   1
   8  -5   1   18.70    0.70   1
  -8   5  -1   20.00    1.00   1
   8  -5   4   64.10    1.30   1
  -8   5  -4   61.10    1.60   1
   8  -5   7   38.70    1.20   1
  -8   5  -7   38.90    1.30   1
   8  -5  10  152.60    3.10   1
  -8   5 -10  148.40    2.80   1
   8  -5  13    0.00    0.50   1
  -8   5 -13    0.30    0.50   1
   8  -5  16  157.60    3.10   1
  -8   5 -16  158.80    3.80   1
   8  -5  19   69.70    1.70   1
  -8   5 -19   68.90    2.20   1
   8  -5  22   57.50    1.80   1
  -8   5 -22   53.80    1.80   1
   8  -5  25    7.20    0.80   1
  -8   5 -25    7.10    0.80   1
   8  -5  28   67.00    2.00   1
  -8   5 -28   69.30    2.20   1
   8  -5  31   55.90    2.40   1
  -8   5 -31   54.40    1.80   1
   8  -5  34   37.40    1.80   1
  -8   5 -34   40.10    1.70   1
   8  -5  37    9.10    1.20   1
  -8   5 -37    9.00    1.10   1
   8  -5  40   65.20    2.30   1
  -8   5 -40   58.10    2.30   1
   8  -5  43   17.30    1.40   1
  -8   5 -43   14.50    1.30   1
   8  -5  46  135.50    3.80   1
  -8   5 -46  140.60    3.70   1
   8  -5  49   14.20    1.50   1
  -8   5 -49   15.70    1.50   1
   8  -5  52   14.30    1.50   1
  -8   5 -52   13.20    1.40   1
   8  -5  55    4.70    1.40   1
  -8   5 -55    5.40    1.40   1
   8  -5  58   11.80    1.60   1
  -8   5 -58    9.90    1.60   1
   8  -5  61   27.60    2.80   1
  -8   5 -61   26.80    2.30   1
   8  -5  64   30.10    2.90   1
  -8   5 -64   32.70    2.90   1
   8  -4 -66    0.00    2.50   1
  -8   4  66   -0.90    1.80   1
   8  -4 -63    5.40    1.80   1
  -8   4  63    2.90    2.00   1
   8  -4 -60   55.70    3.50   1
  -8   4  60   54.20    2.70   1
   8  -4 -57   -0.70    1.90   1
  -8   4  57    2.10    1.30   1
   8  -4 -54   -2.90    1.40   1
  -8   4  54    0.60    0.90   1
   8  -4 -51    2.40    1.50   1
  -8   4  51    0.30    0.90   1
   8  -4 -48   90.60    3.90   1
  -8   4  48   90.60    2.80   1
   8  -4 -45    3.50    1.30   1
  -8   4  45    3.00    0.90   1
   8  -4 -42    5.30    1.40   1
  -8   4  42    5.60    0.90   1
   8  -4 -39    0.90    1.20   1
  -8   4  39    0.50    0.60   1
   8  -4 -36  212.50    5.40   1
  -8   4  36  217.90    3.90   1
   8  -4 -33    5.30    1.00   1
  -8   4  33    5.60    0.80   1
   8  -4 -30    7.90    1.00   1
  -8   4  30   10.40    0.80   1
   8  -4 -27   12.00    1.20   1
  -8   4  27   10.50    0.80   1
   8  -4 -24  256.70    4.70   1
  -8   4  24  255.00    4.30   1
   8  -4 -21   -0.20    0.60   1
  -8   4  21    0.70    0.50   1
   8  -4 -18   24.20    1.10   1
  -8   4  18   22.20    1.10   1
   8  -4 -15   13.50    1.10   1
  -8   4  15   15.50    0.90   1
   8  -4 -12  373.70    5.60   1
  -8   4  12  370.50    5.60   1
   8  -4  -9    0.60    0.50   1
  -8   4   9    0.70    0.40   1
   8  -4  -6   13.20    0.70   1
  -8   4   6   15.20    0.80   1
   8  -4  -3    0.80    0.40   1
  -8   4   3    0.40    0.40   1
   8  -4   0  255.90    3.80   1
  -8   4   0  251.80    3.90   1
   8  -4   3    0.00    0.40   1
  -8   4  -3    0.80    0.40   1
   8  -4   6   13.80    0.70   1
  -8   4  -6   16.40    0.70   1
   8  -4   9    0.60    0.50   1
  -8   4  -9    0.20    0.50   1
   8  -4  12  392.60    6.00   1
  -8   4 -12  392.30    5.90   1
   8  -4  15   14.10    0.80   1
  -8   4 -15   13.10    0.70   1
   8  -4  18   24.60    1.10   1
  -8   4 -18   25.40    1.10   1
   8  -4  21    0.30    0.40   1
  -8   4 -21   -0.10    0.70   1
   8  -4  24  264.00    5.10   1
  -8   4 -24  264.90    5.20   1
   8  -4  27   11.90    1.30   1
  -8   4 -27   13.10    1.10   1
   8  -4  30    9.90    1.10   1
  -8   4 -30    8.70    0.80   1
   8  -4  33    6.90    1.20   1
  -8   4 -33    5.10    0.90   1
   8  -4  36  215.30    5.90   1
  -8   4 -36  216.20    4.80   1
   8  -4  39    0.90    0.90   1
  -8   4 -39   -1.00    1.00   1
   8  -4  42    5.20    1.00   1
  -8   4 -42    4.80    1.10   1
   8  -4  45    2.10    1.00   1
  -8   4 -45    2.80    1.00   1
   8  -4  48   83.10    2.90   1
  -8   4 -48   85.40    2.80   1
   8  -4  51   -3.50    1.30   1
  -8   4 -51   -1.10    1.00   1
   8  -4  54   -1.00    1.20   1
  -8   4 -54    0.80    1.10   1
   8  -4  57   -0.10    1.40   1
  -8   4 -57    1.60    1.30   1
   8  -4  60   60.50    2.90   1
  -8   4 -60   60.70    2.50   1
   8  -4  63    3.00    1.70   1
  -8   4 -63   -0.10    1.50   1
   8  -4  66    1.10    1.80   1
  -8   4 -66   -3.70    1.90   1
   8  -3 -64   26.70    3.30   1
  -8   3  64   24.20    2.60   1
   8  -3 -61   31.30    4.00   1
  -8   3  61   27.20    2.40   1
   8  -3 -58   13.10    2.50   1
  -8   3  58    8.20    1.30   1
   8  -3 -55    2.00    1.90   1
  -8   3  55    3.60    1.10   1
   8  -3 -52   13.10    2.60   1
  -8   3  52   14.80    1.40   1
   8  -3 -49   16.20    2.20   1
  -8   3  49   17.00    1.40   1
   8  -3 -46  137.10    5.80   1
  -8   3  46  134.40    3.50   1
   8  -3 -43   14.20    1.60   1
  -8   3  43   16.70    1.20   1
   8  -3 -40   59.60    2.50   1
  -8   3  40   64.70    2.00   1
   8  -3 -37    7.40    1.10   1
  -8   3  37    8.50    0.80   1
   8  -3 -34   36.60    1.60   1
  -8   3  34   36.90    1.30   1
   8  -3 -31   54.50    2.10   1
  -8   3  31   55.40    1.60   1
   8  -3 -28   66.60    2.10   1
  -8   3  28   67.50    1.70   1
   8  -3 -25    6.60    0.80   1
  -8   3  25    7.50    0.70   1
   8  -3 -22   54.10    1.60   1
  -8   3  22   55.70    1.40   1
   8  -3 -19   66.90    2.00   1
  -8   3  19   66.20    1.50   1
   8  -3 -16  153.00    3.20   1
  -8   3  16  156.40    2.80   1
   8  -3 -13    0.60    0.60   1
  -8   3  13    0.80    0.50   1
   8  -3 -10  145.40    2.80   1
  -8   3  10  148.20    2.70   1
   8  -3  -7   39.60    1.20   1
  -8   3   7   41.60    1.50   1
   8  -3  -4   62.60    1.50   1
  -8   3   4   65.30    1.70   1
   8  -3  -1   18.90    0.80   1
  -8   3   1   19.20    0.80   1
   8  -3   2    9.30    0.70   1
  -8   3  -2   10.70    0.70   1
   8  -3   5   29.90    1.00   1
  -8   3  -5   27.40    1.10   1
   8  -3   8    5.90    0.60   1
  -8   3  -8    7.00    0.80   1
   8  -3  11   24.90    1.00   1
  -8   3 -11   26.50    1.30   1
   8  -3  14  138.50    2.80   1
  -8   3 -14  138.90    3.40   1
   8  -3  17   31.90    1.20   1
  -8   3 -17   30.30    1.30   1
   8  -3  20   41.40    1.30   1
  -8   3 -20   41.30    1.50   1
   8  -3  23   27.20    1.50   1
  -8   3 -23   26.30    1.20   1
   8  -3  26   77.70    2.50   1
  -8   3 -26   78.20    2.20   1
   8  -3  29    2.50    0.80   1
  -8   3 -29    1.60    0.80   1
   8  -3  32   33.30    2.00   1
  -8   3 -32   31.10    1.60   1
   8  -3  35   46.50    2.40   1
  -8   3 -35   45.00    1.90   1
   8  -3  38   32.20    2.10   1
  -8   3 -38   29.50    1.70   1
   8  -3  41    0.80    1.00   1
  -8   3 -41    1.40    1.10   1
   8  -3  44    1.50    1.10   1
  -8   3 -44    1.80    1.10   1
   8  -3  47   36.10    1.90   1
  -8   3 -47   32.40    1.90   1
   8  -3  50   43.00    2.20   1
  -8   3 -50   48.70    2.40   1
   8  -3  53    4.00    1.20   1
  -8   3 -53    2.80    1.30   1
   8  -3  56   98.40    4.00   1
  -8   3 -56   98.10    3.50   1
   8  -3  59   11.50    1.70   1
  -8   3 -59   13.40    1.70   1
   8  -3  62   -0.10    1.40   1
  -8   3 -62    2.90    1.80   1
   8  -3  65    4.80    1.60   1
  -8   3 -65    6.90    1.70   1
   8  -2 -65    4.90    2.40   1
  -8   2  65    5.20    2.40   1
   8  -2 -62    7.90    2.20   1
  -8   2  62    8.10    1.70   1
   8  -2 -59   34.40    3.30   1
  -8   2  59   35.30    2.70   1
   8  -2 -56   88.40    4.30   1
  -8   2  56   87.00    4.30   1
   8  -2 -53    3.10    1.50   1
  -8   2  53    6.60    1.30   1
   8  -2 -50   15.50    1.90   1
  -8   2  50   19.00    1.50   1
   8  -2 -47   45.70    2.60   1
  -8   2  47   45.10    2.00   1
   8  -2 -44    6.70    1.60   1
  -8   2  44    7.20    1.00   1
   8  -2 -41    0.00    0.90   1
  -8   2  41   -0.60    0.70   1
   8  -2 -38    4.90    1.20   1
  -8   2  38    5.60    1.00   1
   8  -2 -35   38.80    2.20   1
  -8   2  35   38.80    1.50   1
   8  -2 -32   34.80    1.60   1
  -8   2  32   32.90    1.40   1
   8  -2 -29    5.70    0.80   1
  -8   2  29    6.30    0.70   1
   8  -2 -26    7.90    0.90   1
  -8   2  26    8.20    0.70   1
   8  -2 -23   52.50    2.00   1
  -8   2  23   49.80    1.60   1
   8  -2 -20    7.90    1.10   1
  -8   2  20    5.50    0.60   1
   8  -2 -17   15.60    0.90   1
  -8   2  17   14.90    0.70   1
   8  -2 -14   54.50    1.60   1
  -8   2  14   56.20    1.40   1
   8  -2 -11   73.40    1.90   1
  -8   2  11   69.30    1.80   1
   8  -2  -8    0.40    0.60   1
  -8   2   8   -0.50    0.60   1
   8  -2  -5   52.60    1.60   1
  -8   2   5   48.50    1.60   1
   8  -2  -2    1.20    0.50   1
  -8   2   2   -0.20    0.70   1
   8  -2   1   14.70    0.80   1
  -8   2  -1   14.70    1.00   1
   8  -2   4   14.60    0.90   1
  -8   2  -4   15.10    1.10   1
   8  -2   7  110.80    2.40   1
  -8   2  -7  116.40    2.80   1
   8  -2  10   76.70    1.80   1
  -8   2 -10   79.20    2.40   1
   8  -2  13    2.90    0.60   1
  -8   2 -13    4.20    1.00   1
   8  -2  16    9.60    0.70   1
  -8   2 -16    8.30    1.00   1
   8  -2  19   72.10    1.80   1
  -8   2 -19   71.20    2.20   1
   8  -2  22   49.80    1.70   1
  -8   2 -22   46.90    1.80   1
   8  -2  25    6.90    0.90   1
  -8   2 -25    7.80    0.90   1
   8  -2  28   -0.10    0.70   1
  -8   2 -28   -0.60    0.70   1
   8  -2  31   30.70    1.80   1
  -8   2 -31   31.40    1.70   1
   8  -2  34  104.10    3.30   1
  -8   2 -34  103.00    3.00   1
   8  -2  37   16.70    1.70   1
  -8   2 -37   15.80    1.40   1
   8  -2  40   21.00    1.80   1
  -8   2 -40   23.60    1.70   1
   8  -2  43   11.70    1.30   1
  -8   2 -43   11.40    1.50   1
   8  -2  46   58.90    2.40   1
  -8   2 -46   63.50    2.60   1
   8  -2  49   35.50    2.00   1
  -8   2 -49   35.20    2.20   1
   8  -2  52    0.90    1.30   1
  -8   2 -52    1.80    1.30   1
   8  -2  55    2.10    1.20   1
  -8   2 -55    1.60    1.30   1
   8  -2  58   39.40    2.40   1
  -8   2 -58   30.60    2.10   1
   8  -2  61   21.30    2.10   1
  -8   2 -61   20.00    2.00   1
   8  -2  64    3.60    1.80   1
  -8   2 -64    6.80    1.70   1
   8  -1 -60  110.70    5.30   1
  -8   1  60  104.20    5.10   1
   8  -1 -57   53.20    3.50   1
  -8   1  57   52.60    3.50   1
   8  -1 -54    7.50    1.90   1
  -8   1  54    4.30    1.70   1
   8  -1 -51    0.70    1.50   1
  -8   1  51    0.70    1.60   1
   8  -1 -48   41.50    2.80   1
  -8   1  48   32.80    2.00   1
   8  -1 -45   79.20    3.60   1
  -8   1  45   74.00    2.40   1
   8  -1 -42    0.10    1.00   1
  -8   1  42    0.80    1.00   1
   8  -1 -39   13.50    1.50   1
  -8   1  39   12.60    1.00   1
   8  -1 -36  181.90    4.50   1
  -8   1  36  182.20    3.70   1
   8  -1 -33   57.80    2.20   1
  -8   1  33   56.40    1.90   1
   8  -1 -30   42.40    1.70   1
  -8   1  30   43.00    1.80   1
   8  -1 -27   34.10    1.50   1
  -8   1  27   30.60    1.20   1
   8  -1 -24  181.50    4.00   1
  -8   1  24  174.90    3.20   1
   8  -1 -21   47.10    1.50   1
  -8   1  21   45.70    1.40   1
   8  -1 -18    1.70    0.70   1
  -8   1  18    2.30    0.60   1
   8  -1 -15   48.20    1.80   1
  -8   1  15   47.20    1.50   1
   8  -1 -12  308.10    6.00   1
  -8   1  12  295.50    5.20   1
   8  -1  -9   49.30    1.70   1
  -8   1   9   47.00    1.60   1
   8  -1  -6  123.00    2.90   1
  -8   1   6  120.70    2.60   1
   8  -1  -3  104.00    2.40   1
  -8   1   3  104.10    2.90   1
   8  -1   0  366.40    6.60   1
  -8   1   0  376.50    6.60   1
   8  -1   3    9.20    0.90   1
  -8   1  -3    9.40    1.00   1
   8  -1   6    0.10    0.80   1
  -8   1  -6    1.40    0.80   1
   8  -1   9  114.80    2.40   1
  -8   1  -9  114.80    2.90   1
   8  -1  12  120.50    2.50   1
  -8   1 -12  123.90    3.10   1
   8  -1  15    0.30    0.70   1
  -8   1 -15   -0.20    0.80   1
   8  -1  18   58.70    1.70   1
  -8   1 -18   58.60    1.90   1
   8  -1  21   98.00    2.30   1
  -8   1 -21   91.50    2.70   1
   8  -1  24  373.10    6.40   1
  -8   1 -24  378.30    7.00   1
   8  -1  27    1.00    0.90   1
  -8   1 -27    2.20    0.90   1
   8  -1  30   -0.20    1.10   1
  -8   1 -30   -0.10    1.10   1
   8  -1  33   78.80    2.90   1
  -8   1 -33   77.00    3.00   1
   8  -1  36   60.70    2.50   1
  -8   1 -36   55.00    2.60   1
   8  -1  39   20.80    1.80   1
  -8   1 -39   25.10    1.90   1
   8  -1  42    4.40    1.20   1
  -8   1 -42    3.50    1.30   1
   8  -1  45   33.00    1.90   1
  -8   1 -45   34.20    2.60   1
   8  -1  48  200.50    5.30   1
  -8   1 -48  195.70    5.50   1
   8  -1  51   51.50    2.70   1
  -8   1 -51   53.50    2.70   1
   8  -1  54    3.60    1.50   1
  -8   1 -54    1.90    1.50   1
   8  -1  57    2.70    1.40   1
  -8   1 -57    2.30    1.50   1
   8  -1  60   10.90    1.90   1
  -8   1 -60    5.10    1.50   1
   8   0 -58   16.80    3.30   1
  -8   0  58   19.40    2.50   1
   8   0 -55   -0.60    1.90   1
  -8   0  55    0.20    1.80   1
   8   0 -52    2.80    1.80   1
  -8   0  52    4.60    2.10   1
   8   0 -49   -4.10    1.90   1
  -8   0  49   -0.30    1.60   1
   8   0 -46   96.70    3.80   1
  -8   0  46   94.60    3.80   1
   8   0 -43   -0.20    1.10   1
  -8   0  43   -1.50    1.10   1
   8   0 -40   87.00    3.10   1
  -8   0  40   84.80    3.20   1
   8   0 -37   -0.10    1.00   1
  -8   0  37    0.50    0.80   1
   8   0 -34   57.50    2.40   1
  -8   0  34   56.80    2.20   1
   8   0 -31    0.30    0.90   1
  -8   0  31    0.10    0.70   1
   8   0 -28   41.00    1.80   1
  -8   0  28   39.90    1.60   1
   8   0 -25    0.10    0.80   1
  -8   0  25    0.20    0.70   1
   8   0 -22    9.20    1.00   1
  -8   0  22   10.00    0.90   1
   8   0 -19   -0.30    0.80   1
  -8   0  19   -0.30    0.70   1
   8   0 -16   46.90    2.20   1
  -8   0  16   43.80    1.50   1
   8   0 -13   -0.80    1.10   1
  -8   0  13   -0.20    0.60   1
   8   0 -10  156.60    4.30   1
  -8   0  10  160.80    3.70   1
   8   0  -7    1.00    1.00   1
  -8   0   7    0.10    0.60   1
   8   0  -4   27.20    1.70   1
  -8   0   4   28.10    1.30   1
   8   0  -1    1.00    0.80   1
  -8   0   1   -0.10    0.80   1
   8   0   2    8.90    1.20   1
  -8   0  -2    8.80    1.10   1
   8   0   5   -0.50    0.90   1
  -8   0  -5    1.00    0.80   1
   8   0   8    3.80    1.00   1
  -8   0  -8    4.10    0.90   1
   8   0  11   -0.20    1.00   1
  -8   0 -11   -0.10    0.80   1
   8   0  14  131.90    3.60   1
  -8   0 -14  126.40    3.20   1
   8   0  17    1.10    0.70   1
  -8   0 -17    0.40    0.80   1
   8   0  20    6.00    0.90   1
  -8   0 -20    8.10    1.10   1
   8   0  23    0.30    0.70   1
  -8   0 -23    0.20    0.90   1
   8   0  26   47.00    1.80   1
  -8   0 -26   48.30    2.00   1
   8   0  29    0.00    1.20   1
  -8   0 -29   -1.20    1.20   1
   8   0  32   55.00    2.40   1
  -8   0 -32   50.80    2.30   1
   8   0  35    0.30    1.10   1
  -8   0 -35   -0.10    1.20   1
   8   0  38   29.60    2.00   1
  -8   0 -38   31.80    2.00   1
   8   0  41    0.20    0.90   1
  -8   0 -41    2.00    1.50   1
   8   0  44    4.60    1.20   1
  -8   0 -44    5.00    1.50   1
   8   0  47    0.60    1.10   1
  -8   0 -47   -2.20    1.90   1
   8   0  50   38.50    2.20   1
  -8   0 -50   30.50    2.40   1
   8   0  53    1.70    1.60   1
  -8   0 -53    1.30    1.60   1
   8   0  56   95.10    4.60   1
  -8   0 -56   94.90    4.10   1
   8   0  59   -3.20    1.90   1
  -8   0 -59    1.90    2.00   1
   9  -8 -52    0.00    1.60   1
  -9   8  52   -1.30    1.30   1
   9  -8 -49    0.50    1.70   1
  -9   8  49    1.30    1.50   1
   9  -8 -46   20.80    2.20   1
  -9   8  46   20.00    1.90   1
   9  -8 -43   -0.30    1.60   1
  -9   8  43    2.10    1.20   1
   9  -8 -40    6.60    1.70   1
  -9   8  40    6.20    1.40   1
   9  -8 -37   -0.10    1.50   1
  -9   8  37   -0.10    1.00   1
   9  -8 -34  121.20    4.20   1
  -9   8  34  121.50    4.10   1
   9  -8 -31    4.00    1.40   1
  -9   8  31    6.40    1.40   1
   9  -8 -28    6.70    1.60   1
  -9   8  28    8.10    1.30   1
   9  -8 -25    2.20    1.10   1
  -9   8  25    1.70    1.00   1
   9  -8 -22    7.00    1.20   1
  -9   8  22    7.70    1.10   1
   9  -8 -19    3.60    1.10   1
  -9   8  19    2.20    1.30   1
   9  -8 -16   10.40    1.20   1
  -9   8  16    9.50    1.30   1
   9  -8 -13    0.20    0.90   1
  -9   8  13    0.20    1.00   1
   9  -8 -10   70.20    2.50   1
  -9   8  10   68.50    2.70   1
   9  -8  -7    2.70    0.90   1
  -9   8   7    2.40    1.10   1
   9  -8  -4   17.20    1.40   1
  -9   8   4   18.80    1.50   1
   9  -8  -1    0.00    0.90   1
  -9   8   1   -2.60    1.00   1
   9  -8   2   23.90    1.30   1
  -9   8  -2   24.40    1.80   1
   9  -8   5   14.00    1.00   1
  -9   8  -5   14.20    1.70   1
   9  -8   8   30.80    1.60   1
  -9   8  -8   32.20    2.10   1
   9  -8  11    8.20    1.00   1
  -9   8 -11    4.50    1.50   1
   9  -8  14    0.40    1.00   1
  -9   8 -14    0.70    1.10   1
   9  -8  17   15.60    1.40   1
  -9   8 -17   15.40    1.30   1
   9  -8  20    0.90    1.00   1
  -9   8 -20    0.00    0.90   1
   9  -8  23   22.60    1.60   1
  -9   8 -23   24.20    1.50   1
   9  -8  26    8.50    1.20   1
  -9   8 -26    6.00    1.20   1
   9  -8  29    1.50    0.90   1
  -9   8 -29    0.00    1.30   1
   9  -8  32   47.20    2.40   1
  -9   8 -32   48.60    2.50   1
   9  -8  35    9.50    1.40   1
  -9   8 -35    9.70    1.60   1
   9  -8  38   11.00    1.60   1
  -9   8 -38   10.30    1.80   1
   9  -8  41    2.80    1.40   1
  -9   8 -41    0.30    1.40   1
   9  -8  44   11.80    1.90   1
  -9   8 -44    7.00    2.00   1
   9  -8  47    6.90    1.60   1
  -9   8 -47    7.30    2.00   1
   9  -8  50    0.60    1.70   1
  -9   8 -50    1.50    2.20   1
   9  -8  53   -0.90    1.70   1
  -9   8 -53   -3.30    2.10   1
   9  -7 -56   11.10    2.40   1
  -9   7  56   10.10    1.90   1
   9  -7 -53    4.70    2.10   1
  -9   7  53    6.20    1.80   1
   9  -7 -50    9.00    1.90   1
  -9   7  50    9.60    1.70   1
   9  -7 -47    0.30    1.40   1
  -9   7  47    1.60    1.20   1
   9  -7 -44   26.30    2.30   1
  -9   7  44   28.40    1.80   1
   9  -7 -41   18.70    1.90   1
  -9   7  41   19.60    1.40   1
   9  -7 -38   42.00    2.40   1
  -9   7  38   45.10    1.90   1
   9  -7 -35   -1.30    1.40   1
  -9   7  35    0.90    0.80   1
   9  -7 -32   38.70    2.30   1
  -9   7  32   39.00    1.90   1
   9  -7 -29   33.20    1.80   1
  -9   7  29   29.20    1.40   1
   9  -7 -26   39.00    1.90   1
  -9   7  26   33.20    1.80   1
   9  -7 -23   14.60    1.30   1
  -9   7  23   15.30    1.10   1
   9  -7 -20    1.90    0.80   1
  -9   7  20    2.20    0.90   1
   9  -7 -17    6.40    1.10   1
  -9   7  17    7.00    1.00   1
   9  -7 -14   -0.20    0.90   1
  -9   7  14    3.20    0.90   1
   9  -7 -11   26.20    1.40   1
  -9   7  11   23.40    1.40   1
   9  -7  -8   58.70    2.00   1
  -9   7   8   63.80    2.20   1
   9  -7  -5    1.30    0.80   1
  -9   7   5    1.30    1.10   1
   9  -7  -2   51.00    1.80   1
  -9   7   2   55.00    2.30   1
   9  -7   1   11.30    1.00   1
  -9   7  -1   12.30    1.60   1
   9  -7   4   42.20    1.50   1
  -9   7  -4   41.80    2.00   1
   9  -7   7    0.40    0.60   1
  -9   7  -7    2.50    1.10   1
   9  -7  10   42.60    1.50   1
  -9   7 -10   49.10    2.20   1
   9  -7  13   16.70    1.10   1
  -9   7 -13   16.80    1.40   1
   9  -7  16   25.60    1.40   1
  -9   7 -16   28.50    1.80   1
   9  -7  19   -0.40    0.70   1
  -9   7 -19   -0.30    1.00   1
   9  -7  22   20.70    1.30   1
  -9   7 -22   18.80    1.80   1
   9  -7  25   16.60    1.20   1
  -9   7 -25   17.70    1.30   1
   9  -7  28   41.20    2.20   1
  -9   7 -28   43.00    2.00   1
   9  -7  31    5.00    1.20   1
  -9   7 -31    3.30    1.10   1
   9  -7  34   91.40    3.40   1
  -9   7 -34   98.10    3.30   1
   9  -7  37    9.60    1.30   1
  -9   7 -37    7.60    1.30   1
   9  -7  40    6.30    1.20   1
  -9   7 -40    4.30    1.40   1
   9  -7  43    4.80    1.40   1
  -9   7 -43    7.00    1.30   1
   9  -7  46   17.30    1.90   1
  -9   7 -46   18.20    1.80   1
   9  -7  49    5.40    1.50   1
  -9   7 -49    3.50    1.40   1
   9  -7  52   21.50    2.20   1
  -9   7 -52   21.20    2.20   1
   9  -7  55    8.10    2.20   1
  -9   7 -55    7.20    3.00   1
   9  -7  58  146.80    6.40   1
  -9   7 -58  148.70    7.80   1
   9  -6 -60  101.50    5.30   1
  -9   6  60   97.50    4.40   1
   9  -6 -57    1.50    2.10   1
  -9   6  57    4.10    1.70   1
   9  -6 -54    8.30    2.40   1
  -9   6  54    5.10    1.50   1
   9  -6 -51    1.40    1.90   1
  -9   6  51   -0.90    1.10   1
   9  -6 -48   14.20    2.10   1
  -9   6  48   11.60    1.40   1
   9  -6 -45   -0.20    1.40   1
  -9   6  45    0.10    1.00   1
   9  -6 -42   10.40    1.70   1
  -9   6  42    9.10    1.20   1
   9  -6 -39    1.50    1.20   1
  -9   6  39    2.10    0.90   1
   9  -6 -36  289.00    8.00   1
  -9   6  36  286.10    5.90   1
   9  -6 -33    0.20    1.30   1
  -9   6  33    0.10    0.70   1
   9  -6 -30   25.50    1.80   1
  -9   6  30   23.50    1.30   1
   9  -6 -27    2.10    1.20   1
  -9   6  27    2.50    0.80   1
   9  -6 -24   57.20    2.10   1
  -9   6  24   57.50    1.90   1
   9  -6 -21    0.10    0.90   1
  -9   6  21   -0.10    0.80   1
   9  -6 -18    1.20    0.80   1
  -9   6  18    0.00    0.80   1
   9  -6 -15    1.20    0.70   1
  -9   6  15    1.40    0.80   1
   9  -6 -12  389.80    6.80   1
  -9   6  12  394.60    7.50   1
   9  -6  -9    1.60    0.70   1
  -9   6   9    1.20    0.90   1
   9  -6  -6   57.80    1.70   1
  -9   6   6   56.40    1.80   1
   9  -6  -3   -0.50    0.60   1
  -9   6   3    0.30    1.00   1
   9  -6   0  124.70    2.60   1
  -9   6   0  119.30    3.30   1
   9  -6   3    6.90    0.80   1
  -9   6  -3    5.70    1.10   1
   9  -6   6    2.50    0.70   1
  -9   6  -6    2.20    1.00   1
   9  -6   9    0.70    0.60   1
  -9   6  -9    2.10    0.90   1
   9  -6  12  371.90    7.10   1
  -9   6 -12  360.10    7.70   1
   9  -6  15    2.30    0.80   1
  -9   6 -15    3.90    1.00   1
   9  -6  18  172.60    4.00   1
  -9   6 -18  178.00    4.20   1
   9  -6  21    0.40    0.90   1
  -9   6 -21   -0.50    0.80   1
   9  -6  24  178.20    4.60   1
  -9   6 -24  179.40    4.30   1
   9  -6  27    1.60    1.00   1
  -9   6 -27    1.00    1.00   1
   9  -6  30   19.00    1.80   1
  -9   6 -30   19.40    1.60   1
   9  -6  33   -0.30    1.00   1
  -9   6 -33    0.20    1.20   1
   9  -6  36   59.90    2.70   1
  -9   6 -36   61.60    2.70   1
   9  -6  39    6.60    1.30   1
  -9   6 -39    5.20    1.30   1
   9  -6  42   41.50    2.10   1
  -9   6 -42   39.00    2.30   1
   9  -6  45    1.00    1.10   1
  -9   6 -45    1.30    1.10   1
   9  -6  48  163.40    5.10   1
  -9   6 -48  174.00    5.40   1
   9  -6  51    2.90    1.20   1
  -9   6 -51    3.30    1.50   1
   9  -6  54    6.10    1.40   1
  -9   6 -54    4.30    1.60   1
   9  -6  57   -0.30    1.80   1
  -9   6 -57   -0.20    1.70   1
   9  -6  60    3.00    2.00   1
  -9   6 -60    2.90    2.10   1
   9  -5 -61   -1.10    2.10   1
  -9   5  61    0.10    1.30   1
   9  -5 -58  214.80    8.40   1
  -9   5  58  204.90    6.20   1
   9  -5 -55    5.60    2.30   1
  -9   5  55    7.10    1.60   1
   9  -5 -52   -0.30    1.90   1
  -9   5  52    0.80    1.20   1
   9  -5 -49    1.80    1.60   1
  -9   5  49    1.00    1.10   1
   9  -5 -46    0.30    1.20   1
  -9   5  46   -0.60    0.90   1
   9  -5 -43    2.10    1.30   1
  -9   5  43    2.00    0.90   1
   9  -5 -40    4.70    1.30   1
  -9   5  40    3.80    0.90   1
   9  -5 -37    9.40    1.60   1
  -9   5  37    8.30    1.10   1
   9  -5 -34  247.50    6.20   1
  -9   5  34  245.10    4.70   1
   9  -5 -31    1.90    0.90   1
  -9   5  31    3.30    0.80   1
   9  -5 -28   92.80    2.80   1
  -9   5  28   91.60    2.30   1
   9  -5 -25   16.30    1.30   1
  -9   5  25   15.90    1.00   1
   9  -5 -22    7.30    1.10   1
  -9   5  22    5.60    0.80   1
   9  -5 -19    0.10    0.90   1
  -9   5  19   -0.10    0.70   1
   9  -5 -16   65.30    2.00   1
  -9   5  16   59.20    2.10   1
   9  -5 -13   17.70    1.00   1
  -9   5  13   18.40    1.30   1
   9  -5 -10   86.90    2.10   1
  -9   5  10   82.60    2.20   1
   9  -5  -7    8.10    0.80   1
  -9   5   7    6.80    0.90   1
   9  -5  -4   75.10    1.90   1
  -9   5   4   74.90    2.30   1
   9  -5  -1    1.90    0.60   1
  -9   5   1    2.10    0.80   1
   9  -5   2   20.30    0.90   1
  -9   5  -2   19.40    1.10   1
   9  -5   5   13.80    0.90   1
  -9   5  -5   15.40    1.20   1
   9  -5   8  137.10    3.00   1
  -9   5  -8  137.10    3.40   1
   9  -5  11    0.70    0.70   1
  -9   5 -11   -1.00    0.90   1
   9  -5  14    0.40    0.60   1
  -9   5 -14    0.80    0.80   1
   9  -5  17    0.10    0.70   1
  -9   5 -17    0.30    0.80   1
   9  -5  20   31.30    1.50   1
  -9   5 -20   32.60    1.70   1
   9  -5  23    0.20    1.00   1
  -9   5 -23    1.20    0.90   1
   9  -5  26   36.70    1.90   1
  -9   5 -26   35.70    1.70   1
   9  -5  29    0.70    1.10   1
  -9   5 -29    0.80    0.90   1
   9  -5  32  103.30    3.80   1
  -9   5 -32  106.30    3.50   1
   9  -5  35    0.80    1.10   1
  -9   5 -35   -0.50    1.20   1
   9  -5  38   56.00    2.50   1
  -9   5 -38   53.40    2.60   1
   9  -5  41    4.60    1.20   1
  -9   5 -41    8.10    1.60   1
   9  -5  44    3.10    1.10   1
  -9   5 -44    2.10    1.10   1
   9  -5  47    2.10    1.10   1
  -9   5 -47   -0.60    1.00   1
   9  -5  50   30.00    2.10   1
  -9   5 -50   30.70    2.20   1
   9  -5  53    6.20    1.40   1
  -9   5 -53    1.90    1.30   1
   9  -5  56   41.00    2.50   1
  -9   5 -56   39.10    2.40   1
   9  -5  59    2.50    1.70   1
  -9   5 -59    0.30    1.90   1
   9  -4 -59    7.00    2.40   1
  -9   4  59   -0.40    1.50   1
   9  -4 -56   42.20    3.40   1
  -9   4  56   37.90    2.60   1
   9  -4 -53    7.40    2.60   1
  -9   4  53    4.80    1.40   1
   9  -4 -50   38.70    3.10   1
  -9   4  50   28.90    2.20   1
   9  -4 -47   -0.80    1.70   1
  -9   4  47    1.30    1.20   1
   9  -4 -44    3.10    1.60   1
  -9   4  44    2.20    1.10   1
   9  -4 -41    5.80    1.40   1
  -9   4  41    8.60    1.10   1
   9  -4 -38   58.10    2.80   1
  -9   4  38   53.80    2.00   1
   9  -4 -35    0.50    1.10   1
  -9   4  35    0.30    0.80   1
   9  -4 -32   98.10    3.20   1
  -9   4  32  102.00    2.50   1
   9  -4 -29    0.60    0.90   1
  -9   4  29    0.00    0.60   1
   9  -4 -26   35.30    1.70   1
  -9   4  26   36.20    1.40   1
   9  -4 -23    1.20    0.80   1
  -9   4  23   -1.30    0.80   1
   9  -4 -20   29.90    1.30   1
  -9   4  20   30.20    1.20   1
   9  -4 -17    0.00    0.70   1
  -9   4  17    0.10    0.60   1
   9  -4 -14    0.70    0.60   1
  -9   4  14    1.10    0.70   1
   9  -4 -11    0.20    0.60   1
  -9   4  11    0.00    0.60   1
   9  -4  -8  132.50    2.60   1
  -9   4   8  133.60    3.00   1
   9  -4  -5   13.80    0.90   1
  -9   4   5   14.30    1.10   1
   9  -4  -2   21.50    1.00   1
  -9   4   2   20.10    1.30   1
   9  -4   1    1.70    0.50   1
  -9   4  -1    1.80    0.70   1
   9  -4   4   79.10    1.80   1
  -9   4  -4   76.80    2.10   1
   9  -4   7    8.90    0.90   1
  -9   4  -7    8.70    1.00   1
   9  -4  10   86.40    2.20   1
  -9   4 -10   79.40    2.20   1
   9  -4  13   16.80    1.10   1
  -9   4 -13   18.30    1.40   1
   9  -4  16   61.20    2.00   1
  -9   4 -16   61.70    2.20   1
   9  -4  19    2.40    1.00   1
  -9   4 -19    0.40    0.90   1
   9  -4  22    5.20    1.00   1
  -9   4 -22    7.00    1.00   1
   9  -4  25   16.10    1.40   1
  -9   4 -25   15.60    1.30   1
   9  -4  28   87.90    3.40   1
  -9   4 -28   90.30    3.10   1
   9  -4  31    2.50    1.10   1
  -9   4 -31    3.70    1.10   1
   9  -4  34  252.10    7.20   1
  -9   4 -34  247.50    5.80   1
   9  -4  37    9.10    1.50   1
  -9   4 -37    9.40    1.30   1
   9  -4  40    2.80    1.20   1
  -9   4 -40    1.80    1.00   1
   9  -4  43    1.40    1.10   1
  -9   4 -43    0.60    1.20   1
   9  -4  46    0.90    1.20   1
  -9   4 -46    1.00    1.30   1
   9  -4  49    2.30    1.40   1
  -9   4 -49    2.80    1.30   1
   9  -4  52    1.20    1.20   1
  -9   4 -52    1.40    1.10   1
   9  -4  55   11.10    1.70   1
  -9   4 -55    5.20    1.60   1
   9  -4  58  193.70    6.10   1
  -9   4 -58  190.70    5.70   1
   9  -4  61   -1.00    1.80   1
  -9   4 -61    0.40    1.50   1
   9  -3 -60   11.10    2.60   1
  -9   3  60    5.70    2.50   1
   9  -3 -57   -0.60    2.30   1
  -9   3  57   -0.70    1.50   1
   9  -3 -54    8.10    2.40   1
  -9   3  54    7.10    1.50   1
   9  -3 -51    4.40    2.20   1
  -9   3  51    7.60    1.60   1
   9  -3 -48  179.40    7.90   1
  -9   3  48  166.90    5.50   1
   9  -3 -45    0.10    1.90   1
  -9   3  45    0.00    1.10   1
   9  -3 -42   45.90    3.30   1
  -9   3  42   41.80    2.20   1
   9  -3 -39    3.70    1.30   1
  -9   3  39    4.40    1.10   1
   9  -3 -36   70.30    3.20   1
  -9   3  36   63.50    2.10   1
   9  -3 -33    1.60    1.30   1
  -9   3  33    0.00    0.90   1
   9  -3 -30   19.30    1.50   1
  -9   3  30   18.10    1.20   1
   9  -3 -27    2.00    0.90   1
  -9   3  27   -0.20    0.80   1
   9  -3 -24  175.60    4.20   1
  -9   3  24  172.10    3.70   1
   9  -3 -21   -0.20    0.80   1
  -9   3  21   -0.60    0.70   1
   9  -3 -18  172.80    4.10   1
  -9   3  18  177.00    3.60   1
   9  -3 -15    1.20    0.80   1
  -9   3  15    5.20    0.80   1
   9  -3 -12  367.10    5.90   1
  -9   3  12  362.40    6.30   1
   9  -3  -9    0.50    0.60   1
  -9   3   9    1.80    0.80   1
   9  -3  -6    3.50    0.70   1
  -9   3   6    1.70    0.70   1
   9  -3  -3    5.00    0.70   1
  -9   3   3    4.30    0.80   1
   9  -3   0  119.20    2.50   1
  -9   3   0  122.90    2.80   1
   9  -3   3    0.60    0.70   1
  -9   3  -3    0.00    0.70   1
   9  -3   6   56.70    1.90   1
  -9   3  -6   57.10    1.80   1
   9  -3   9    1.70    0.70   1
  -9   3  -9    2.50    0.90   1
   9  -3  12  410.00    6.60   1
  -9   3 -12  412.40    7.80   1
   9  -3  15    1.20    0.80   1
  -9   3 -15   -0.10    0.90   1
   9  -3  18    1.20    0.80   1
  -9   3 -18    2.20    1.00   1
   9  -3  21    0.50    0.80   1
  -9   3 -21    0.00    0.80   1
   9  -3  24   60.50    2.50   1
  -9   3 -24   57.70    2.00   1
   9  -3  27    2.80    1.20   1
  -9   3 -27    3.80    1.00   1
   9  -3  30   28.30    2.20   1
  -9   3 -30   28.00    1.70   1
   9  -3  33   -0.20    1.20   1
  -9   3 -33    0.60    0.90   1
   9  -3  36  270.70    7.50   1
  -9   3 -36  281.40    6.50   1
   9  -3  39    3.90    1.50   1
  -9   3 -39    1.40    1.20   1
   9  -3  42    8.20    1.30   1
  -9   3 -42    8.40    1.60   1
   9  -3  45    1.10    1.40   1
  -9   3 -45    0.70    1.30   1
   9  -3  48   14.10    1.60   1
  -9   3 -48   12.10    1.70   1
   9  -3  51   -0.70    1.30   1
  -9   3 -51    2.40    1.60   1
   9  -3  54    4.50    1.40   1
  -9   3 -54    6.90    1.60   1
   9  -3  57    0.40    1.60   1
  -9   3 -57   -1.50    1.40   1
   9  -3  60   95.40    3.90   1
  -9   3 -60   98.70    3.90   1
   9  -2 -58  153.80    7.70   1
  -9   2  58  139.10    7.10   1
   9  -2 -55    9.20    2.50   1
  -9   2  55    4.70    2.10   1
   9  -2 -52   20.20    2.90   1
  -9   2  52   22.50    3.10   1
   9  -2 -49    6.50    2.10   1
  -9   2  49    5.40    1.90   1
   9  -2 -46   21.60    2.60   1
  -9   2  46   16.20    1.60   1
   9  -2 -43    6.80    2.40   1
  -9   2  43    6.60    1.10   1
   9  -2 -40    8.00    1.60   1
  -9   2  40    6.40    1.00   1
   9  -2 -37    8.60    1.40   1
  -9   2  37   10.10    1.20   1
   9  -2 -34   93.90    3.30   1
  -9   2  34   94.70    2.70   1
   9  -2 -31    5.30    1.20   1
  -9   2  31    6.10    0.90   1
   9  -2 -28   42.00    1.70   1
  -9   2  28   41.10    1.50   1
   9  -2 -25   15.00    1.30   1
  -9   2  25   14.80    1.00   1
   9  -2 -22   19.00    1.40   1
  -9   2  22   18.10    1.00   1
   9  -2 -19    0.40    0.90   1
  -9   2  19   -1.20    0.60   1
   9  -2 -16   25.20    1.50   1
  -9   2  16   24.30    1.10   1
   9  -2 -13   15.70    1.20   1
  -9   2  13   14.90    1.00   1
   9  -2 -10   47.50    2.00   1
  -9   2  10   47.90    1.80   1
   9  -2  -7    0.80    0.60   1
  -9   2   7    0.40    0.60   1
   9  -2  -4   46.60    2.20   1
  -9   2   4   46.40    1.90   1
   9  -2  -1   12.50    1.00   1
  -9   2   1   13.30    1.20   1
   9  -2   2   52.20    1.60   1
  -9   2  -2   55.40    2.00   1
   9  -2   5    0.30    0.60   1
  -9   2  -5    0.50    0.80   1
   9  -2   8   61.90    1.80   1
  -9   2  -8   64.70    2.20   1
   9  -2  11   27.00    1.40   1
  -9   2 -11   24.50    1.60   1
   9  -2  14    3.20    0.80   1
  -9   2 -14    4.70    1.00   1
   9  -2  17    6.40    0.90   1
  -9   2 -17    6.60    1.10   1
   9  -2  20    3.60    1.00   1
  -9   2 -20    2.70    1.00   1
   9  -2  23   16.60    1.30   1
  -9   2 -23   19.90    1.50   1
   9  -2  26   37.00    2.00   1
  -9   2 -26   34.40    2.00   1
   9  -2  29   31.20    2.00   1
  -9   2 -29   34.30    1.90   1
   9  -2  32   40.20    2.20   1
  -9   2 -32   36.40    2.00   1
   9  -2  35   -1.00    1.30   1
  -9   2 -35   -0.10    1.30   1
   9  -2  38   44.90    2.80   1
  -9   2 -38   49.80    2.60   1
   9  -2  41   21.50    1.90   1
  -9   2 -41   16.90    1.70   1
   9  -2  44   29.30    2.00   1
  -9   2 -44   29.70    2.00   1
   9  -2  47    2.80    1.40   1
  -9   2 -47    2.30    1.50   1
   9  -2  50   12.10    1.50   1
  -9   2 -50   12.30    1.70   1
   9  -2  53    8.90    1.80   1
  -9   2 -53    2.90    1.70   1
   9  -2  56    8.30    1.60   1
  -9   2 -56   11.50    1.90   1
   9  -1 -53    3.10    3.00   1
  -9   1  53    3.50    2.20   1
   9  -1 -50   -1.10    3.20   1
  -9   1  50   -1.00    2.00   1
   9  -1 -47    2.60    2.40   1
  -9   1  47    5.40    2.00   1
   9  -1 -44   10.80    2.60   1
  -9   1  44   11.10    1.90   1
   9  -1 -41   -1.70    2.10   1
  -9   1  41   -0.50    1.30   1
   9  -1 -38   11.60    2.30   1
  -9   1  38   11.60    1.30   1
   9  -1 -35    5.70    2.30   1
  -9   1  35    9.90    1.30   1
   9  -1 -32   47.70    2.50   1
  -9   1  32   50.40    2.00   1
   9  -1 -29    1.20    1.20   1
  -9   1  29    1.10    1.00   1
   9  -1 -26    4.60    1.30   1
  -9   1  26    6.90    0.90   1
   9  -1 -23   22.30    1.80   1
  -9   1  23   25.00    1.40   1
   9  -1 -20    2.50    1.20   1
  -9   1  20    1.90    0.90   1
   9  -1 -17   15.60    1.70   1
  -9   1  17   15.50    1.00   1
   9  -1 -14    0.50    1.20   1
  -9   1  14    2.50    0.80   1
   9  -1 -11    5.80    1.20   1
  -9   1  11    7.50    0.90   1
   9  -1  -8   30.30    1.90   1
  -9   1   8   33.60    1.40   1
   9  -1  -5   14.00    1.30   1
  -9   1   5   15.80    1.20   1
   9  -1  -2   21.80    1.40   1
  -9   1   2   20.00    1.30   1
   9  -1   1   -0.60    0.90   1
  -9   1  -1   -0.80    0.90   1
   9  -1   4   17.30    1.30   1
  -9   1  -4   19.10    1.30   1
   9  -1   7    3.60    1.10   1
  -9   1  -7    3.60    1.10   1
   9  -1  10   69.10    2.40   1
  -9   1 -10   68.60    2.40   1
   9  -1  13   -0.10    0.80   1
  -9   1 -13    1.10    1.00   1
   9  -1  16    9.50    1.10   1
  -9   1 -16   10.40    1.20   1
   9  -1  19    3.70    1.00   1
  -9   1 -19    2.90    1.10   1
   9  -1  22    7.40    1.10   1
  -9   1 -22    6.80    1.20   1
   9  -1  25   -0.20    1.40   1
  -9   1 -25    0.50    1.10   1
   9  -1  28    8.50    1.50   1
  -9   1 -28    5.90    1.40   1
   9  -1  31    5.80    1.30   1
  -9   1 -31    6.50    1.60   1
   9  -1  34  128.20    4.20   1
  -9   1 -34  125.10    4.80   1
   9  -1  37    2.50    1.70   1
  -9   1 -37    1.30    1.70   1
   9  -1  40    3.10    1.50   1
  -9   1 -40    3.30    1.30   1
   9  -1  43    2.90    1.30   1
  -9   1 -43    0.90    1.60   1
   9  -1  46   19.60    2.10   1
  -9   1 -46   21.10    2.40   1
   9  -1  49   -0.80    1.30   1
  -9   1 -49   -1.60    1.50   1
   9  -1  52    3.40    1.80   1
  -9   1 -52    1.70    1.50   1
   9   0 -48  227.60    9.80   1
  -9   0  48  200.10    7.70   1
   9   0 -45    0.20    2.70   1
  -9   0  45   -1.00    1.70   1
   9   0 -42  102.50    4.80   1
  -9   0  42  103.00    4.60   1
   9   0 -39   -0.30    2.20   1
  -9   0  39    0.30    1.50   1
   9   0 -36   31.20    2.60   1
  -9   0  36   33.00    2.20   1
   9   0 -33    0.00    1.40   1
  -9   0  33    0.20    1.10   1
   9   0 -30   55.80    2.90   1
  -9   0  30   52.90    2.30   1
   9   0 -27    0.10    1.30   1
  -9   0  27    0.10    0.90   1
   9   0 -24  138.10    4.50   1
  -9   0  24  126.80    3.80   1
   9   0 -21    1.00    1.30   1
  -9   0  21    0.30    1.00   1
   9   0 -18  236.60    6.20   1
  -9   0  18  234.30    6.00   1
   9   0 -15   -1.20    1.10   1
  -9   0  15   -0.40    0.90   1
   9   0 -12  195.40    6.00   1
  -9   0  12  178.70    4.90   1
   9   0  -9    0.70    1.00   1
  -9   0   9   -0.10    0.90   1
   9   0  -6   53.60    2.60   1
  -9   0   6   56.30    2.20   1
   9   0  -3    0.20    1.20   1
  -9   0   3    1.40    1.00   1
   9   0   0   55.50    2.30   1
  -9   0   0   56.60    2.20   1
   9   0   3   -0.70    1.10   1
  -9   0  -3    1.00    1.00   1
   9   0   6  236.40    5.50   1
  -9   0  -6  246.40    5.50   1
   9   0   9   -0.10    1.10   1
  -9   0  -9    1.30    1.10   1
   9   0  12  501.10    9.90   1
  -9   0 -12  514.00   10.00   1
   9   0  15   -0.30    1.00   1
  -9   0 -15    0.80    1.00   1
   9   0  18   14.60    1.80   1
  -9   0 -18   15.80    1.50   1
   9   0  21   -0.50    1.30   1
  -9   0 -21   -0.50    1.30   1
   9   0  24   -1.20    1.40   1
  -9   0 -24   -0.70    1.40   1
   9   0  27    0.20    1.40   1
  -9   0 -27    0.80    1.20   1
   9   0  30   32.80    2.40   1
  -9   0 -30   37.90    2.40   1
   9   0  33    0.20    1.60   1
  -9   0 -33   -2.30    1.80   1
   9   0  36  387.00   13.60   1
  -9   0 -36  411.60   12.80   1
   9   0  39    2.10    1.40   1
  -9   0 -39   -0.50    1.40   1
   9   0  42    9.20    1.70   1
  -9   0 -42    7.50    1.90   1
   9   0  45    0.00    1.40   1
  -9   0 -45    0.10    1.60   1
   9   0  48    3.70    1.90   1
  -9   0 -48    4.70    1.70   1
  10  -9 -44   25.60    2.80   1
 -10   9  44   25.20    2.70   1
  10  -9 -41    1.70    1.90   1
 -10   9  41    0.90    1.60   1
  10  -9 -38    1.00    1.70   1
 -10   9  38   -2.70    1.40   1
  10  -9 -35   -3.60    2.40   1
 -10   9  35    1.50    1.70   1
  10  -9 -32   -1.70    1.60   1
 -10   9  32    0.80    2.00   1
  10  -9 -29    7.80    1.80   1
 -10   9  29    7.30    1.90   1
  10  -9 -26    3.10    1.50   1
 -10   9  26    2.70    1.90   1
  10  -9 -23    1.00    1.30   1
 -10   9  23    2.70    1.60   1
  10  -9 -20   12.70    1.50   1
 -10   9  20   17.30    2.00   1
  10  -9 -17   11.60    1.50   1
 -10   9  17   13.00    1.60   1
  10  -9 -14    3.40    1.20   1
 -10   9  14    1.30    1.20   1
  10  -9 -11   19.90    1.70   1
 -10   9  11   20.30    1.90   1
  10  -9  -8    0.30    1.00   1
 -10   9   8    3.00    1.30   1
  10  -9  -5    2.70    1.20   1
 -10   9   5    4.60    1.20   1
  10  -9  -2   32.40    1.90   1
 -10   9   2   31.10    2.30   1
  10  -9   1   29.80    1.70   1
 -10   9  -1   28.30    1.90   1
  10  -9   4    0.90    1.10   1
 -10   9  -4   -0.40    1.20   1
  10  -9   7    1.70    1.10   1
 -10   9  -7    3.40    1.50   1
  10  -9  10   12.00    1.50   1
 -10   9 -10    7.60    1.70   1
  10  -9  13   12.20    1.50   1
 -10   9 -13   11.10    1.60   1
  10  -9  16   -2.50    1.40   1
 -10   9 -16    0.00    1.40   1
  10  -9  19    3.30    1.30   1
 -10   9 -19    0.80    1.40   1
  10  -9  22   47.70    2.40   1
 -10   9 -22   48.70    2.80   1
  10  -9  25   10.00    1.40   1
 -10   9 -25    6.90    1.70   1
  10  -9  28    4.30    1.60   1
 -10   9 -28    5.00    1.80   1
  10  -9  31    3.50    1.50   1
 -10   9 -31    3.10    1.60   1
  10  -9  34   40.80    2.60   1
 -10   9 -34   34.30    2.60   1
  10  -9  37    7.30    1.70   1
 -10   9 -37    8.30    2.20   1
  10  -9  40    2.50    1.60   1
 -10   9 -40    2.10    2.90   1
  10  -9  43    4.20    1.50   1
 -10   9 -43    5.20    2.00   1
  10  -8 -48   94.90    4.70   1
 -10   8  48  101.00    3.80   1
  10  -8 -45    8.20    2.20   1
 -10   8  45    7.80    1.40   1
  10  -8 -42    1.40    1.60   1
 -10   8  42    0.30    1.40   1
  10  -8 -39   32.60    2.80   1
 -10   8  39   37.90    2.20   1
  10  -8 -36   20.30    2.10   1
 -10   8  36   21.90    2.00   1
  10  -8 -33   39.40    2.70   1
 -10   8  33   41.00    2.30   1
  10  -8 -30   13.30    1.80   1
 -10   8  30   11.80    1.60   1
  10  -8 -27   15.80    1.80   1
 -10   8  27   14.10    1.50   1
  10  -8 -24  227.20    5.70   1
 -10   8  24  215.40    5.00   1
  10  -8 -21   98.30    3.30   1
 -10   8  21   85.60    2.80   1
  10  -8 -18   24.60    1.80   1
 -10   8  18   24.20    1.50   1
  10  -8 -15    3.30    1.20   1
 -10   8  15    3.10    1.50   1
  10  -8 -12   55.50    2.40   1
 -10   8  12   58.00    2.60   1
  10  -8  -9   96.70    3.00   1
 -10   8   9   95.20    3.40   1
  10  -8  -6    1.90    0.90   1
 -10   8   6    1.00    1.10   1
  10  -8  -3    0.10    0.90   1
 -10   8   3    2.00    1.30   1
  10  -8   0  282.90    5.80   1
 -10   8   0  282.00    7.10   1
  10  -8   3   86.10    2.50   1
 -10   8  -3   87.60    3.70   1
  10  -8   6   85.90    2.80   1
 -10   8  -6   80.50    3.60   1
  10  -8   9   27.20    1.80   1
 -10   8  -9   29.10    2.30   1
  10  -8  12   94.20    3.30   1
 -10   8 -12   88.90    3.50   1
  10  -8  15   54.10    2.40   1
 -10   8 -15   54.00    2.90   1
  10  -8  18    2.00    1.30   1
 -10   8 -18    2.90    1.30   1
  10  -8  21   54.40    2.50   1
 -10   8 -21   64.00    2.60   1
  10  -8  24  108.50    4.30   1
 -10   8 -24  100.20    3.20   1
  10  -8  27   10.90    1.70   1
 -10   8 -27   13.10    1.60   1
  10  -8  30   56.30    3.30   1
 -10   8 -30   60.20    2.90   1
  10  -8  33   38.80    2.90   1
 -10   8 -33   36.20    2.50   1
  10  -8  36  124.50    4.50   1
 -10   8 -36  125.70    4.90   1
  10  -8  39    0.30    1.30   1
 -10   8 -39   -0.60    1.50   1
  10  -8  42    0.50    1.60   1
 -10   8 -42    3.00    1.80   1
  10  -8  45   27.80    2.30   1
 -10   8 -45   29.50    2.80   1
  10  -8  48   21.20    2.30   1
 -10   8 -48   30.40    3.10   1
  10  -7 -49   11.30    2.20   1
 -10   7  49   12.40    1.90   1
  10  -7 -46  109.30    4.80   1
 -10   7  46  106.30    4.10   1
  10  -7 -43   13.40    2.00   1
 -10   7  43   15.90    1.60   1
  10  -7 -40    6.40    2.00   1
 -10   7  40    5.80    1.20   1
  10  -7 -37    8.00    2.10   1
 -10   7  37    4.50    1.10   1
  10  -7 -34   17.00    2.00   1
 -10   7  34   14.60    1.50   1
  10  -7 -31   26.00    2.10   1
 -10   7  31   23.70    1.60   1
  10  -7 -28    2.40    1.50   1
 -10   7  28   -0.90    0.90   1
  10  -7 -25    0.50    1.20   1
 -10   7  25    0.80    0.80   1
  10  -7 -22   75.50    2.70   1
 -10   7  22   78.60    2.60   1
  10  -7 -19   42.20    2.10   1
 -10   7  19   46.00    2.00   1
  10  -7 -16   17.10    1.50   1
 -10   7  16   17.60    1.60   1
  10  -7 -13    2.00    1.00   1
 -10   7  13    0.90    1.00   1
  10  -7 -10   16.00    1.30   1
 -10   7  10   14.00    1.60   1
  10  -7  -7   34.60    1.80   1
 -10   7   7   29.20    1.90   1
  10  -7  -4   19.40    1.30   1
 -10   7   4   20.00    1.70   1
  10  -7  -1   10.40    1.00   1
 -10   7   1   10.90    1.40   1
  10  -7   2   38.80    1.60   1
 -10   7  -2   40.50    2.10   1
  10  -7   5   20.70    1.40   1
 -10   7  -5   15.70    1.70   1
  10  -7   8   11.90    1.30   1
 -10   7  -8   11.50    1.50   1
  10  -7  11   18.20    1.60   1
 -10   7 -11   16.90    1.60   1
  10  -7  14   11.40    1.40   1
 -10   7 -14   11.70    1.40   1
  10  -7  17   11.10    1.30   1
 -10   7 -17    6.70    1.30   1
  10  -7  20   46.50    2.40   1
 -10   7 -20   51.70    2.30   1
  10  -7  23   26.80    2.00   1
 -10   7 -23   24.10    1.70   1
  10  -7  26    2.20    1.60   1
 -10   7 -26    3.60    1.30   1
  10  -7  29    3.40    1.30   1
 -10   7 -29    3.20    1.30   1
  10  -7  32   -0.40    1.20   1
 -10   7 -32    0.90    1.30   1
  10  -7  35   30.40    2.70   1
 -10   7 -35   31.60    2.10   1
  10  -7  38    5.10    1.50   1
 -10   7 -38    9.10    1.70   1
  10  -7  41    1.90    1.30   1
 -10   7 -41    3.80    1.50   1
  10  -7  44   46.10    2.60   1
 -10   7 -44   39.10    2.60   1
  10  -7  47   18.90    2.20   1
 -10   7 -47   20.40    2.40   1
  10  -7  50   16.60    2.00   1
 -10   7 -50   17.30    2.20   1
  10  -6 -53    2.10    2.70   1
 -10   6  53    7.40    2.00   1
  10  -6 -50   16.10    2.50   1
 -10   6  50    8.90    1.90   1
  10  -6 -47    9.00    2.10   1
 -10   6  47    8.70    1.70   1
  10  -6 -44   40.80    3.10   1
 -10   6  44   36.30    2.50   1
  10  -6 -41   14.50    1.90   1
 -10   6  41   10.10    1.40   1
  10  -6 -38    5.00    1.80   1
 -10   6  38    5.90    1.20   1
  10  -6 -35   27.20    2.20   1
 -10   6  35   34.50    1.80   1
  10  -6 -32    3.70    1.20   1
 -10   6  32    2.70    1.00   1
  10  -6 -29    1.70    1.00   1
 -10   6  29    1.00    0.80   1
  10  -6 -26    0.40    1.10   1
 -10   6  26    1.10    0.80   1
  10  -6 -23   79.90    2.90   1
 -10   6  23   76.60    2.50   1
  10  -6 -20   24.60    1.60   1
 -10   6  20   24.90    1.40   1
  10  -6 -17    8.30    1.00   1
 -10   6  17    5.80    0.90   1
  10  -6 -14   17.60    1.30   1
 -10   6  14   15.00    1.30   1
  10  -6 -11   63.30    2.10   1
 -10   6  11   68.90    2.80   1
  10  -6  -8    4.50    0.80   1
 -10   6   8    4.20    1.20   1
  10  -6  -5   33.50    1.40   1
 -10   6   5   32.40    1.70   1
  10  -6  -2   17.50    1.10   1
 -10   6   2   20.00    1.60   1
  10  -6   1   27.40    1.30   1
 -10   6  -1   28.70    1.90   1
  10  -6   4   16.70    1.20   1
 -10   6  -4   17.10    1.60   1
  10  -6   7   40.80    1.80   1
 -10   6  -7   43.50    2.00   1
  10  -6  10   19.90    1.30   1
 -10   6 -10   17.60    1.40   1
  10  -6  13   15.90    1.40   1
 -10   6 -13   14.60    1.40   1
  10  -6  16   12.60    1.40   1
 -10   6 -16   10.90    1.30   1
  10  -6  19   78.20    3.00   1
 -10   6 -19   78.60    2.80   1
  10  -6  22   84.80    3.10   1
 -10   6 -22   90.10    3.00   1
  10  -6  25    3.20    1.60   1
 -10   6 -25    4.80    1.40   1
  10  -6  28    0.80    1.30   1
 -10   6 -28   -0.90    1.30   1
  10  -6  31   59.70    3.30   1
 -10   6 -31   66.00    3.00   1
  10  -6  34   16.70    2.00   1
 -10   6 -34   18.40    1.90   1
  10  -6  37    1.40    1.30   1
 -10   6 -37    0.80    1.30   1
  10  -6  40    3.90    1.30   1
 -10   6 -40    3.20    2.00   1
  10  -6  43   35.40    2.20   1
 -10   6 -43   32.50    2.20   1
  10  -6  46  100.20    3.90   1
 -10   6 -46   97.80    4.30   1
  10  -6  49    5.70    1.60   1
 -10   6 -49    7.70    1.60   1
  10  -6  52    7.80    1.70   1
 -10   6 -52    5.10    1.70   1
  10  -5 -51   -0.60    2.40   1
 -10   5  51    1.20    1.50   1
  10  -5 -48   90.70    4.80   1
 -10   5  48   84.70    3.80   1
  10  -5 -45    3.30    2.00   1
 -10   5  45    0.90    1.20   1
  10  -5 -42    0.30    1.60   1
 -10   5  42    2.50    1.10   1
  10  -5 -39    2.20    1.40   1
 -10   5  39    1.50    1.30   1
  10  -5 -36   49.60    2.80   1
 -10   5  36   50.90    2.40   1
  10  -5 -33    0.00    1.20   1
 -10   5  33    0.90    1.00   1
  10  -5 -30   28.40    1.80   1
 -10   5  30   26.60    1.60   1
  10  -5 -27    2.00    1.10   1
 -10   5  27    3.80    1.10   1
  10  -5 -24  239.20    5.60   1
 -10   5  24  235.60    5.20   1
  10  -5 -21    0.10    1.10   1
 -10   5  21   -0.50    0.80   1
  10  -5 -18    7.20    1.00   1
 -10   5  18    4.80    1.00   1
  10  -5 -15    3.90    0.80   1
 -10   5  15    5.10    1.00   1
  10  -5 -12   80.00    2.20   1
 -10   5  12   76.90    2.40   1
  10  -5  -9    0.20    0.70   1
 -10   5   9   -0.30    0.80   1
  10  -5  -6   23.80    1.20   1
 -10   5   6   23.90    1.50   1
  10  -5  -3   -0.30    0.60   1
 -10   5   3    0.20    1.00   1
  10  -5   0  344.80    6.50   1
 -10   5   0  338.70    8.00   1
  10  -5   3    0.50    0.80   1
 -10   5  -3    0.70    1.10   1
  10  -5   6   25.00    1.40   1
 -10   5  -6   22.80    1.50   1
  10  -5   9    1.00    0.70   1
 -10   5  -9    0.70    1.10   1
  10  -5  12   81.60    2.60   1
 -10   5 -12   76.40    2.60   1
  10  -5  15    3.20    1.00   1
 -10   5 -15    1.80    1.00   1
  10  -5  18    4.20    1.10   1
 -10   5 -18    4.10    1.10   1
  10  -5  21    1.30    0.90   1
 -10   5 -21   -0.90    1.00   1
  10  -5  24  242.70    7.00   1
 -10   5 -24  244.90    6.20   1
  10  -5  27    1.80    1.30   1
 -10   5 -27    1.50    1.10   1
  10  -5  30   25.20    2.10   1
 -10   5 -30   28.70    2.00   1
  10  -5  33   -2.60    1.40   1
 -10   5 -33   -0.40    1.20   1
  10  -5  36   48.70    3.00   1
 -10   5 -36   46.40    2.60   1
  10  -5  39    4.50    1.40   1
 -10   5 -39    1.10    1.50   1
  10  -5  42    1.10    1.20   1
 -10   5 -42    0.00    1.50   1
  10  -5  45   -0.70    1.30   1
 -10   5 -45    4.40    1.80   1
  10  -5  48   80.50    3.50   1
 -10   5 -48   85.30    3.80   1
  10  -5  51    3.80    1.70   1
 -10   5 -51    4.20    1.60   1
  10  -4 -52    8.90    2.20   1
 -10   4  52    9.50    1.80   1
  10  -4 -49    3.60    1.80   1
 -10   4  49    3.80    1.60   1
  10  -4 -46  104.70    5.10   1
 -10   4  46   99.20    4.10   1
  10  -4 -43   34.10    3.00   1
 -10   4  43   36.10    2.40   1
  10  -4 -40    3.10    1.60   1
 -10   4  40    3.50    1.20   1
  10  -4 -37    1.20    1.20   1
 -10   4  37    0.40    1.00   1
  10  -4 -34   16.40    1.30   1
 -10   4  34   16.20    1.30   1
  10  -4 -31   61.50    2.60   1
 -10   4  31   60.90    2.30   1
  10  -4 -28    0.80    1.00   1
 -10   4  28   -1.50    0.80   1
  10  -4 -25    2.80    1.20   1
 -10   4  25    4.60    1.20   1
  10  -4 -22   82.30    2.80   1
 -10   4  22   81.20    2.60   1
  10  -4 -19   77.80    2.70   1
 -10   4  19   81.30    2.50   1
  10  -4 -16   10.80    1.00   1
 -10   4  16   10.20    1.00   1
  10  -4 -13   15.50    1.10   1
 -10   4  13   13.10    1.20   1
  10  -4 -10   21.20    1.30   1
 -10   4  10   18.90    1.40   1
  10  -4  -7   48.60    1.70   1
 -10   4   7   45.20    1.80   1
  10  -4  -4   16.20    1.10   1
 -10   4   4   16.30    1.20   1
  10  -4  -1   26.60    1.20   1
 -10   4   1   27.90    1.60   1
  10  -4   2   18.80    1.20   1
 -10   4  -2   16.70    1.40   1
  10  -4   5   32.10    1.40   1
 -10   4  -5   33.00    1.70   1
  10  -4   8    4.20    0.80   1
 -10   4  -8    4.70    1.10   1
  10  -4  11   66.70    2.40   1
 -10   4 -11   62.80    2.40   1
  10  -4  14   18.80    1.50   1
 -10   4 -14   17.60    1.50   1
  10  -4  17    6.80    1.40   1
 -10   4 -17    6.30    1.20   1
  10  -4  20   26.80    1.90   1
 -10   4 -20   25.60    1.70   1
  10  -4  23   79.30    3.10   1
 -10   4 -23   84.20    3.30   1
  10  -4  26   -0.50    1.10   1
 -10   4 -26    0.60    1.30   1
  10  -4  29    3.50    1.50   1
 -10   4 -29    0.00    1.30   1
  10  -4  32    2.80    1.40   1
 -10   4 -32    2.30    1.40   1
  10  -4  35   27.10    2.30   1
 -10   4 -35   33.30    2.20   1
  10  -4  38    5.20    1.80   1
 -10   4 -38    4.30    1.60   1
  10  -4  41   12.10    1.70   1
 -10   4 -41   12.70    2.10   1
  10  -4  44   37.10    2.30   1
 -10   4 -44   38.50    2.80   1
  10  -4  47   12.10    1.80   1
 -10   4 -47   13.20    2.20   1
  10  -4  50   10.20    1.70   1
 -10   4 -50   14.20    2.30   1
  10  -4  53    3.00    1.90   1
 -10   4 -53    7.60    1.90   1
  10  -3 -50   18.70    3.00   1
 -10   3  50   17.40    2.70   1
  10  -3 -47   27.50    3.30   1
 -10   3  47   22.60    2.10   1
  10  -3 -44   44.70    3.90   1
 -10   3  44   41.40    2.70   1
  10  -3 -41    6.00    2.00   1
 -10   3  41    2.40    1.30   1
  10  -3 -38    7.10    2.30   1
 -10   3  38    7.20    1.50   1
  10  -3 -35   26.90    2.10   1
 -10   3  35   29.40    1.70   1
  10  -3 -32   -0.90    1.20   1
 -10   3  32   -0.60    0.90   1
  10  -3 -29    4.40    1.30   1
 -10   3  29    3.00    1.00   1
  10  -3 -26    3.30    1.30   1
 -10   3  26    3.20    1.00   1
  10  -3 -23   24.20    2.30   1
 -10   3  23   25.90    1.50   1
  10  -3 -20   51.20    2.60   1
 -10   3  20   46.80    1.90   1
  10  -3 -17    8.40    1.40   1
 -10   3  17   10.20    1.10   1
  10  -3 -14   11.10    1.30   1
 -10   3  14   13.20    1.10   1
  10  -3 -11   19.80    1.30   1
 -10   3  11   16.00    1.20   1
  10  -3  -8   10.40    1.20   1
 -10   3   8   11.20    1.30   1
  10  -3  -5   19.20    1.30   1
 -10   3   5   19.60    1.50   1
  10  -3  -2   38.00    1.70   1
 -10   3   2   36.60    1.80   1
  10  -3   1   10.00    1.10   1
 -10   3  -1    9.40    1.10   1
  10  -3   4   20.30    1.40   1
 -10   3  -4   20.80    1.40   1
  10  -3   7   29.30    1.50   1
 -10   3  -7   29.40    1.50   1
  10  -3  10   13.50    1.20   1
 -10   3 -10   12.70    1.20   1
  10  -3  13   -0.70    0.80   1
 -10   3 -13    0.10    1.00   1
  10  -3  16   16.30    1.40   1
 -10   3 -16   16.00    1.50   1
  10  -3  19   39.00    2.00   1
 -10   3 -19   39.10    2.10   1
  10  -3  22   78.10    3.20   1
 -10   3 -22   80.70    3.20   1
  10  -3  25    2.50    1.20   1
 -10   3 -25    2.40    1.30   1
  10  -3  28    1.10    1.80   1
 -10   3 -28   -2.10    1.40   1
  10  -3  31   23.50    2.20   1
 -10   3 -31   23.20    2.00   1
  10  -3  34   16.60    2.00   1
 -10   3 -34   12.00    1.90   1
  10  -3  37    7.60    1.90   1
 -10   3 -37    3.50    1.50   1
  10  -3  40    7.00    1.80   1
 -10   3 -40    6.50    1.70   1
  10  -3  43   11.10    1.70   1
 -10   3 -43   17.20    2.40   1
  10  -3  46  101.10    3.90   1
 -10   3 -46  111.20    5.50   1
  10  -3  49   13.00    1.80   1
 -10   3 -49   11.70    2.20   1
  10  -2 -48   32.10    6.30   1
 -10   2  48   30.30    3.60   1
  10  -2 -45   34.10    4.80   1
 -10   2  45   32.00    3.80   1
  10  -2 -42    3.50    2.70   1
 -10   2  42    3.70    1.70   1
  10  -2 -39   -2.60    2.70   1
 -10   2  39    0.90    1.30   1
  10  -2 -36  115.50    6.00   1
 -10   2  36  115.50    4.40   1
  10  -2 -33   35.70    3.20   1
 -10   2  33   37.40    2.10   1
  10  -2 -30   62.90    3.50   1
 -10   2  30   55.10    2.50   1
  10  -2 -27   12.30    2.00   1
 -10   2  27   13.00    1.20   1
  10  -2 -24   99.70    3.50   1
 -10   2  24   91.80    2.80   1
  10  -2 -21   54.80    2.80   1
 -10   2  21   56.60    2.30   1
  10  -2 -18    1.90    1.50   1
 -10   2  18    2.60    1.00   1
  10  -2 -15   55.40    3.00   1
 -10   2  15   54.50    2.20   1
  10  -2 -12   89.70    3.50   1
 -10   2  12   91.90    2.50   1
  10  -2  -9   27.90    1.80   1
 -10   2   9   29.20    1.40   1
  10  -2  -6   81.90    2.60   1
 -10   2   6   79.70    2.40   1
  10  -2  -3   82.70    2.60   1
 -10   2   3   80.40    2.50   1
  10  -2   0  283.50    6.00   1
 -10   2   0  280.90    6.20   1
  10  -2   3    2.40    1.10   1
 -10   2  -3    2.50    1.10   1
  10  -2   6   -1.10    1.10   1
 -10   2  -6    0.10    1.20   1
  10  -2   9   99.80    3.30   1
 -10   2  -9  103.20    3.20   1
  10  -2  12   57.30    2.60   1
 -10   2 -12   55.00    2.40   1
  10  -2  15    3.60    1.10   1
 -10   2 -15    2.80    1.10   1
  10  -2  18   24.90    2.00   1
 -10   2 -18   26.40    1.80   1
  10  -2  21   90.40    4.00   1
 -10   2 -21   96.80    4.00   1
  10  -2  24  231.50    6.40   1
 -10   2 -24  247.60    7.20   1
  10  -2  27   12.80    1.70   1
 -10   2 -27   15.50    1.80   1
  10  -2  30    8.30    1.70   1
 -10   2 -30   10.10    1.90   1
  10  -2  33   46.30    2.80   1
 -10   2 -33   40.00    2.70   1
  10  -2  36   20.90    2.40   1
 -10   2 -36   16.10    2.20   1
  10  -2  39   35.20    3.00   1
 -10   2 -39   38.50    2.90   1
  10  -2  42   -0.50    1.30   1
 -10   2 -42   -1.00    1.70   1
  10  -2  45    8.00    1.60   1
 -10   2 -45    8.10    2.00   1
  10  -2  48   99.10    4.10   1
 -10   2 -48  102.30    4.80   1
  10  -1 -43    7.40    3.60   1
 -10   1  43    4.80    2.80   1
  10  -1 -40    6.00    4.20   1
 -10   1  40    2.60    1.90   1
  10  -1 -37    5.80    2.20   1
 -10   1  37    4.90    1.70   1
  10  -1 -34   32.90    3.40   1
 -10   1  34   37.20    2.70   1
  10  -1 -31    4.20    2.10   1
 -10   1  31    3.80    1.40   1
  10  -1 -28    1.40    2.00   1
 -10   1  28    2.70    1.50   1
  10  -1 -25    6.70    1.70   1
 -10   1  25    8.30    1.50   1
  10  -1 -22   54.80    3.00   1
 -10   1  22   47.50    2.60   1
  10  -1 -19   -0.60    1.30   1
 -10   1  19   -1.00    1.20   1
  10  -1 -16    1.00    1.10   1
 -10   1  16    2.00    1.10   1
  10  -1 -13   11.40    1.50   1
 -10   1  13   12.20    1.30   1
  10  -1 -10    8.20    1.40   1
 -10   1  10   11.40    1.40   1
  10  -1  -7   -0.10    1.20   1
 -10   1   7    0.60    1.10   1
  10  -1  -4    1.30    1.20   1
 -10   1   4   -1.00    0.80   1
  10  -1  -1   29.80    1.90   1
 -10   1   1   31.70    1.80   1
  10  -1   2   31.70    2.00   1
 -10   1  -2   37.60    2.00   1
  10  -1   5    1.00    1.30   1
 -10   1  -5    0.40    1.10   1
  10  -1   8    0.60    1.10   1
 -10   1  -8   -0.10    1.20   1
  10  -1  11   18.20    1.80   1
 -10   1 -11   20.10    1.70   1
  10  -1  14    0.80    1.30   1
 -10   1 -14    2.20    1.50   1
  10  -1  17   11.50    1.50   1
 -10   1 -17   13.80    1.60   1
  10  -1  20   12.20    1.90   1
 -10   1 -20   13.70    1.90   1
  10  -1  23   -0.80    1.60   1
 -10   1 -23    0.10    1.40   1
  10  -1  26    6.20    1.80   1
 -10   1 -26    4.10    1.60   1
  10  -1  29    8.90    2.00   1
 -10   1 -29    5.00    1.90   1
  10  -1  32    0.80    1.70   1
 -10   1 -32    3.00    1.70   1
  10  -1  35    1.40    1.70   1
 -10   1 -35   -1.60    1.60   1
  10  -1  38   -2.10    1.60   1
 -10   1 -38    0.10    1.60   1
  10  -1  41    1.50    1.70   1
 -10   1 -41    2.50    1.70   1
  10  -1  44   25.90    2.40   1
 -10   1 -44   26.70    2.80   1
  10   0 -35   -3.00    2.40   1
 -10   0  35   -0.90    1.80   1
  10   0 -32    7.00    2.60   1
 -10   0  32    7.80    2.10   1
  10   0 -29   -0.70    2.00   1
 -10   0  29   -0.70    1.50   1
  10   0 -26   -0.10    1.90   1
 -10   0  26    0.80    1.20   1
  10   0 -23    1.80    1.50   1
 -10   0  23   -0.40    1.10   1
  10   0 -20    9.00    1.80   1
 -10   0  20    8.80    1.50   1
  10   0 -17    0.40    1.30   1
 -10   0  17    2.30    1.10   1
  10   0 -14    8.40    1.80   1
 -10   0  14    8.10    1.50   1
  10   0 -11    2.70    1.90   1
 -10   0  11    0.30    1.20   1
  10   0  -8   -1.20    1.50   1
 -10   0   8    0.10    1.40   1
  10   0  -5   -1.00    1.30   1
 -10   0   5    0.40    1.20   1
  10   0  -2    8.50    1.60   1
 -10   0   2    9.20    1.30   1
  10   0   1    0.20    1.40   1
 -10   0  -1   -1.90    1.10   1
  10   0   4    1.50    1.60   1
 -10   0  -4    1.20    1.30   1
  10   0   7   -2.10    1.10   1
 -10   0  -7    0.40    1.10   1
  10   0  10   39.80    2.40   1
 -10   0 -10   41.70    2.30   1
  10   0  13    0.20    1.40   1
 -10   0 -13    0.60    1.20   1
  10   0  16    6.40    1.50   1
 -10   0 -16    7.70    1.50   1
  10   0  19    1.10    1.50   1
 -10   0 -19   -1.90    1.40   1
  10   0  22   45.60    3.30   1
 -10   0 -22   49.60    3.10   1
  10   0  25    1.00    1.80   1
 -10   0 -25   -2.80    1.50   1
  10   0  28   -0.70    1.70   1
 -10   0 -28   -1.50    1.50   1
  10   0  31   -2.10    1.90   1
 -10   0 -31    0.40    1.80   1
  10   0  34   28.60    2.80   1
 -10   0 -34   22.30    2.60   1
  10   0  37   -4.00    2.30   1
 -10   0 -37   -2.40    1.80   1
  11 -10 -27   16.80    2.70   1
 -11  10  27   15.90    2.40   1
  11 -10 -24  198.10    7.00   1
 -11  10  24  176.50    6.60   1
  11 -10 -21   43.70    3.00   1
 -11  10  21   48.60    3.00   1
  11 -10 -18   45.10    3.00   1
 -11  10  18   45.60    3.00   1
  11 -10 -15    1.50    1.60   1
 -11  10  15    2.60    1.60   1
  11 -10 -12   36.90    2.60   1
 -11  10  12   29.20    2.50   1
  11 -10  -9   68.60    3.30   1
 -11  10   9   59.60    3.00   1
  11 -10  -6    1.80    1.40   1
 -11  10   6    1.60    1.40   1
  11 -10  -3    0.90    1.50   1
 -11  10   3    2.20    1.50   1
  11 -10   0  121.90    4.90   1
 -11  10   0  129.10    4.70   1
  11 -10   3   49.50    3.00   1
 -11  10  -3   56.00    2.90   1
  11 -10   6   70.20    3.40   1
 -11  10  -6   66.60    3.20   1
  11 -10   9    7.30    1.60   1
 -11  10  -9    6.90    1.60   1
  11 -10  12   68.60    3.50   1
 -11  10 -12   65.70    3.80   1
  11 -10  15   43.00    2.80   1
 -11  10 -15   43.30    3.10   1
  11 -10  18    1.10    1.40   1
 -11  10 -18    3.30    1.90   1
  11 -10  21   30.20    2.80   1
 -11  10 -21   32.60    3.00   1
  11 -10  24   69.00    4.00   1
 -11  10 -24   69.20    4.30   1
  11 -10  27   16.70    2.70   1
 -11  10 -27    8.20    2.70   1
  11  -9 -34    6.10    2.20   1
 -11   9  34    3.10    2.30   1
  11  -9 -31    9.60    1.90   1
 -11   9  31    8.00    2.10   1
  11  -9 -28    4.50    1.90   1
 -11   9  28    5.90    2.10   1
  11  -9 -25    1.10    1.50   1
 -11   9  25    1.40    1.90   1
  11  -9 -22   92.80    4.30   1
 -11   9  22   90.20    4.60   1
  11  -9 -19   16.40    2.10   1
 -11   9  19   18.30    2.40   1
  11  -9 -16    2.60    1.30   1
 -11   9  16    2.80    1.20   1
  11  -9 -13    4.00    1.20   1
 -11   9  13    2.80    1.40   1
  11  -9 -10    5.50    1.30   1
 -11   9  10    8.20    1.90   1
  11  -9  -7    4.80    1.30   1
 -11   9   7    6.50    1.70   1
  11  -9  -4    2.40    1.10   1
 -11   9   4    4.20    1.60   1
  11  -9  -1    6.70    1.50   1
 -11   9   1    4.00    1.40   1
  11  -9   2   33.60    2.40   1
 -11   9  -2   30.50    2.30   1
  11  -9   5   -0.40    1.50   1
 -11   9  -5    1.70    1.50   1
  11  -9   8   -1.50    1.20   1
 -11   9  -8    0.90    1.80   1
  11  -9  11    1.10    1.70   1
 -11   9 -11    3.60    1.80   1
  11  -9  14   -3.40    1.40   1
 -11   9 -14    1.70    1.70   1
  11  -9  17    2.10    1.70   1
 -11   9 -17    1.80    1.60   1
  11  -9  20   22.00    2.60   1
 -11   9 -20   21.90    2.50   1
  11  -9  23    1.40    2.70   1
 -11   9 -23    1.40    1.90   1
  11  -9  26    3.90    2.00   1
 -11   9 -26    4.00    2.00   1
  11  -9  29    0.60    2.00   1
 -11   9 -29    0.20    1.60   1
  11  -9  32   -2.40    1.90   1
 -11   9 -32    2.00    1.70   1
  11  -9  35   11.10    2.20   1
 -11   9 -35    8.20    2.80   1
  11  -8 -38    5.90    1.90   1
 -11   8  38    2.00    1.50   1
  11  -8 -35   12.70    2.40   1
 -11   8  35    9.50    2.00   1
  11  -8 -32    7.20    2.00   1
 -11   8  32    4.20    1.60   1
  11  -8 -29    2.40    1.70   1
 -11   8  29    1.20    1.40   1
  11  -8 -26   -0.50    1.50   1
 -11   8  26   -0.20    1.20   1
  11  -8 -23   18.70    2.00   1
 -11   8  23   17.50    1.90   1
  11  -8 -20   12.70    1.70   1
 -11   8  20    9.40    1.50   1
  11  -8 -17    0.10    1.10   1
 -11   8  17   -2.80    1.00   1
  11  -8 -14   13.80    1.40   1
 -11   8  14   13.60    1.80   1
  11  -8 -11   30.00    1.90   1
 -11   8  11   27.90    2.10   1
  11  -8  -8   -0.20    1.00   1
 -11   8   8   -1.30    1.60   1
  11  -8  -5    1.70    1.00   1
 -11   8   5    3.40    1.40   1
  11  -8  -2   11.70    1.40   1
 -11   8   2    8.30    1.80   1
  11  -8   1   20.00    2.10   1
 -11   8  -1   18.30    2.10   1
  11  -8   4    4.40    1.50   1
 -11   8  -4    9.90    2.20   1
  11  -8   7   17.60    1.90   1
 -11   8  -7   14.90    2.20   1
  11  -8  10   26.60    2.10   1
 -11   8 -10   25.60    2.20   1
  11  -8  13    5.80    1.30   1
 -11   8 -13    5.30    1.50   1
  11  -8  16    8.90    2.10   1
 -11   8 -16    6.90    1.80   1
  11  -8  19   19.50    2.20   1
 -11   8 -19   14.90    1.90   1
  11  -8  22   45.30    3.60   1
 -11   8 -22   45.40    2.80   1
  11  -8  25    1.30    2.20   1
 -11   8 -25    0.80    1.60   1
  11  -8  28    1.30    1.80   1
 -11   8 -28   -0.20    1.50   1
  11  -8  31   12.30    2.00   1
 -11   8 -31   11.00    1.80   1
  11  -8  34   37.20    3.00   1
 -11   8 -34   29.00    2.60   1
  11  -8  37    2.30    1.90   1
 -11   8 -37   -0.10    1.60   1
  11  -8  40    9.70    2.30   1
 -11   8 -40   12.60    2.60   1
  11  -7 -42    2.90    1.80   1
 -11   7  42    0.80    1.50   1
  11  -7 -39   43.40    2.90   1
 -11   7  39   39.00    2.60   1
  11  -7 -36   40.20    2.90   1
 -11   7  36   35.90    2.40   1
  11  -7 -33    4.10    1.70   1
 -11   7  33    4.50    1.40   1
  11  -7 -30    1.10    1.70   1
 -11   7  30    0.70    1.30   1
  11  -7 -27   22.80    2.30   1
 -11   7  27   22.80    1.90   1
  11  -7 -24  127.90    4.60   1
 -11   7  24  127.70    4.20   1
  11  -7 -21   24.20    1.70   1
 -11   7  21   22.60    1.70   1
  11  -7 -18   31.70    1.90   1
 -11   7  18   31.50    2.00   1
  11  -7 -15    6.20    1.10   1
 -11   7  15    4.10    1.40   1
  11  -7 -12  106.90    3.20   1
 -11   7  12  103.30    3.80   1
  11  -7  -9   27.70    1.60   1
 -11   7   9   19.40    1.80   1
  11  -7  -6    8.00    1.20   1
 -11   7   6    8.70    1.70   1
  11  -7  -3    2.90    1.10   1
 -11   7   3    4.50    1.30   1
  11  -7   0  153.00    3.90   1
 -11   7   0  141.30    4.20   1
  11  -7   3   43.10    2.40   1
 -11   7  -3   44.60    2.60   1
  11  -7   6   40.30    2.30   1
 -11   7  -6   38.10    2.70   1
  11  -7   9    0.10    1.10   1
 -11   7  -9   -0.50    1.30   1
  11  -7  12  121.30    4.80   1
 -11   7 -12  123.20    4.50   1
  11  -7  15   31.50    2.50   1
 -11   7 -15   32.40    2.00   1
  11  -7  18   -1.40    1.30   1
 -11   7 -18   -0.60    1.10   1
  11  -7  21    7.90    2.00   1
 -11   7 -21    9.20    1.60   1
  11  -7  24   68.30    4.20   1
 -11   7 -24   62.20    3.10   1
  11  -7  27   10.00    2.50   1
 -11   7 -27    5.70    1.70   1
  11  -7  30   20.40    2.80   1
 -11   7 -30   24.60    2.40   1
  11  -7  33    5.00    1.80   1
 -11   7 -33    6.50    2.00   1
  11  -7  36  110.20    5.20   1
 -11   7 -36  109.00    4.60   1
  11  -7  39    7.70    1.60   1
 -11   7 -39    4.70    1.60   1
  11  -7  42    0.10    1.50   1
 -11   7 -42    2.60    1.60   1
  11  -6 -43   25.00    3.00   1
 -11   6  43   18.20    2.20   1
  11  -6 -40    4.20    1.70   1
 -11   6  40    7.30    1.50   1
  11  -6 -37   -0.20    1.80   1
 -11   6  37    4.30    1.40   1
  11  -6 -34    2.00    1.80   1
 -11   6  34    3.40    1.50   1
  11  -6 -31   37.20    2.50   1
 -11   6  31   36.80    2.20   1
  11  -6 -28   -0.10    1.30   1
 -11   6  28    4.30    1.30   1
  11  -6 -25   -0.50    1.40   1
 -11   6  25    0.50    1.10   1
  11  -6 -22  105.40    3.70   1
 -11   6  22  100.70    3.60   1
  11  -6 -19   27.00    1.80   1
 -11   6  19   26.60    2.00   1
  11  -6 -16   19.90    1.90   1
 -11   6  16   18.70    1.60   1
  11  -6 -13    8.80    1.50   1
 -11   6  13    9.20    1.80   1
  11  -6 -10    4.60    1.00   1
 -11   6  10    5.20    1.30   1
  11  -6  -7   34.10    1.80   1
 -11   6   7   32.90    1.90   1
  11  -6  -4   16.30    1.40   1
 -11   6   4   16.10    1.50   1
  11  -6  -1   10.40    1.20   1
 -11   6   1   11.20    1.50   1
  11  -6   2   37.60    1.90   1
 -11   6  -2   39.10    2.40   1
  11  -6   5   30.30    1.80   1
 -11   6  -5   36.10    2.30   1
  11  -6   8   17.70    1.60   1
 -11   6  -8   14.80    1.80   1
  11  -6  11   36.50    2.20   1
 -11   6 -11   34.70    2.00   1
  11  -6  14    7.90    1.40   1
 -11   6 -14    8.00    1.60   1
  11  -6  17    4.60    1.40   1
 -11   6 -17    4.40    1.40   1
  11  -6  20   58.30    3.30   1
 -11   6 -20   66.40    3.30   1
  11  -6  23   53.70    3.20   1
 -11   6 -23   50.40    2.70   1
  11  -6  26    1.00    1.80   1
 -11   6 -26    0.30    1.30   1
  11  -6  29   -2.80    1.60   1
 -11   6 -29   -0.60    1.60   1
  11  -6  32   -0.20    1.70   1
 -11   6 -32    0.90    1.70   1
  11  -6  35   36.90    3.20   1
 -11   6 -35   32.20    2.70   1
  11  -6  38    5.80    2.10   1
 -11   6 -38    1.20    1.80   1
  11  -6  41    2.00    1.70   1
 -11   6 -41    0.10    2.40   1
  11  -6  44   45.00    2.90   1
 -11   6 -44   48.80    3.00   1
  11  -5 -44   44.30    4.20   1
 -11   5  44   43.40    3.00   1
  11  -5 -41    0.60    1.70   1
 -11   5  41    1.50    1.40   1
  11  -5 -38    1.80    1.80   1
 -11   5  38    1.70    1.40   1
  11  -5 -35   36.20    2.60   1
 -11   5  35   32.00    2.20   1
  11  -5 -32   -0.30    1.60   1
 -11   5  32   -0.30    1.30   1
  11  -5 -29   -0.80    1.40   1
 -11   5  29    0.80    1.30   1
  11  -5 -26   -0.90    1.30   1
 -11   5  26   -0.20    1.10   1
  11  -5 -23   52.00    2.60   1
 -11   5  23   50.40    2.20   1
  11  -5 -20   64.00    2.40   1
 -11   5  20   60.70    2.40   1
  11  -5 -17    6.70    1.20   1
 -11   5  17    4.90    1.20   1
  11  -5 -14    8.00    1.20   1
 -11   5  14    8.10    1.40   1
  11  -5 -11   33.00    1.70   1
 -11   5  11   32.50    1.90   1
  11  -5  -8   20.40    1.50   1
 -11   5   8   18.30    1.70   1
  11  -5  -5   33.80    1.70   1
 -11   5   5   34.70    2.00   1
  11  -5  -2   36.40    2.00   1
 -11   5   2   37.50    2.00   1
  11  -5   1    9.80    1.10   1
 -11   5  -1   10.20    1.50   1
  11  -5   4   16.20    1.60   1
 -11   5  -4   16.00    1.80   1
  11  -5   7   37.60    2.20   1
 -11   5  -7   37.20    2.10   1
  11  -5  10    6.10    1.30   1
 -11   5 -10    2.60    1.20   1
  11  -5  13    8.90    1.40   1
 -11   5 -13    6.90    1.30   1
  11  -5  16   22.00    2.00   1
 -11   5 -16   20.80    1.80   1
  11  -5  19   30.50    2.40   1
 -11   5 -19   32.70    2.10   1
  11  -5  22  108.60    4.80   1
 -11   5 -22  108.20    4.40   1
  11  -5  25    1.50    1.70   1
 -11   5 -25    0.90    1.30   1
  11  -5  28    5.90    2.00   1
 -11   5 -28    2.30    1.40   1
  11  -5  31   38.20    2.90   1
 -11   5 -31   39.40    2.70   1
  11  -5  34    2.70    1.80   1
 -11   5 -34    4.50    1.70   1
  11  -5  37    1.10    1.70   1
 -11   5 -37    1.20    2.00   1
  11  -5  40    5.50    1.60   1
 -11   5 -40    5.30    1.70   1
  11  -5  43   22.30    2.20   1
 -11   5 -43   22.00    2.30   1
  11  -4 -42    3.70    3.20   1
 -11   4  42    1.40    1.60   1
  11  -4 -39    6.20    2.80   1
 -11   4  39    2.30    1.40   1
  11  -4 -36  108.50    6.30   1
 -11   4  36  107.00    4.40   1
  11  -4 -33    2.50    1.80   1
 -11   4  33    7.40    1.50   1
  11  -4 -30   23.10    2.70   1
 -11   4  30   20.20    1.70   1
  11  -4 -27    7.20    1.70   1
 -11   4  27    9.30    1.30   1
  11  -4 -24   67.30    3.50   1
 -11   4  24   67.30    2.60   1
  11  -4 -21    7.60    1.50   1
 -11   4  21    6.90    1.20   1
  11  -4 -18    0.40    1.10   1
 -11   4  18    1.40    1.10   1
  11  -4 -15   27.10    1.90   1
 -11   4  15   31.10    1.60   1
  11  -4 -12  121.80    3.90   1
 -11   4  12  121.80    3.10   1
  11  -4  -9   -1.20    1.00   1
 -11   4   9   -0.50    1.20   1
  11  -4  -6   39.30    1.90   1
 -11   4   6   40.10    2.10   1
  11  -4  -3   41.60    2.00   1
 -11   4   3   41.60    2.10   1
  11  -4   0  153.20    4.40   1
 -11   4   0  154.30    4.90   1
  11  -4   3    2.70    1.30   1
 -11   4  -3    3.60    1.40   1
  11  -4   6    8.70    1.40   1
 -11   4  -6    9.30    1.30   1
  11  -4   9   25.10    2.00   1
 -11   4  -9   25.70    1.90   1
  11  -4  12   99.20    4.30   1
 -11   4 -12  103.10    3.50   1
  11  -4  15    6.40    1.30   1
 -11   4 -15    6.60    1.40   1
  11  -4  18   33.30    2.60   1
 -11   4 -18   31.20    2.60   1
  11  -4  21   23.90    2.50   1
 -11   4 -21   26.40    2.20   1
  11  -4  24  122.60    5.10   1
 -11   4 -24  135.30    5.00   1
  11  -4  27   27.00    2.70   1
 -11   4 -27   21.30    2.30   1
  11  -4  30    0.70    2.00   1
 -11   4 -30    4.00    1.80   1
  11  -4  33    5.70    2.00   1
 -11   4 -33    5.40    1.70   1
  11  -4  36   39.40    3.10   1
 -11   4 -36   37.40    3.10   1
  11  -4  39   39.30    3.10   1
 -11   4 -39   42.40    3.10   1
  11  -4  42    3.90    1.80   1
 -11   4 -42    0.70    1.90   1
  11  -3 -40   13.10    4.90   1
 -11   3  40   10.60    2.50   1
  11  -3 -37   -2.10    2.80   1
 -11   3  37   -2.30    1.60   1
  11  -3 -34   30.70    3.80   1
 -11   3  34   30.90    2.50   1
  11  -3 -31   11.60    1.90   1
 -11   3  31   11.40    1.80   1
  11  -3 -28   -2.10    1.50   1
 -11   3  28   -0.30    1.10   1
  11  -3 -25    2.10    1.40   1
 -11   3  25    1.30    1.10   1
  11  -3 -22   38.90    2.80   1
 -11   3  22   43.90    2.20   1
  11  -3 -19   12.90    1.80   1
 -11   3  19   16.60    1.40   1
  11  -3 -16    6.30    1.50   1
 -11   3  16    6.40    1.20   1
  11  -3 -13    4.10    1.20   1
 -11   3  13    4.80    1.10   1
  11  -3 -10   23.10    1.70   1
 -11   3  10   23.10    1.50   1
  11  -3  -7   16.00    1.60   1
 -11   3   7   17.50    1.50   1
  11  -3  -4    4.40    1.30   1
 -11   3   4    4.30    1.20   1
  11  -3  -1   15.60    1.70   1
 -11   3   1   20.80    1.80   1
  11  -3   2    7.90    1.40   1
 -11   3  -2   12.60    2.10   1
  11  -3   5    3.20    1.50   1
 -11   3  -5    0.90    1.20   1
  11  -3   8    1.00    1.30   1
 -11   3  -8    0.00    1.20   1
  11  -3  11   25.90    2.10   1
 -11   3 -11   26.50    2.00   1
  11  -3  14   12.00    2.00   1
 -11   3 -14    9.80    1.70   1
  11  -3  17   -0.70    1.70   1
 -11   3 -17    1.30    1.50   1
  11  -3  20   10.70    2.00   1
 -11   3 -20   12.00    2.20   1
  11  -3  23   17.80    2.30   1
 -11   3 -23   18.30    2.10   1
  11  -3  26    2.90    2.20   1
 -11   3 -26    1.00    1.70   1
  11  -3  29    1.20    2.40   1
 -11   3 -29   -0.70    1.60   1
  11  -3  32    8.10    2.20   1
 -11   3 -32    5.20    1.80   1
  11  -3  35   11.80    2.60   1
 -11   3 -35   13.10    2.00   1
  11  -3  38    5.30    2.00   1
 -11   3 -38    3.50    2.00   1
  11  -2 -35    7.60    3.10   1
 -11   2  35    9.60    2.30   1
  11  -2 -32    1.40    2.90   1
 -11   2  32    0.40    1.80   1
  11  -2 -29    2.50    2.20   1
 -11   2  29    2.20    1.40   1
  11  -2 -26    3.60    1.90   1
 -11   2  26    3.50    1.50   1
  11  -2 -23    7.00    2.10   1
 -11   2  23    6.00    1.50   1
  11  -2 -20   19.60    2.10   1
 -11   2  20   24.40    1.90   1
  11  -2 -17    1.00    1.40   1
 -11   2  17    4.50    1.30   1
  11  -2 -14    1.40    1.10   1
 -11   2  14    0.40    1.10   1
  11  -2 -11    2.10    1.20   1
 -11   2  11    0.90    1.30   1
  11  -2  -8    0.00    1.30   1
 -11   2   8   -0.50    1.20   1
  11  -2  -5   -0.40    1.30   1
 -11   2   5    0.50    1.10   1
  11  -2  -2   33.60    2.30   1
 -11   2   2   36.30    2.00   1
  11  -2   1    4.80    1.60   1
 -11   2  -1    6.00    1.40   1
  11  -2   4    3.00    1.60   1
 -11   2  -4    1.30    1.50   1
  11  -2   7    4.30    1.50   1
 -11   2  -7    5.70    1.70   1
  11  -2  10    6.30    1.60   1
 -11   2 -10    6.50    1.70   1
  11  -2  13    3.40    1.40   1
 -11   2 -13    5.50    1.50   1
  11  -2  16    2.70    1.90   1
 -11   2 -16    6.20    1.70   1
  11  -2  19   12.30    2.40   1
 -11   2 -19   15.80    2.30   1
  11  -2  22   91.30    4.60   1
 -11   2 -22   96.90    4.20   1
  11  -2  25    1.10    1.90   1
 -11   2 -25   -0.60    2.00   1
  11  -2  28    2.70    2.40   1
 -11   2 -28    2.70    1.90   1
  11  -2  31   10.70    2.40   1
 -11   2 -31   10.80    2.20   1
  11  -2  34    9.10    2.40   1
 -11   2 -34    7.70    1.90   1
  11  -1 -27   16.50    4.40   1
 -11   1  27   17.10    2.80   1
  11  -1 -24   65.30    5.10   1
 -11   1  24   67.60    3.40   1
  11  -1 -21   30.70    3.20   1
 -11   1  21   25.90    2.10   1
  11  -1 -18    2.00    2.10   1
 -11   1  18    0.60    1.60   1
  11  -1 -15   40.70    2.70   1
 -11   1  15   39.10    2.70   1
  11  -1 -12   68.90    3.30   1
 -11   1  12   67.60    3.10   1
  11  -1  -9    9.20    1.80   1
 -11   1   9   11.40    1.80   1
  11  -1  -6   71.00    3.10   1
 -11   1   6   65.10    3.40   1
  11  -1  -3   49.90    3.10   1
 -11   1   3   51.60    2.70   1
  11  -1   0  120.60    4.50   1
 -11   1   0  128.70    5.10   1
  11  -1   3    2.90    1.90   1
 -11   1  -3   -1.00    1.70   1
  11  -1   6   -0.80    1.60   1
 -11   1  -6    0.60    1.40   1
  11  -1   9   60.90    3.70   1
 -11   1  -9   69.30    3.30   1
  11  -1  12   32.80    2.40   1
 -11   1 -12   39.20    2.50   1
  11  -1  15    4.30    1.90   1
 -11   1 -15    3.70    1.60   1
  11  -1  18   48.50    3.70   1
 -11   1 -18   49.20    3.00   1
  11  -1  21   47.40    3.50   1
 -11   1 -21   49.00    3.10   1
  11  -1  24  173.90    7.10   1
 -11   1 -24  172.10    6.40   1
  11  -1  27   17.00    2.90   1
 -11   1 -27   17.70    2.70   1
  11   0 -13    1.10    1.90   1
 -11   0  13    0.50    1.60   1
  11   0 -10   43.40    2.80   1
 -11   0  10   38.70    2.40   1
  11   0  -7    1.00    1.70   1
 -11   0   7   -1.00    1.50   1
  11   0  -4    4.10    1.70   1
 -11   0   4    4.90    1.90   1
  11   0  -1   -1.40    1.60   1
 -11   0   1   -1.30    1.60   1
  11   0   2    3.00    2.00   1
 -11   0  -2    5.60    2.00   1
  11   0   5    0.60    1.90   1
 -11   0  -5    0.50    1.40   1
  11   0   8    2.40    1.80   1
 -11   0  -8    5.40    1.50   1
  11   0  11   -0.20    2.00   1
 -11   0 -11    1.00    1.90   1
  11   0  14    5.50    2.40   1
 -11   0 -14    3.90    2.50   1
  12 -10  -5    2.30    1.80   1
 -12  10   5    3.70    1.70   1
  12 -10  -2   21.30    2.60   1
 -12  10   2   20.00    2.40   1
  12 -10   1    5.20    2.20   1
 -12  10  -1    4.60    2.10   1
  12 -10   4    2.30    1.80   1
 -12  10  -4    1.20    1.80   1
  12  -9 -21    2.40    1.60   1
 -12   9  21   -1.50    1.90   1
  12  -9 -18    1.20    1.60   1
 -12   9  18   -2.10    2.20   1
  12  -9 -15    1.50    1.40   1
 -12   9  15   -1.60    1.50   1
  12  -9 -12  211.40    6.60   1
 -12   9  12  203.10    6.90   1
  12  -9  -9   -1.00    1.50   1
 -12   9   9    2.70    1.60   1
  12  -9  -6   85.90    3.50   1
 -12   9   6   73.20    3.80   1
  12  -9  -3    0.90    1.60   1
 -12   9   3    1.80    1.50   1
  12  -9   0   21.10    2.30   1
 -12   9   0   19.70    2.30   1
  12  -9   3    2.10    1.50   1
 -12   9  -3   -1.40    1.60   1
  12  -9   6   10.40    1.70   1
 -12   9  -6   10.50    1.80   1
  12  -9   9    7.10    2.00   1
 -12   9  -9    1.50    1.50   1
  12  -9  12   97.30    5.10   1
 -12   9 -12   98.50    5.10   1
  12  -9  15    0.20    2.50   1
 -12   9 -15   -0.50    2.40   1
  12  -9  18  101.00    6.10   1
 -12   9 -18   97.90    5.30   1
  12  -9  21    5.60    3.10   1
 -12   9 -21    3.10    2.00   1
  12  -8 -25    7.50    2.00   1
 -12   8  25    4.90    1.70   1
  12  -8 -22    2.70    1.90   1
 -12   8  22    0.10    1.60   1
  12  -8 -19    0.70    1.40   1
 -12   8  19    1.60    1.40   1
  12  -8 -16    6.20    1.50   1
 -12   8  16    7.10    1.60   1
  12  -8 -13   10.10    1.80   1
 -12   8  13    7.00    2.10   1
  12  -8 -10   82.30    3.50   1
 -12   8  10   84.90    3.90   1
  12  -8  -7    5.80    1.30   1
 -12   8   7    6.10    1.70   1
  12  -8  -4   39.90    2.40   1
 -12   8   4   37.90    2.70   1
  12  -8  -1    0.60    1.60   1
 -12   8   1    3.20    1.70   1
  12  -8   2    2.90    1.80   1
 -12   8  -2    1.70    1.90   1
  12  -8   5   18.80    2.50   1
 -12   8  -5   17.30    2.30   1
  12  -8   8   64.00    4.00   1
 -12   8  -8   54.70    3.40   1
  12  -8  11   -2.50    1.70   1
 -12   8 -11    3.20    1.80   1
  12  -8  14    2.10    1.90   1
 -12   8 -14    6.90    2.00   1
  12  -8  17   15.00    2.90   1
 -12   8 -17    9.80    2.30   1
  12  -8  20   11.00    2.50   1
 -12   8 -20   12.70    2.50   1
  12  -8  23    4.50    2.20   1
 -12   8 -23    4.00    1.90   1
  12  -8  26   12.20    3.40   1
 -12   8 -26   13.70    2.40   1
  12  -7 -29    1.00    2.00   1
 -12   7  29    3.60    1.70   1
  12  -7 -26   28.80    2.60   1
 -12   7  26   32.30    2.80   1
  12  -7 -23    2.80    1.70   1
 -12   7  23    2.00    1.50   1
  12  -7 -20    6.30    1.80   1
 -12   7  20    3.20    1.50   1
  12  -7 -17    0.40    1.40   1
 -12   7  17    2.00    1.40   1
  12  -7 -14    2.30    1.30   1
 -12   7  14   -0.60    1.30   1
  12  -7 -11    0.90    1.30   1
 -12   7  11    0.10    1.40   1
  12  -7  -8   42.90    2.50   1
 -12   7   8   45.30    3.00   1
  12  -7  -5   -0.80    1.50   1
 -12   7   5   -0.60    1.70   1
  12  -7  -2   16.60    1.90   1
 -12   7   2   14.90    2.10   1
  12  -7   1   -0.50    2.10   1
 -12   7  -1    0.70    1.60   1
  12  -7   4   51.50    3.50   1
 -12   7  -4   40.90    2.50   1
  12  -7   7    6.30    1.80   1
 -12   7  -7    7.60    1.80   1
  12  -7  10   35.50    3.00   1
 -12   7 -10   36.00    2.60   1
  12  -7  13    1.80    2.50   1
 -12   7 -13    2.40    2.40   1
  12  -7  16   36.30    3.40   1
 -12   7 -16   30.00    2.80   1
  12  -7  19    1.90    1.90   1
 -12   7 -19    6.00    1.60   1
  12  -7  22    5.50    2.40   1
 -12   7 -22    6.10    1.80   1
  12  -7  25    2.70    2.30   1
 -12   7 -25    7.20    1.90   1
  12  -7  28   27.90    4.60   1
 -12   7 -28   28.90    3.30   1
  12  -6 -30    1.60    2.20   1
 -12   6  30    0.60    1.50   1
  12  -6 -27    3.90    2.30   1
 -12   6  27    5.00    1.80   1
  12  -6 -24   33.60    2.90   1
 -12   6  24   33.70    2.20   1
  12  -6 -21    1.20    1.70   1
 -12   6  21   -0.40    1.30   1
  12  -6 -18   12.10    2.00   1
 -12   6  18   13.90    1.60   1
  12  -6 -15    3.70    1.70   1
 -12   6  15    8.60    1.50   1
  12  -6 -12  152.80    5.50   1
 -12   6  12  145.00    4.90   1
  12  -6  -9    0.70    1.30   1
 -12   6   9    0.60    1.40   1
  12  -6  -6   15.30    2.00   1
 -12   6   6   13.00    1.60   1
  12  -6  -3    5.60    2.30   1
 -12   6   3    5.20    1.50   1
  12  -6   0   46.30    3.80   1
 -12   6   0   49.10    2.70   1
  12  -6   3    2.30    2.40   1
 -12   6  -3    4.20    1.50   1
  12  -6   6   21.20    3.10   1
 -12   6  -6   14.00    2.30   1
  12  -6   9    2.00    2.10   1
 -12   6  -9    2.40    1.50   1
  12  -6  12  151.40    6.30   1
 -12   6 -12  159.90    6.50   1
  12  -6  15    5.50    2.30   1
 -12   6 -15    5.50    1.70   1
  12  -6  18   20.00    3.00   1
 -12   6 -18   16.70    2.10   1
  12  -6  21   -3.80    2.30   1
 -12   6 -21    1.00    1.60   1
  12  -6  24   35.60    3.20   1
 -12   6 -24   31.40    2.80   1
  12  -6  27    4.40    2.40   1
 -12   6 -27    2.40    1.90   1
  12  -6  30   -2.30    2.40   1
 -12   6 -30    0.40    2.20   1
  12  -5 -28   33.60    3.30   1
 -12   5  28   27.40    2.30   1
  12  -5 -25    5.60    1.90   1
 -12   5  25    6.70    1.40   1
  12  -5 -22    4.40    1.70   1
 -12   5  22    4.00    1.40   1
  12  -5 -19   -0.20    1.70   1
 -12   5  19   -0.30    1.40   1
  12  -5 -16   32.50    2.50   1
 -12   5  16   31.20    2.10   1
  12  -5 -13    4.60    1.60   1
 -12   5  13    4.50    1.40   1
  12  -5 -10   38.30    2.70   1
 -12   5  10   36.50    2.20   1
  12  -5  -7    9.80    2.20   1
 -12   5   7    6.50    1.30   1
  12  -5  -4   40.90    3.00   1
 -12   5   4   42.60    2.40   1
  12  -5  -1    0.10    1.80   1
 -12   5   1   -1.20    1.30   1
  12  -5   2   17.30    2.10   1
 -12   5  -2   18.00    1.80   1
  12  -5   5    0.20    1.40   1
 -12   5  -5   -2.00    1.30   1
  12  -5   8   41.00    3.10   1
 -12   5  -8   44.60    3.10   1
  12  -5  11   -0.10    1.60   1
 -12   5 -11    0.50    1.40   1
  12  -5  14   -0.30    2.10   1
 -12   5 -14   -2.20    1.80   1
  12  -5  17    1.50    2.20   1
 -12   5 -17    0.40    1.60   1
  12  -5  20    5.30    2.00   1
 -12   5 -20    6.20    1.80   1
  12  -5  23    3.40    2.20   1
 -12   5 -23    2.80    1.80   1
  12  -5  26   34.50    3.60   1
 -12   5 -26   29.90    2.80   1
  12  -5  29   10.00    4.30   1
 -12   5 -29    3.70    2.10   1
  12  -4 -26   10.60    2.40   1
 -12   4  26   11.50    1.90   1
  12  -4 -23    6.30    1.80   1
 -12   4  23    2.70    1.60   1
  12  -4 -20   10.60    1.90   1
 -12   4  20   15.40    1.90   1
  12  -4 -17    7.80    1.90   1
 -12   4  17   10.40    1.70   1
  12  -4 -14    6.10    1.50   1
 -12   4  14    5.30    1.60   1
  12  -4 -11    1.20    1.60   1
 -12   4  11    1.60    1.60   1
  12  -4  -8   56.60    3.20   1
 -12   4   8   56.10    2.60   1
  12  -4  -5   19.00    2.10   1
 -12   4   5   14.20    1.70   1
  12  -4  -2    4.60    1.70   1
 -12   4   2    3.40    1.30   1
  12  -4   1    0.40    1.70   1
 -12   4  -1    3.40    1.40   1
  12  -4   4   27.90    2.90   1
 -12   4  -4   37.60    3.00   1
  12  -4   7    3.70    2.20   1
 -12   4  -7   11.00    2.20   1
  12  -4  10   67.90    4.80   1
 -12   4 -10   83.50    3.70   1
  12  -4  13   11.90    3.40   1
 -12   4 -13   13.30    1.90   1
  12  -4  16    8.30    2.40   1
 -12   4 -16   11.80    2.10   1
  12  -4  19    1.40    1.80   1
 -12   4 -19   -1.40    1.50   1
  12  -4  22   -2.90    2.40   1
 -12   4 -22    0.40    1.60   1
  12  -4  25    4.30    4.20   1
 -12   4 -25    8.30    2.50   1
  12  -3 -21   -0.30    1.30   1
 -12   3  21   -0.20    1.40   1
  12  -3 -18   97.40    4.00   1
 -12   3  18   93.90    4.20   1
  12  -3 -15   -0.20    1.90   1
 -12   3  15   -0.10    1.50   1
  12  -3 -12   93.50    4.70   1
 -12   3  12   99.70    4.90   1
  12  -3  -9   -0.30    1.70   1
 -12   3   9    2.50    1.80   1
  12  -3  -6    9.10    1.90   1
 -12   3   6    6.20    2.00   1
  12  -3  -3   -0.60    1.50   1
 -12   3   3   -0.80    1.60   1
  12  -3   0   20.50    2.40   1
 -12   3   0   20.20    2.00   1
  12  -3   3    0.80    1.60   1
 -12   3  -3    0.60    1.60   1
  12  -3   6   77.20    3.90   1
 -12   3  -6   76.20    3.90   1
  12  -3   9    5.70    2.00   1
 -12   3  -9    0.50    1.60   1
  12  -3  12  219.50    8.10   1
 -12   3 -12  218.60    7.50   1
  12  -3  15   -0.20    1.90   1
 -12   3 -15   -2.00    1.60   1
  12  -3  18   -2.10    2.20   1
 -12   3 -18    0.00    2.00   1
  12  -3  21   -1.20    2.40   1
 -12   3 -21   -2.40    2.30   1
  12  -2  -4    0.50    1.70   1
 -12   2   4   -0.70    1.80   1
  12  -2  -1    6.00    2.10   1
 -12   2   1    3.50    1.90   1
  12  -2   2   21.20    2.60   1
 -12   2  -2   20.50    3.20   1
  12  -2   5    2.10    2.10   1
 -12   2  -5    2.30    3.30   1
   0   0   0
;
_shelx_hkl_checksum     9278
_shelx_res_file
;
TITL rbinhas in R-3c = RbIn(HAsO4)2
    shelx.res
    created by SHELXL-2016/6 at 10:26:44 on 21-Sep-2017
REM isotypic with RbFe(HPO4)2 (!); model used here
REM small hex. platelets (hydroth.)
REM ass. w/ small amounts of tricl. RbInAs2O7
CELL 0.71073   8.512   8.512  56.434  90.00  90.00 120.00
ZERR   18.00   0.001   0.001   0.011   0.00   0.00   0.00
LATT  3
SYMM -Y, X-Y, Z
SYMM -X+Y, -X, Z
SYMM Y, X, .5-Z
SYMM X-Y, -Y, .5-Z
SYMM -X, -X+Y, .5-Z
SFAC O AS IN RB H
UNIT 144 36 18 18 36
ACTA
L.S. 2000
FMAP 2
TEMP 20
BOND
Bond $H
dfix 0.9 0.04 O3 H
eqiv $1 y, x-1, -z+3/2
htab O3 O4_$1
size 0.015 0.05 0.05
omit 0 0 6
conn 15 3.9 RB1a Rb2a
SUMP 1.0 0.0001 1.0 2.0 3.0 3.0
SUMP 1.0 0.0001 1.0 4.0 3.0 5.0
EADP Rb1a Rb1b
EADP Rb2a Rb2b
PLAN 20
WGHT    0.014000   16.308498
EXTI    0.000313
FVAR       0.03680   0.94901   0.01700   0.56739   0.14421
MOLE   1
RB1A  4    0.000000    0.000000    0.750000    20.16667    0.02671    0.02671 =
         0.01751    0.00000    0.00000    0.01335
RB1B  4    0.000000   -0.051226    0.750000    30.50000    0.02671    0.02671 =
         0.01751    0.00000    0.00000    0.01335
RB2A  4    0.000000    0.000000    0.668816    40.33333    0.05086    0.05086 =
         0.02504    0.00000    0.00000    0.02543
RB2B  4   -0.030404   -0.026593    0.667951    51.00000    0.05086    0.05086 =
         0.02504    0.00000    0.00000    0.02543
IN1   3    0.333333    0.666667    0.752971    10.33333    0.01052    0.01052 =
         0.00981    0.00000    0.00000    0.00526
IN2   3    0.333333    0.666667    0.666667    10.16667    0.01472    0.01472 =
         0.00707    0.00000    0.00000    0.00736
AS    2   -0.397413   -0.369403    0.712791    11.00000    0.01290    0.01207 =
         0.01030    0.00086    0.00056    0.00802
O1    1    0.523486   -0.377608    0.685840    11.00000    0.03986    0.05132 =
         0.01289   -0.00016   -0.00618    0.03374
O2    1   -0.427061   -0.238930    0.732209    11.00000    0.01702    0.01222 =
         0.02031   -0.00119    0.00765    0.00599
rem O3 = OH
O3    1   -0.163525   -0.265374    0.708989    11.00000    0.01451    0.01635 =
         0.03083    0.00718    0.00613    0.00873
O4    1    0.467944   -0.111884    0.777382    11.00000    0.01374    0.01332 =
         0.02175   -0.00562   -0.00376    0.00843
H     5   -0.131387   -0.339330    0.712798    11.00000    0.05135
HKLF 4
REM  rbinhas in R-3c = RbIn(HAsO4)2
REM R1 =  0.0184 for    1255 Fo > 4sig(Fo)  and  0.0251 for all    1443 data
REM     69 parameters refined using      3 restraints
END
WGHT      0.0140     16.3209
REM Highest difference peak  1.001,  deepest hole -0.861,  1-sigma level  0.156
Q1    1   0.6321  0.0364  0.7866  11.00000  0.05    1.00
Q2    1   0.3333  0.6667  0.7421  10.33333  0.05    0.78
Q3    1   0.4213 -0.0645  0.7872  11.00000  0.05    0.67
Q4    1  -0.3081 -0.3573  0.7123  11.00000  0.05    0.63
Q5    1   0.5338 -0.3894  0.6956  11.00000  0.05    0.60
Q6    1   0.0896 -0.2330  0.6933  11.00000  0.05    0.58
Q7    1  -0.3492 -0.1362  0.7333  11.00000  0.05    0.58
Q8    1  -0.4910 -0.2978  0.7286  11.00000  0.05    0.57
Q9    1  -0.3727 -0.3895  0.6996  11.00000  0.05    0.56
Q10   1   0.5711 -0.2774  0.6931  11.00000  0.05    0.55
Q11   1  -0.0251 -0.3996  0.7008  11.00000  0.05    0.55
Q12   1   0.5214 -0.4934  0.6984  11.00000  0.05    0.54
Q13   1   0.2444  0.6623  0.7531  11.00000  0.05    0.53
Q14   1  -0.1397 -0.1833  0.6455  11.00000  0.05    0.53
Q15   1   0.5044 -0.3074  0.6875  11.00000  0.05    0.53
Q16   1   0.3333  0.6667  0.7686  10.33333  0.05    0.53
Q17   1   0.0739 -0.2882  0.7066  11.00000  0.05    0.52
Q18   1   0.4536 -0.1533  0.7887  11.00000  0.05    0.50
Q19   1  -0.1838 -0.2822  0.6934  11.00000  0.05    0.50
Q20   1  -0.3494 -0.1126  0.7476  11.00000  0.05    0.49
;
_shelx_res_checksum     74497
data_CsInHAsO42
_audit_creation_method     'SHELXL-2016/6'
_chemical_name_systematic     'Caesium indium bis[hydrogen arsenate(V)]'
_chemical_name_common     'caesium indium bis(hydrogen arsenate)'
_chemical_formula_moiety     'Cs In (H As O4)2'
_chemical_formula_sum     'As2 Cs H2 In O8'
_chemical_formula_iupac     'Cs In (H As O4)2'
_chemical_formula_weight     527.59
_chemical_melting_point     ?
_shelx_space_group_comment
;
The symmetry employed for this shelxl refinement is uniquely defined
by the following loop, which should always be used as a source of
symmetry information in preference to the above space-group names.
They are only intended as comments.
;
_space_group_crystal_system     trigonal
_space_group_name_H-M_alt     'R -3 c :H'
_space_group_name_Hall     '-R 3 2"c'
loop_
    _space_group_symop_operation_xyz
    'x, y, z'
    '-y, x-y, z'
    '-x+y, -x, z'
    'y, x, -z+1/2'
    'x-y, -y, -z+1/2'
    '-x, -x+y, -z+1/2'
    'x+2/3, y+1/3, z+1/3'
    '-y+2/3, x-y+1/3, z+1/3'
    '-x+y+2/3, -x+1/3, z+1/3'
    'y+2/3, x+1/3, -z+5/6'
    'x-y+2/3, -y+1/3, -z+5/6'
    '-x+2/3, -x+y+1/3, -z+5/6'
    'x+1/3, y+2/3, z+2/3'
    '-y+1/3, x-y+2/3, z+2/3'
    '-x+y+1/3, -x+2/3, z+2/3'
    'y+1/3, x+2/3, -z+7/6'
    'x-y+1/3, -y+2/3, -z+7/6'
    '-x+1/3, -x+y+2/3, -z+7/6'
    '-x, -y, -z'
    'y, -x+y, -z'
    'x-y, x, -z'
    '-y, -x, z-1/2'
    '-x+y, y, z-1/2'
    'x, x-y, z-1/2'
    '-x+2/3, -y+1/3, -z+1/3'
    'y+2/3, -x+y+1/3, -z+1/3'
    'x-y+2/3, x+1/3, -z+1/3'
    '-y+2/3, -x+1/3, z-1/6'
    '-x+y+2/3, y+1/3, z-1/6'
    'x+2/3, x-y+1/3, z-1/6'
    '-x+1/3, -y+2/3, -z+2/3'
    'y+1/3, -x+y+2/3, -z+2/3'
    'x-y+1/3, x+2/3, -z+2/3'
    '-y+1/3, -x+2/3, z+1/6'
    '-x+y+1/3, y+2/3, z+1/6'
    'x+1/3, x-y+2/3, z+1/6'
_cell_length_a     8.6290(10)
_cell_length_b     8.6290(10)
_cell_length_c     56.986(11)
_cell_angle_alpha     90
_cell_angle_beta     90
_cell_angle_gamma     120
_cell_volume     3674.7(11)
_cell_formula_units_Z     18
_cell_measurement_reflns_used     2985
_cell_measurement_theta_min     3.078
_cell_measurement_theta_max     30.012
_cell_measurement_temperature     293(2)
_exptl_crystal_description     'small pseudooctahedra'
_exptl_crystal_colour     'colourless'
_exptl_crystal_size_max     0.060
_exptl_crystal_size_mid     0.060
_exptl_crystal_size_min     0.040
_exptl_crystal_density_diffrn     4.291
_exptl_crystal_density_meas     ?
_exptl_crystal_density_method     'not measured'
_exptl_crystal_F_000     4248
_exptl_absorpt_coefficient_mu     15.337
_exptl_absorpt_correction_type     multi-scan
_exptl_absorpt_process_details
;
(SCALEPACK; Otwinowski <i>et al.</i>,  2003)
;
_shelx_estimated_absorpt_T_min     0.460
_shelx_estimated_absorpt_T_max     0.579
_exptl_absorpt_correction_T_min     0.460
_exptl_absorpt_correction_T_max     0.579
_diffrn_ambient_temperature     293(2)
_diffrn_radiation_type     MoK\a
_diffrn_radiation_wavelength     0.71073
_diffrn_measurement_device_type     'Nonius KappaCCD single-crystal four-circle'
_diffrn_measurement_method     '\f and \w scans'
_diffrn_detector_area_resol_mean     ?
_diffrn_reflns_number     4350
_diffrn_reflns_av_R_equivalents     0.0188
_diffrn_reflns_theta_min     3.078
_diffrn_reflns_theta_max     30.025
_diffrn_reflns_theta_full     25.242
_diffrn_measured_fraction_theta_max     0.998
_diffrn_measured_fraction_theta_full     0.997
_diffrn_reflns_limit_h_min     -12
_diffrn_reflns_limit_h_max     12
_diffrn_reflns_limit_k_min     -9
_diffrn_reflns_limit_k_max     9
_diffrn_reflns_limit_l_min     -79
_diffrn_reflns_limit_l_max     79
_refine_special_details     ?
_reflns_number_total     1199
_reflns_number_gt     1039
_reflns_threshold_expression     'I > 2\s(I)'
_refine_ls_structure_factor_coef     Fsqd
_refine_ls_matrix_type     full
_refine_ls_R_factor_all     0.0299
_refine_ls_R_factor_gt     0.0217
_refine_ls_wR_factor_gt     0.0488
_refine_ls_wR_factor_ref     0.0520
_refine_ls_goodness_of_fit_ref     1.073
_refine_ls_restrained_S_all     1.074
_refine_ls_number_reflns     1199
_refine_ls_number_parameters     61
_refine_ls_number_restraints     1
_refine_ls_hydrogen_treatment     refall
_refine_ls_weighting_scheme     calc
_refine_ls_weighting_details
             'w=1/[\s^2^(Fo^2^)+(0.0234P)^2^+28.1228P] where P=(Fo^2^+2Fc^2^)/3'
_atom_sites_solution_hydrogens     difmap
_atom_sites_solution_primary     direct
_atom_sites_solution_secondary     difmap
_refine_ls_shift/su_max     0.004
_refine_ls_shift/su_mean     0.000
_refine_diff_density_max     2.086
_refine_diff_density_min     -0.857
_refine_ls_extinction_method
;
SHELXL2016 (Sheldrick, 2015)
;
_refine_ls_extinction_coef     0.000028(7)
_refine_ls_extinction_expression
                                  'Fc^*^=kFc[1+0.001xFc^2^\l^3^/sin(2\q)]^-1/4^'
loop_
    _atom_type_symbol
    _atom_type_description
    _atom_type_scat_dispersion_real
    _atom_type_scat_dispersion_imag
    _atom_type_scat_source
    'O' 'O' 0.0106 0.0060
                         'International Tables Vol C Tables 4.2.6.8 and 6.1.1.4'
    'As' 'As' 0.0499 2.0058
                         'International Tables Vol C Tables 4.2.6.8 and 6.1.1.4'
    'In' 'In' -0.7276 1.3100
                         'International Tables Vol C Tables 4.2.6.8 and 6.1.1.4'
    'Cs' 'Cs' -0.3680 2.1192
                         'International Tables Vol C Tables 4.2.6.8 and 6.1.1.4'
    'H' 'H' 0.0000 0.0000
                         'International Tables Vol C Tables 4.2.6.8 and 6.1.1.4'
_computing_data_collection
;
COLLECT (Nonius, 2003)
;
_computing_cell_refinement
;
SCALEPACK (Otwinowski <i>et al.</i>,  2003)
;
_computing_data_reduction
;
DENZO and SCALEPACK (Otwinowski <i>et al.</i>,  2003)
;
_computing_structure_solution
;
SHELXS97 (Sheldrick, 2008)
;
_computing_structure_refinement
;
SHELXL2016 (Sheldrick, 2015)
;
_computing_molecular_graphics
;
DIAMOND (Brandenburg, 2005)
;
_computing_publication_material
;
publCIF (Westrip, 2010)
;
loop_
    _atom_site_type_symbol
    _atom_site_label
    _atom_site_fract_x
    _atom_site_fract_y
    _atom_site_fract_z
    _atom_site_U_iso_or_equiv
    _atom_site_adp_type
    _atom_site_calc_flag
    _atom_site_occupancy
    _atom_site_disorder_assembly
    _atom_site_disorder_group
    Cs Cs1 0.000000 0.000000 0.750000 0.02557(14) Uani d 1 . .
    Cs Cs2 0.000000 0.000000 0.66740(2) 0.02940(12) Uani d 1 . .
    In In1 0.333333 0.666667 0.75230(2) 0.00967(10) Uani d 1 . .
    In In2 0.333333 0.666667 0.666667 0.01033(12) Uani d 1 . .
    As As -0.41576(4) -0.38822(4) 0.71249(2) 0.01182(10) Uani d 1 . .
    O O1 0.4878(4) -0.4176(4) 0.68649(4) 0.0247(6) Uani d 1 . .
    O O2 -0.4350(3) -0.2496(3) 0.73117(4) 0.0154(5) Uani d 1 . .
    O O3 -0.1870(3) -0.2856(3) 0.70680(5) 0.0217(5) Uani d 1 . .
    O O4 0.4768(3) -0.1133(3) 0.77606(4) 0.0147(5) Uani d 1 . .
    H H -0.152(5) -0.354(4) 0.7115(6) 0.013(10) Uiso d 1 . .
loop_
    _atom_site_aniso_label
    _atom_site_aniso_U_11
    _atom_site_aniso_U_22
    _atom_site_aniso_U_33
    _atom_site_aniso_U_12
    _atom_site_aniso_U_13
    _atom_site_aniso_U_23
    Cs1 0.0283(2) 0.0283(2) 0.0201(3) 0.01415(10) 0.000 0.000
    Cs2 0.03461(17) 0.03461(17) 0.0190(2) 0.01730(8) 0.000 0.000
    In1 0.01027(13) 0.01027(13) 0.00848(17) 0.00513(6) 0.000 0.000
    In2 0.01173(16) 0.01173(16) 0.0075(2) 0.00587(8) 0.000 0.000
    As 0.01466(17) 0.01309(17) 0.01022(15) 0.00882(14) 0.00082(12) 0.00125(11)
    O1 0.0366(15) 0.0361(15) 0.0126(11) 0.0265(13) -0.0067(11) -0.0014(10)
    O2 0.0155(11) 0.0154(11) 0.0157(11) 0.0079(9) 0.0056(9) -0.0020(9)
    O3 0.0174(12) 0.0216(13) 0.0290(13) 0.0120(11) 0.0083(10) 0.0115(11)
    O4 0.0154(11) 0.0126(11) 0.0183(11) 0.0086(9) -0.0032(9) -0.0057(9)
_geom_special_details
;
 All esds (except the esd in the dihedral angle between two l.s. planes)
 are estimated using the full covariance matrix.  The cell esds are taken
 into account individually in the estimation of esds in distances, angles
 and torsion angles; correlations between esds in cell parameters are only
 used when they are defined by crystal symmetry.  An approximate (isotropic)
 treatment of cell esds is used for estimating esds involving l.s. planes.
;
loop_
    _geom_bond_atom_site_label_1
    _geom_bond_atom_site_label_2
    _geom_bond_site_symmetry_2
    _geom_bond_distance
    _geom_bond_publ_flag
    Cs1 O3 . 3.280(3) y
    Cs1 O3 5_556 3.280(3) y
    Cs1 O3 6_556 3.280(3) y
    Cs1 O3 3 3.280(3) y
    Cs1 O3 2 3.280(3) y
    Cs1 O3 4_556 3.280(3) y
    Cs1 O2 . 3.434(2) y
    Cs1 O2 6_556 3.434(2) y
    Cs1 O2 4_556 3.434(2) y
    Cs1 O2 3 3.434(2) y
    Cs1 O2 5_556 3.434(2) y
    Cs1 O2 2 3.434(2) y
    Cs1 H . 3.44(4) ?
    Cs1 H 2 3.44(4) ?
    Cs1 H 3 3.44(4) ?
    Cs2 O3 2 3.121(3) y
    Cs2 O3 3 3.121(2) y
    Cs2 O3 . 3.121(3) y
    Cs2 O1 25_546 3.419(3) y
    Cs2 O1 26_566 3.419(3) y
    Cs2 O1 27_346 3.419(3) y
    Cs2 O3 25_446 3.698(3) y
    Cs2 O3 26_556 3.698(3) y
    Cs2 O3 27_456 3.698(3) y
    Cs2 O4 30_445 3.703(2) y
    Cs2 O4 28_455 3.703(2) y
    Cs2 O4 29 3.703(2) y
    Cs2 As 27_456 3.8762(6) ?
    Cs2 As 25_446 3.8762(6) ?
    Cs2 As 26_556 3.8762(6) ?
    In1 O2 2_565 2.127(2) y
    In1 O2 3 2.127(2) y
    In1 O2 1_665 2.127(2) y
    In1 O4 1_565 2.150(2) y
    In1 O4 2 2.150(2) y
    In1 O4 3_665 2.150(2) y
    In2 O1 26_566 2.133(2) y
    In2 O1 27_456 2.133(3) y
    In2 O1 25_556 2.133(2) y
    In2 O1 2 2.133(2) y
    In2 O1 3_665 2.133(3) y
    In2 O1 1_565 2.133(2) y
    As O1 1_455 1.655(2) y
    As O2 . 1.671(2) y
    As O4 6_556 1.679(2) y
    As O3 . 1.743(3) y
    O3 H . 0.83(3) ?
loop_
    _geom_angle_atom_site_label_1
    _geom_angle_atom_site_label_2
    _geom_angle_atom_site_label_3
    _geom_angle_site_symmetry_1
    _geom_angle_site_symmetry_3
    _geom_angle
    _geom_angle_publ_flag
    O3 Cs1 O3 . 5_556 166.65(9) ?
    O3 Cs1 O3 . 6_556 119.30(9) ?
    O3 Cs1 O3 5_556 6_556 69.82(7) ?
    O3 Cs1 O3 . 3 69.82(7) ?
    O3 Cs1 O3 5_556 3 103.15(9) ?
    O3 Cs1 O3 6_556 3 166.65(10) ?
    O3 Cs1 O3 . 2 69.82(7) ?
    O3 Cs1 O3 5_556 2 119.30(10) ?
    O3 Cs1 O3 6_556 2 103.15(9) ?
    O3 Cs1 O3 3 2 69.82(7) ?
    O3 Cs1 O3 . 4_556 103.15(9) ?
    O3 Cs1 O3 5_556 4_556 69.82(7) ?
    O3 Cs1 O3 6_556 4_556 69.82(7) ?
    O3 Cs1 O3 3 4_556 119.30(9) ?
    O3 Cs1 O3 2 4_556 166.65(9) ?
    O3 Cs1 O2 . . 47.28(6) ?
    O3 Cs1 O2 5_556 . 119.81(6) ?
    O3 Cs1 O2 6_556 . 126.64(6) ?
    O3 Cs1 O2 3 . 66.62(6) ?
    O3 Cs1 O2 2 . 111.83(6) ?
    O3 Cs1 O2 4_556 . 67.00(6) ?
    O3 Cs1 O2 . 6_556 126.65(6) ?
    O3 Cs1 O2 5_556 6_556 66.61(6) ?
    O3 Cs1 O2 6_556 6_556 47.28(6) ?
    O3 Cs1 O2 3 6_556 119.81(6) ?
    O3 Cs1 O2 2 6_556 67.01(6) ?
    O3 Cs1 O2 4_556 6_556 111.83(6) ?
    O2 Cs1 O2 . 6_556 170.75(8) ?
    O3 Cs1 O2 . 4_556 67.01(6) ?
    O3 Cs1 O2 5_556 4_556 111.83(6) ?
    O3 Cs1 O2 6_556 4_556 66.61(6) ?
    O3 Cs1 O2 3 4_556 126.65(6) ?
    O3 Cs1 O2 2 4_556 119.81(6) ?
    O3 Cs1 O2 4_556 4_556 47.28(6) ?
    O2 Cs1 O2 . 4_556 61.36(8) ?
    O2 Cs1 O2 6_556 4_556 110.71(3) ?
    O3 Cs1 O2 . 3 111.83(6) ?
    O3 Cs1 O2 5_556 3 67.01(6) ?
    O3 Cs1 O2 6_556 3 119.81(6) ?
    O3 Cs1 O2 3 3 47.28(6) ?
    O3 Cs1 O2 2 3 66.61(6) ?
    O3 Cs1 O2 4_556 3 126.65(6) ?
    O2 Cs1 O2 . 3 110.71(3) ?
    O2 Cs1 O2 6_556 3 77.59(7) ?
    O2 Cs1 O2 4_556 3 170.75(8) ?
    O3 Cs1 O2 . 5_556 119.82(6) ?
    O3 Cs1 O2 5_556 5_556 47.28(6) ?
    O3 Cs1 O2 6_556 5_556 111.83(6) ?
    O3 Cs1 O2 3 5_556 67.01(6) ?
    O3 Cs1 O2 2 5_556 126.65(6) ?
    O3 Cs1 O2 4_556 5_556 66.61(6) ?
    O2 Cs1 O2 . 5_556 77.59(7) ?
    O2 Cs1 O2 6_556 5_556 110.71(3) ?
    O2 Cs1 O2 4_556 5_556 110.71(3) ?
    O2 Cs1 O2 3 5_556 61.36(8) ?
    O3 Cs1 O2 . 2 66.61(6) ?
    O3 Cs1 O2 5_556 2 126.65(6) ?
    O3 Cs1 O2 6_556 2 67.01(6) ?
    O3 Cs1 O2 3 2 111.83(6) ?
    O3 Cs1 O2 2 2 47.28(6) ?
    O3 Cs1 O2 4_556 2 119.81(6) ?
    O2 Cs1 O2 . 2 110.71(3) ?
    O2 Cs1 O2 6_556 2 61.36(8) ?
    O2 Cs1 O2 4_556 2 77.59(7) ?
    O2 Cs1 O2 3 2 110.71(3) ?
    O2 Cs1 O2 5_556 2 170.75(8) ?
    O3 Cs1 H . . 13.9(5) ?
    O3 Cs1 H 5_556 . 170.1(7) ?
    O3 Cs1 H 6_556 . 105.5(5) ?
    O3 Cs1 H 3 . 83.1(5) ?
    O3 Cs1 H 2 . 69.8(6) ?
    O3 Cs1 H 4_556 . 100.5(7) ?
    O2 Cs1 H . . 55.4(6) ?
    O2 Cs1 H 6_556 . 117.1(6) ?
    O2 Cs1 H 4_556 . 58.5(6) ?
    O2 Cs1 H 3 . 122.2(6) ?
    O2 Cs1 H 5_556 . 131.7(6) ?
    O2 Cs1 H 2 . 55.8(6) ?
    O3 Cs1 H . 2 83.1(5) ?
    O3 Cs1 H 5_556 2 105.5(6) ?
    O3 Cs1 H 6_556 2 100.5(6) ?
    O3 Cs1 H 3 2 69.8(6) ?
    O3 Cs1 H 2 2 13.9(5) ?
    O3 Cs1 H 4_556 2 170.2(6) ?
    O2 Cs1 H . 2 122.2(6) ?
    O2 Cs1 H 6_556 2 58.5(6) ?
    O2 Cs1 H 4_556 2 131.7(6) ?
    O2 Cs1 H 3 2 55.8(6) ?
    O2 Cs1 H 5_556 2 117.1(6) ?
    O2 Cs1 H 2 2 55.4(6) ?
    H Cs1 H . 2 83.7(8) ?
    O3 Cs1 H . 3 69.8(6) ?
    O3 Cs1 H 5_556 3 100.5(6) ?
    O3 Cs1 H 6_556 3 170.2(6) ?
    O3 Cs1 H 3 3 13.9(5) ?
    O3 Cs1 H 2 3 83.1(5) ?
    O3 Cs1 H 4_556 3 105.5(5) ?
    O2 Cs1 H . 3 55.8(6) ?
    O2 Cs1 H 6_556 3 131.7(6) ?
    O2 Cs1 H 4_556 3 117.1(7) ?
    O2 Cs1 H 3 3 55.4(6) ?
    O2 Cs1 H 5_556 3 58.5(6) ?
    O2 Cs1 H 2 3 122.2(6) ?
    H Cs1 H . 3 83.7(8) ?
    H Cs1 H 2 3 83.7(8) ?
    O3 Cs2 O3 2 3 73.97(8) ?
    O3 Cs2 O3 2 . 73.97(8) ?
    O3 Cs2 O3 3 . 73.97(8) ?
    O3 Cs2 O1 2 25_546 82.81(6) ?
    O3 Cs2 O1 3 25_546 153.75(6) ?
    O3 Cs2 O1 . 25_546 88.16(7) ?
    O3 Cs2 O1 2 26_566 88.16(7) ?
    O3 Cs2 O1 3 26_566 82.80(7) ?
    O3 Cs2 O1 . 26_566 153.75(7) ?
    O1 Cs2 O1 25_546 26_566 108.90(4) ?
    O3 Cs2 O1 2 27_346 153.75(7) ?
    O3 Cs2 O1 3 27_346 88.16(7) ?
    O3 Cs2 O1 . 27_346 82.81(6) ?
    O1 Cs2 O1 25_546 27_346 108.90(4) ?
    O1 Cs2 O1 26_566 27_346 108.90(4) ?
    O3 Cs2 O3 2 25_446 124.57(9) ?
    O3 Cs2 O3 3 25_446 148.48(9) ?
    O3 Cs2 O3 . 25_446 86.50(7) ?
    O1 Cs2 O3 25_546 25_446 44.45(6) ?
    O1 Cs2 O3 26_566 25_446 119.69(6) ?
    O1 Cs2 O3 27_346 25_446 64.61(6) ?
    O3 Cs2 O3 2 26_556 86.50(7) ?
    O3 Cs2 O3 3 26_556 124.56(9) ?
    O3 Cs2 O3 . 26_556 148.48(8) ?
    O1 Cs2 O3 25_546 26_556 64.61(6) ?
    O1 Cs2 O3 26_566 26_556 44.45(6) ?
    O1 Cs2 O3 27_346 26_556 119.69(6) ?
    O3 Cs2 O3 25_446 26_556 84.57(6) ?
    O3 Cs2 O3 2 27_456 148.48(9) ?
    O3 Cs2 O3 3 27_456 86.50(7) ?
    O3 Cs2 O3 . 27_456 124.57(9) ?
    O1 Cs2 O3 25_546 27_456 119.69(6) ?
    O1 Cs2 O3 26_566 27_456 64.61(6) ?
    O1 Cs2 O3 27_346 27_456 44.45(6) ?
    O3 Cs2 O3 25_446 27_456 84.57(6) ?
    O3 Cs2 O3 26_556 27_456 84.57(6) ?
    O3 Cs2 O4 2 30_445 113.69(6) ?
    O3 Cs2 O4 3 30_445 159.43(6) ?
    O3 Cs2 O4 . 30_445 126.02(6) ?
    O1 Cs2 O4 25_546 30_445 44.41(5) ?
    O1 Cs2 O4 26_566 30_445 78.54(5) ?
    O1 Cs2 O4 27_346 30_445 89.74(5) ?
    O3 Cs2 O4 25_446 30_445 43.56(5) ?
    O3 Cs2 O4 26_556 30_445 41.47(5) ?
    O3 Cs2 O4 27_456 30_445 77.76(5) ?
    O3 Cs2 O4 2 28_455 159.43(6) ?
    O3 Cs2 O4 3 28_455 126.02(6) ?
    O3 Cs2 O4 . 28_455 113.70(7) ?
    O1 Cs2 O4 25_546 28_455 78.54(5) ?
    O1 Cs2 O4 26_566 28_455 89.74(6) ?
    O1 Cs2 O4 27_346 28_455 44.41(5) ?
    O3 Cs2 O4 25_446 28_455 41.47(5) ?
    O3 Cs2 O4 26_556 28_455 77.76(5) ?
    O3 Cs2 O4 27_456 28_455 43.56(5) ?
    O4 Cs2 O4 30_445 28_455 45.97(6) ?
    O3 Cs2 O4 2 29 126.02(6) ?
    O3 Cs2 O4 3 29 113.69(6) ?
    O3 Cs2 O4 . 29 159.43(6) ?
    O1 Cs2 O4 25_546 29 89.74(5) ?
    O1 Cs2 O4 26_566 29 44.41(5) ?
    O1 Cs2 O4 27_346 29 78.53(5) ?
    O3 Cs2 O4 25_446 29 77.76(5) ?
    O3 Cs2 O4 26_556 29 43.56(5) ?
    O3 Cs2 O4 27_456 29 41.47(5) ?
    O4 Cs2 O4 30_445 29 45.97(6) ?
    O4 Cs2 O4 28_455 29 45.97(6) ?
    O3 Cs2 As 2 27_456 174.10(5) ?
    O3 Cs2 As 3 27_456 100.69(5) ?
    O3 Cs2 As . 27_456 107.26(5) ?
    O1 Cs2 As 25_546 27_456 102.94(4) ?
    O1 Cs2 As 26_566 27_456 88.69(5) ?
    O1 Cs2 As 27_346 27_456 25.24(4) ?
    O3 Cs2 As 25_446 27_456 61.32(4) ?
    O3 Cs2 As 26_556 27_456 94.72(4) ?
    O3 Cs2 As 27_456 27_456 26.48(4) ?
    O4 Cs2 As 30_445 27_456 70.49(4) ?
    O4 Cs2 As 28_455 27_456 25.47(3) ?
    O4 Cs2 As 29 27_456 53.44(4) ?
    O3 Cs2 As 2 25_446 107.26(5) ?
    O3 Cs2 As 3 25_446 174.10(5) ?
    O3 Cs2 As . 25_446 100.69(5) ?
    O1 Cs2 As 25_546 25_446 25.24(4) ?
    O1 Cs2 As 26_566 25_446 102.94(4) ?
    O1 Cs2 As 27_346 25_446 88.69(5) ?
    O3 Cs2 As 25_446 25_446 26.48(4) ?
    O3 Cs2 As 26_556 25_446 61.32(4) ?
    O3 Cs2 As 27_456 25_446 94.72(4) ?
    O4 Cs2 As 30_445 25_446 25.47(3) ?
    O4 Cs2 As 28_455 25_446 53.44(4) ?
    O4 Cs2 As 29 25_446 70.49(4) ?
    As Cs2 As 27_456 25_446 78.314(13) ?
    O3 Cs2 As 2 26_556 100.69(5) ?
    O3 Cs2 As 3 26_556 107.26(5) ?
    O3 Cs2 As . 26_556 174.10(5) ?
    O1 Cs2 As 25_546 26_556 88.69(5) ?
    O1 Cs2 As 26_566 26_556 25.24(4) ?
    O1 Cs2 As 27_346 26_556 102.94(4) ?
    O3 Cs2 As 25_446 26_556 94.72(4) ?
    O3 Cs2 As 26_556 26_556 26.48(4) ?
    O3 Cs2 As 27_456 26_556 61.32(4) ?
    O4 Cs2 As 30_445 26_556 53.44(4) ?
    O4 Cs2 As 28_455 26_556 70.49(4) ?
    O4 Cs2 As 29 26_556 25.47(4) ?
    As Cs2 As 27_456 26_556 78.314(13) ?
    As Cs2 As 25_446 26_556 78.314(13) ?
    O2 In1 O2 2_565 3 91.11(9) ?
    O2 In1 O2 2_565 1_665 91.11(9) ?
    O2 In1 O2 3 1_665 91.11(9) ?
    O2 In1 O4 2_565 1_565 92.57(9) ?
    O2 In1 O4 3 1_565 175.38(9) ?
    O2 In1 O4 1_665 1_565 91.61(9) ?
    O2 In1 O4 2_565 2 91.61(8) ?
    O2 In1 O4 3 2 92.57(9) ?
    O2 In1 O4 1_665 2 175.38(9) ?
    O4 In1 O4 1_565 2 84.54(9) ?
    O2 In1 O4 2_565 3_665 175.38(9) ?
    O2 In1 O4 3 3_665 91.61(9) ?
    O2 In1 O4 1_665 3_665 92.57(9) ?
    O4 In1 O4 1_565 3_665 84.54(9) ?
    O4 In1 O4 2 3_665 84.54(9) ?
    O2 In1 Cs2 2_565 34 124.48(6) ?
    O2 In1 Cs2 3 34 124.48(6) ?
    O2 In1 Cs2 1_665 34 124.48(6) ?
    O4 In1 Cs2 1_565 34 50.96(6) ?
    O4 In1 Cs2 2 34 50.96(6) ?
    O4 In1 Cs2 3_665 34 50.96(6) ?
    O1 In2 O1 26_566 27_456 94.56(9) ?
    O1 In2 O1 26_566 25_556 94.55(9) ?
    O1 In2 O1 27_456 25_556 94.55(9) ?
    O1 In2 O1 26_566 2 180.0 ?
    O1 In2 O1 27_456 2 85.45(9) ?
    O1 In2 O1 25_556 2 85.45(9) ?
    O1 In2 O1 26_566 3_665 85.45(9) ?
    O1 In2 O1 27_456 3_665 180.0 ?
    O1 In2 O1 25_556 3_665 85.45(9) ?
    O1 In2 O1 2 3_665 94.55(9) ?
    O1 In2 O1 26_566 1_565 85.45(9) ?
    O1 In2 O1 27_456 1_565 85.45(9) ?
    O1 In2 O1 25_556 1_565 180.0 ?
    O1 In2 O1 2 1_565 94.55(9) ?
    O1 In2 O1 3_665 1_565 94.55(9) ?
    O1 In2 Cs2 26_566 25_556 56.94(8) ?
    O1 In2 Cs2 27_456 25_556 72.56(8) ?
    O1 In2 Cs2 25_556 25_556 146.29(7) ?
    O1 In2 Cs2 2 25_556 123.06(8) ?
    O1 In2 Cs2 3_665 25_556 107.44(8) ?
    O1 In2 Cs2 1_565 25_556 33.71(7) ?
    O1 In2 Cs2 26_566 1_565 123.06(8) ?
    O1 In2 Cs2 27_456 1_565 107.44(8) ?
    O1 In2 Cs2 25_556 1_565 33.71(7) ?
    O1 In2 Cs2 2 1_565 56.94(8) ?
    O1 In2 Cs2 3_665 1_565 72.56(8) ?
    O1 In2 Cs2 1_565 1_565 146.29(7) ?
    Cs2 In2 Cs2 25_556 1_565 180.0 ?
    O1 In2 Cs2 26_566 . 33.71(7) ?
    O1 In2 Cs2 27_456 . 123.06(8) ?
    O1 In2 Cs2 25_556 . 107.44(8) ?
    O1 In2 Cs2 2 . 146.29(7) ?
    O1 In2 Cs2 3_665 . 56.94(8) ?
    O1 In2 Cs2 1_565 . 72.56(8) ?
    Cs2 In2 Cs2 25_556 . 60.0 ?
    Cs2 In2 Cs2 1_565 . 120.0 ?
    O1 In2 Cs2 26_566 1_665 107.44(8) ?
    O1 In2 Cs2 27_456 1_665 33.71(7) ?
    O1 In2 Cs2 25_556 1_665 123.06(8) ?
    O1 In2 Cs2 2 1_665 72.56(8) ?
    O1 In2 Cs2 3_665 1_665 146.29(7) ?
    O1 In2 Cs2 1_565 1_665 56.94(8) ?
    Cs2 In2 Cs2 25_556 1_665 60.0 ?
    Cs2 In2 Cs2 1_565 1_665 120.0 ?
    Cs2 In2 Cs2 . 1_665 120.0 ?
    O1 In2 Cs2 26_566 25_456 72.56(8) ?
    O1 In2 Cs2 27_456 25_456 146.29(7) ?
    O1 In2 Cs2 25_556 25_456 56.94(8) ?
    O1 In2 Cs2 2 25_456 107.44(8) ?
    O1 In2 Cs2 3_665 25_456 33.71(7) ?
    O1 In2 Cs2 1_565 25_456 123.06(8) ?
    Cs2 In2 Cs2 25_556 25_456 120.0 ?
    Cs2 In2 Cs2 1_565 25_456 60.0 ?
    Cs2 In2 Cs2 . 25_456 60.0 ?
    Cs2 In2 Cs2 1_665 25_456 180.0 ?
    O1 In2 Cs2 26_566 25_566 146.29(7) ?
    O1 In2 Cs2 27_456 25_566 56.94(8) ?
    O1 In2 Cs2 25_556 25_566 72.56(8) ?
    O1 In2 Cs2 2 25_566 33.71(7) ?
    O1 In2 Cs2 3_665 25_566 123.06(8) ?
    O1 In2 Cs2 1_565 25_566 107.44(8) ?
    Cs2 In2 Cs2 25_556 25_566 120.0 ?
    Cs2 In2 Cs2 1_565 25_566 60.0 ?
    Cs2 In2 Cs2 . 25_566 180.0 ?
    Cs2 In2 Cs2 1_665 25_566 60.0 ?
    Cs2 In2 Cs2 25_456 25_566 120.0 ?
    O1 As O2 1_455 . 117.25(12) ?
    O1 As O4 1_455 6_556 108.41(12) ?
    O2 As O4 . 6_556 113.77(11) ?
    O1 As O3 1_455 . 105.44(13) ?
    O2 As O3 . . 104.33(12) ?
    O4 As O3 6_556 . 106.72(11) ?
    O1 As Cs2 1_455 25_446 61.74(9) ?
    O2 As Cs2 . 25_446 174.14(8) ?
    O4 As Cs2 6_556 25_446 71.50(8) ?
    O3 As Cs2 . 25_446 71.06(9) ?
    O1 As Cs1 1_455 . 139.73(11) ?
    O2 As Cs1 . . 55.91(8) ?
    O4 As Cs1 6_556 . 109.82(8) ?
    O3 As Cs1 . . 51.15(9) ?
    Cs2 As Cs1 25_446 . 120.598(10) ?
    O1 As Cs2 1_455 . 75.26(11) ?
    O2 As Cs2 . . 99.50(8) ?
    O4 As Cs2 6_556 . 138.02(8) ?
    O3 As Cs2 . . 37.36(8) ?
    Cs2 As Cs2 25_446 . 74.638(9) ?
    Cs1 As Cs2 . . 68.078(14) ?
    As O1 In2 1_655 1_545 140.67(15) ?
    As O1 Cs2 1_655 25_546 93.02(10) ?
    In2 O1 Cs2 1_545 25_546 126.03(9) ?
    As O1 Cs2 1_655 1_655 82.42(10) ?
    In2 O1 Cs2 1_545 1_655 97.96(9) ?
    Cs2 O1 Cs2 25_546 1_655 80.74(5) ?
    As O1 Cs2 1_655 1_545 118.31(12) ?
    In2 O1 Cs2 1_545 1_545 82.33(8) ?
    Cs2 O1 Cs2 25_546 1_545 72.50(5) ?
    Cs2 O1 Cs2 1_655 1_545 146.39(6) ?
    As O2 In1 . 1_445 122.05(12) ?
    As O2 Cs1 . . 100.33(9) ?
    In1 O2 Cs1 1_445 . 125.68(9) ?
    As O2 Cs2 . . 60.78(7) ?
    In1 O2 Cs2 1_445 . 162.87(9) ?
    Cs1 O2 Cs2 . . 66.29(4) ?
    As O3 Cs2 . . 122.83(12) ?
    As O3 Cs1 . . 104.40(11) ?
    Cs2 O3 Cs1 . . 94.64(7) ?
    As O3 Cs2 . 25_446 82.46(10) ?
    Cs2 O3 Cs2 . 25_446 93.50(7) ?
    Cs1 O3 Cs2 . 25_446 164.05(8) ?
    As O3 H . . 107(3) ?
    Cs2 O3 H . . 124(3) ?
    Cs1 O3 H . . 94(3) ?
    Cs2 O3 H 25_446 . 70(3) ?
    As O4 In1 6_556 1_545 129.32(12) ?
    As O4 Cs2 6_556 34_545 83.03(8) ?
    In1 O4 Cs2 1_545 34_545 102.24(8) ?
loop_
    _geom_hbond_atom_site_label_D
    _geom_hbond_atom_site_label_H
    _geom_hbond_atom_site_label_A
    _geom_hbond_site_symmetry_A
    _geom_hbond_distance_DH
    _geom_hbond_distance_HA
    _geom_hbond_distance_DA
    _geom_hbond_angle_DHA
    O3 H O4 4_546 0.83(3) 1.80(3) 2.621(3) 170(4)
_shelx_hkl_file
;
   0   0   6    0.10    0.10   1
   0   0  -6    0.00    0.10   1
   0   0   9    0.10    0.10   1
   0   0  -9    0.00    0.10   1
   0   0  12   75.40    1.30   1
   0   0 -12   74.00    1.30   1
   0   0  15    0.10    0.20   1
   0   0 -15    0.20    0.10   1
   0   0  18  305.90    5.00   1
   0   0 -18  302.60    4.40   1
   0   0  21   -0.20    0.20   1
   0   0 -21   -0.10    0.20   1
   0   0  24 2151.30   31.00   1
   0   0 -24 2161.10   28.10   1
   0   0  27    0.40    0.30   1
   0   0 -27   -0.20    0.50   1
   0   0  30  194.60    5.30   1
   0   0 -30  196.20    5.90   1
   0   0  33    0.40    0.40   1
   0   0 -33    0.30    0.50   1
   0   0  36  209.60    4.00   1
   0   0 -36  211.00    5.00   1
   0   0  39    0.60    0.40   1
   0   0 -39    0.00    0.50   1
   0   0  42  243.20    4.60   1
   0   0 -42  245.10    4.90   1
   0   0  45    1.90    0.50   1
   0   0 -45    0.80    0.50   1
   0   0  48 1067.30   17.90   1
   0   0 -48 1098.40   19.00   1
   0   0  51    1.50    0.60   1
   0   0 -51    1.40    1.00   1
   0   0  54  109.30    2.70   1
   0   0 -54  110.90    3.70   1
   0   0  57    0.30    0.70   1
   0   0 -57    0.50    1.10   1
   0   0  60  240.60    6.40   1
   0   0 -60  239.30    6.80   1
   0   0  63    1.50    1.60   1
   0   0 -63    0.10    1.40   1
   0   0  66  159.20    6.80   1
   0   0 -66  170.60    5.60   1
   0   0  69    0.70    1.80   1
   0   0 -69   -0.50    1.10   1
   0   0  72   69.50    4.60   1
   0   0 -72   63.80    3.70   1
   0   0  75   -0.70    1.80   1
   0   0 -75   -4.60    1.90   1
   0   0  78   46.10    6.70   1
   0   0 -78   44.10    6.60   1
   0   0  81   -4.30    3.00   1
   0   0 -81   -0.20    2.30   1
   0   0  84  129.30   11.60   1
   0   0 -84  135.00    8.80   1
   1   0 -86    9.40    3.50   1
  -1   0  86   18.70    5.20   1
   1   0 -83    1.40    1.80   1
  -1   0  83   -1.60    2.00   1
   1   0 -80    2.90    1.60   1
  -1   0  80    2.40    1.90   1
   1   0 -77   -1.10    1.20   1
  -1   0  77    1.70    1.50   1
   1   0 -74   31.20    1.80   1
  -1   0  74   37.50    2.40   1
   1   0 -71    0.60    0.80   1
  -1   0  71   -0.80    1.10   1
   1   0 -68   29.10    1.40   1
  -1   0  68   25.60    1.90   1
   1   0 -65   -0.30    0.80   1
  -1   0  65   -1.50    0.80   1
   1   0 -62   24.00    1.10   1
  -1   0  62   22.60    1.10   1
   1   0 -59   -0.20    0.60   1
  -1   0  59   -0.10    0.50   1
   1   0 -56    2.00    0.60   1
  -1   0  56    2.10    0.40   1
   1   0 -53    0.00    0.50   1
  -1   0  53    0.20    0.30   1
   1   0 -50   36.50    1.00   1
  -1   0  50   35.20    0.90   1
   1   0 -47   -0.30    0.40   1
  -1   0  47   -0.60    0.30   1
   1   0 -44   91.00    1.60   1
  -1   0  44   93.10    1.50   1
   1   0 -41    0.20    0.30   1
  -1   0  41    0.90    0.30   1
   1   0 -38   83.40    1.10   1
  -1   0  38   82.90    1.30   1
   1   0 -35    0.20    0.10   1
  -1   0  35    0.40    0.20   1
   1   0 -32    6.80    0.20   1
  -1   0  32    6.50    0.30   1
   1   0 -29    0.20    0.10   1
  -1   0  29    0.20    0.10   1
   1   0 -26   26.70    0.40   1
  -1   0  26   26.50    0.40   1
   1   0 -23    0.10    0.10   1
  -1   0  23    0.00    0.10   1
   1   0 -20   13.00    0.30   1
  -1   0  20   13.10    0.30   1
   1   0 -17    0.20    0.10   1
  -1   0  17    0.10    0.10   1
   1   0 -14   81.00    0.80   1
  -1   0  14   80.40    0.90   1
   1   0 -11    0.20    0.10   1
  -1   0  11    0.10    0.10   1
   1   0  -8    2.20    0.10   1
  -1   0   8    2.00    0.10   1
   1   0  -5    0.10    0.00   1
  -1   0   5    0.10    0.00   1
   1   0  -2    0.00    0.10   1
  -1   0   2    0.00    0.10   1
   1   0   1    0.10    0.00   1
  -1   0  -1    0.10    0.00   1
   1   0   4    7.10    0.10   1
  -1   0  -4    7.10    0.20   1
   1   0   7    0.00    0.00   1
  -1   0  -7    0.20    0.10   1
   1   0  10    7.20    0.20   1
  -1   0 -10    6.90    0.10   1
   1   0  13    0.40    0.10   1
  -1   0 -13    0.10    0.10   1
   1   0  16   15.40    0.30   1
  -1   0 -16   15.30    0.30   1
   1   0  19    0.50    0.10   1
  -1   0 -19    0.10    0.10   1
   1   0  22    2.50    0.10   1
  -1   0 -22    3.50    0.20   1
   1   0  25    0.00    0.10   1
  -1   0 -25    0.00    0.20   1
   1   0  28   31.90    0.60   1
  -1   0 -28   31.30    0.60   1
   1   0  31    0.00    0.20   1
  -1   0 -31    0.40    0.20   1
   1   0  34   13.50    0.50   1
  -1   0 -34   14.00    0.50   1
   1   0  37    0.20    0.30   1
  -1   0 -37   -0.30    0.30   1
   1   0  40    0.50    0.30   1
  -1   0 -40    0.00    0.30   1
   1   0  43    0.20    0.30   1
  -1   0 -43    0.50    0.30   1
   1   0  46   88.80    1.50   1
  -1   0 -46   85.70    1.40   1
   1   0  49   -0.20    0.30   1
  -1   0 -49    0.80    0.40   1
   1   0  52   28.20    0.80   1
  -1   0 -52   25.90    1.00   1
   1   0  55    0.20    0.40   1
  -1   0 -55    0.10    0.40   1
   1   0  58   27.00    0.90   1
  -1   0 -58   26.80    1.10   1
   1   0  61    0.30    0.80   1
  -1   0 -61   -0.10    0.60   1
   1   0  64    6.20    1.00   1
  -1   0 -64    6.40    0.80   1
   1   0  67    0.80    1.00   1
  -1   0 -67    0.50    0.70   1
   1   0  70    7.40    1.30   1
  -1   0 -70    5.10    1.00   1
   1   0  73   -2.30    1.20   1
  -1   0 -73    0.40    0.90   1
   1   0  76   13.10    1.70   1
  -1   0 -76   11.60    1.40   1
   1   0  79    0.40    2.00   1
  -1   0 -79   -0.90    1.30   1
   1   0  82   32.30    2.90   1
  -1   0 -82   38.20    2.60   1
   1   0  85    2.30    2.20   1
  -1   0 -85   -0.50    1.70   1
   2  -1 -84   35.30    2.70   1
  -2   1  84   38.50    3.40   1
   2  -1 -81   22.40    2.10   1
  -2   1  81   24.40    2.90   1
   2  -1 -78   26.80    2.00   1
  -2   1  78   26.30    2.60   1
   2  -1 -75    4.10    1.20   1
  -2   1  75    2.30    1.80   1
   2  -1 -72  160.70    3.90   1
  -2   1  72  170.70    5.60   1
   2  -1 -69   35.40    1.70   1
  -2   1  69   41.00    2.60   1
   2  -1 -66    6.30    1.10   1
  -2   1  66    6.40    1.30   1
   2  -1 -63   20.50    1.20   1
  -2   1  63   18.90    1.40   1
   2  -1 -60  249.20    4.10   1
  -2   1  60  257.00    5.10   1
   2  -1 -57   32.70    1.20   1
  -2   1  57   33.30    1.20   1
   2  -1 -54   53.00    1.40   1
  -2   1  54   54.60    1.40   1
   2  -1 -51   87.90    1.80   1
  -2   1  51   88.30    1.80   1
   2  -1 -48  319.10    4.30   1
  -2   1  48  322.80    4.40   1
   2  -1 -45   10.10    0.60   1
  -2   1  45   11.80    0.50   1
   2  -1 -42   23.50    0.80   1
  -2   1  42   24.70    0.70   1
   2  -1 -39  187.50    2.40   1
  -2   1  39  187.50    2.50   1
   2  -1 -36 1077.30   10.90   1
  -2   1  36 1047.80   11.80   1
   2  -1 -33    0.00    0.30   1
  -2   1  33    0.00    0.30   1
   2  -1 -30   50.40    0.80   1
  -2   1  30   49.90    0.90   1
   2  -1 -27  215.50    2.50   1
  -2   1  27  213.30    2.40   1
   2  -1 -24  680.00    6.00   1
  -2   1  24  677.90    6.10   1
   2  -1 -21   22.30    0.40   1
  -2   1  21   22.00    0.40   1
   2  -1 -18   13.40    0.30   1
  -2   1  18   13.50    0.30   1
   2  -1 -15  228.10    2.00   1
  -2   1  15  228.80    2.30   1
   2  -1 -12 2662.90   19.90   1
  -2   1  12 2647.40   23.30   1
   2  -1  -9  144.60    1.20   1
  -2   1   9  144.80    1.40   1
   2  -1  -6    5.50    0.20   1
  -2   1   6    5.00    0.20   1
   2  -1  -3  270.20    2.40   1
  -2   1   3  264.80    2.40   1
   2  -1   0  800.30    6.80   1
  -2   1   0  794.30    6.30   1
   2  -1   3  272.90    2.20   1
  -2   1  -3  276.20    2.30   1
   2  -1   6    5.10    0.10   1
  -2   1  -6    5.00    0.10   1
   2  -1   9  145.60    1.30   1
  -2   1  -9  144.80    1.10   1
   2  -1  12 2626.70   19.10   1
  -2   1 -12 2631.50   18.20   1
   2  -1  15  228.90    1.90   1
  -2   1 -15  231.80    2.00   1
   2  -1  18   13.30    0.30   1
  -2   1 -18   13.10    0.30   1
   2  -1  21   22.00    0.40   1
  -2   1 -21   22.00    0.40   1
   2  -1  24  680.70    5.40   1
  -2   1 -24  683.60    5.40   1
   2  -1  27  214.40    2.50   1
  -2   1 -27  219.20    2.20   1
   2  -1  30   50.00    0.80   1
  -2   1 -30   50.20    0.70   1
   2  -1  33    0.10    0.20   1
  -2   1 -33    0.00    0.20   1
   2  -1  36 1078.90   10.80   1
  -2   1 -36 1072.00   10.30   1
   2  -1  39  193.70    2.30   1
  -2   1 -39  191.50    2.20   1
   2  -1  42   24.30    0.60   1
  -2   1 -42   24.50    0.70   1
   2  -1  45   11.20    0.40   1
  -2   1 -45   10.60    0.50   1
   2  -1  48  319.20    4.50   1
  -2   1 -48  330.70    3.90   1
   2  -1  51   87.40    1.80   1
  -2   1 -51   86.60    1.80   1
   2  -1  54   54.60    1.30   1
  -2   1 -54   54.30    1.60   1
   2  -1  57   35.10    1.20   1
  -2   1 -57   31.80    1.20   1
   2  -1  60  260.10    4.40   1
  -2   1 -60  250.90    4.10   1
   2  -1  63   17.90    1.30   1
  -2   1 -63   18.90    1.10   1
   2  -1  66    5.80    1.00   1
  -2   1 -66    5.90    0.90   1
   2  -1  69   37.10    2.30   1
  -2   1 -69   39.30    1.80   1
   2  -1  72  163.80    4.80   1
  -2   1 -72  161.20    3.80   1
   2  -1  75    5.40    1.50   1
  -2   1 -75    6.40    1.40   1
   2  -1  78   26.80    2.30   1
  -2   1 -78   25.80    2.00   1
   2  -1  81   23.90    2.40   1
  -2   1 -81   18.80    2.00   1
   2  -1  84   38.70    2.80   1
  -2   1 -84   35.20    2.50   1
   2   0 -82    0.80    1.50   1
  -2   0  82   -0.20    1.80   1
   2   0 -79   -1.30    1.50   1
  -2   0  79    0.30    1.80   1
   2   0 -76   13.70    1.60   1
  -2   0  76   13.50    2.10   1
   2   0 -73    0.20    1.10   1
  -2   0  73    0.40    1.40   1
   2   0 -70   84.80    2.50   1
  -2   0  70   88.10    3.30   1
   2   0 -67   -0.10    0.90   1
  -2   0  67   -1.40    0.90   1
   2   0 -64   63.80    1.90   1
  -2   0  64   66.80    2.10   1
   2   0 -61   -0.80    0.70   1
  -2   0  61   -1.10    0.70   1
   2   0 -58   19.10    1.00   1
  -2   0  58   19.90    1.10   1
   2   0 -55   -0.20    0.50   1
  -2   0  55   -0.40    0.50   1
   2   0 -52   30.60    1.10   1
  -2   0  52   33.00    1.00   1
   2   0 -49   -0.20    0.50   1
  -2   0  49    0.20    0.40   1
   2   0 -46   18.80    0.80   1
  -2   0  46   18.80    0.80   1
   2   0 -43    0.20    0.40   1
  -2   0  43   -0.10    0.40   1
   2   0 -40  145.30    2.20   1
  -2   0  40  142.20    2.30   1
   2   0 -37    0.00    0.30   1
  -2   0  37   -0.20    0.30   1
   2   0 -34    3.20    0.20   1
  -2   0  34    2.60    0.40   1
   2   0 -31    0.10    0.20   1
  -2   0  31    0.50    0.30   1
   2   0 -28  159.00    1.90   1
  -2   0  28  157.90    2.20   1
   2   0 -25    0.50    0.20   1
  -2   0  25    0.00    0.20   1
   2   0 -22   12.90    0.30   1
  -2   0  22   11.60    0.40   1
   2   0 -19    0.00    0.10   1
  -2   0  19    0.10    0.10   1
   2   0 -16  230.50    2.00   1
  -2   0  16  227.10    2.10   1
   2   0 -13    0.00    0.10   1
  -2   0  13    0.00    0.10   1
   2   0 -10  216.30    1.90   1
  -2   0  10  213.70    1.90   1
   2   0  -7    0.20    0.10   1
  -2   0   7    0.30    0.10   1
   2   0  -4   75.20    0.90   1
  -2   0   4   74.10    0.80   1
   2   0  -1    0.20    0.10   1
  -2   0   1    0.40    0.10   1
   2   0   2  232.60    2.20   1
  -2   0  -2  232.10    2.10   1
   2   0   5    0.20    0.10   1
  -2   0  -5    0.30    0.10   1
   2   0   8   29.10    0.40   1
  -2   0  -8   29.60    0.40   1
   2   0  11    0.00    0.10   1
  -2   0 -11    0.10    0.10   1
   2   0  14    1.60    0.10   1
  -2   0 -14    1.30    0.10   1
   2   0  17    0.10    0.10   1
  -2   0 -17   -0.20    0.10   1
   2   0  20    3.50    0.20   1
  -2   0 -20    3.40    0.20   1
   2   0  23    0.30    0.10   1
  -2   0 -23    0.00    0.20   1
   2   0  26  156.00    1.70   1
  -2   0 -26  154.00    1.60   1
   2   0  29    0.00    0.20   1
  -2   0 -29    0.30    0.20   1
   2   0  32   96.80    1.60   1
  -2   0 -32   97.00    1.40   1
   2   0  35    0.20    0.30   1
  -2   0 -35    0.40    0.20   1
   2   0  38    1.60    0.30   1
  -2   0 -38    1.90    0.30   1
   2   0  41   -0.10    0.30   1
  -2   0 -41    0.00    0.30   1
   2   0  44    5.20    0.50   1
  -2   0 -44    5.60    0.40   1
   2   0  47    0.40    0.30   1
  -2   0 -47   -0.30    0.30   1
   2   0  50   87.60    1.70   1
  -2   0 -50   87.10    1.60   1
   2   0  53   -0.10    0.40   1
  -2   0 -53   -0.40    0.40   1
   2   0  56   72.90    1.80   1
  -2   0 -56   67.90    1.70   1
   2   0  59    0.80    0.60   1
  -2   0 -59    0.30    0.60   1
   2   0  62   24.50    1.50   1
  -2   0 -62   23.40    1.30   1
   2   0  65    1.10    0.90   1
  -2   0 -65    1.00    0.90   1
   2   0  68    2.60    1.00   1
  -2   0 -68    1.90    1.00   1
   2   0  71    0.50    1.20   1
  -2   0 -71   -0.50    0.90   1
   2   0  74   30.70    2.20   1
  -2   0 -74   28.30    1.80   1
   2   0  77   -2.40    1.20   1
  -2   0 -77   -2.00    1.20   1
   2   0  80   99.40    4.70   1
  -2   0 -80   95.10    3.60   1
   2   0  83    2.20    2.00   1
  -2   0 -83   -1.00    1.50   1
   3  -2 -82   38.70    2.30   1
  -3   2  82   36.80    3.10   1
   3  -2 -79   10.10    1.50   1
  -3   2  79    9.60    2.10   1
   3  -2 -76    2.00    1.20   1
  -3   2  76    0.30    1.60   1
   3  -2 -73    1.70    1.10   1
  -3   2  73    1.10    1.30   1
   3  -2 -70   22.80    1.50   1
  -3   2  70   20.40    1.60   1
   3  -2 -67   26.50    1.60   1
  -3   2  67   23.60    1.70   1
   3  -2 -64    6.50    1.00   1
  -3   2  64    6.60    1.20   1
   3  -2 -61    7.10    0.90   1
  -3   2  61    9.10    1.30   1
   3  -2 -58   31.30    1.30   1
  -3   2  58   28.80    1.20   1
   3  -2 -55   21.30    0.90   1
  -3   2  55   20.30    1.00   1
   3  -2 -52    1.40    0.50   1
  -3   2  52    1.70    0.50   1
   3  -2 -49   34.30    1.00   1
  -3   2  49   35.10    1.10   1
   3  -2 -46    0.40    0.40   1
  -3   2  46    0.10    0.50   1
   3  -2 -43   10.80    0.60   1
  -3   2  43   10.60    0.70   1
   3  -2 -40    1.10    0.40   1
  -3   2  40    0.90    0.40   1
   3  -2 -37   75.70    1.30   1
  -3   2  37   75.60    1.50   1
   3  -2 -34  116.90    1.80   1
  -3   2  34  116.10    1.90   1
   3  -2 -31   11.80    0.40   1
  -3   2  31   11.40    0.50   1
   3  -2 -28   52.00    0.70   1
  -3   2  28   50.40    0.90   1
   3  -2 -25  103.00    1.20   1
  -3   2  25  102.80    1.40   1
   3  -2 -22   21.60    0.40   1
  -3   2  22   21.70    0.40   1
   3  -2 -19    0.20    0.10   1
  -3   2  19    0.10    0.20   1
   3  -2 -16   11.60    0.30   1
  -3   2  16   12.00    0.30   1
   3  -2 -13  102.40    1.00   1
  -3   2  13  104.10    1.20   1
   3  -2 -10    8.90    0.20   1
  -3   2  10    8.90    0.20   1
   3  -2  -7   84.40    0.90   1
  -3   2   7   84.70    0.90   1
   3  -2  -4   38.00    0.50   1
  -3   2   4   38.50    0.50   1
   3  -2  -1   57.10    0.60   1
  -3   2   1   56.40    0.60   1
   3  -2   2   30.00    0.40   1
  -3   2  -2   28.80    0.40   1
   3  -2   5  106.80    1.00   1
  -3   2  -5  107.50    1.00   1
   3  -2   8   55.60    0.60   1
  -3   2  -8   56.50    0.60   1
   3  -2  11    8.90    0.20   1
  -3   2 -11    8.60    0.20   1
   3  -2  14    0.30    0.10   1
  -3   2 -14    0.10    0.10   1
   3  -2  17   26.70    0.40   1
  -3   2 -17   26.70    0.40   1
   3  -2  20    1.40    0.20   1
  -3   2 -20    1.40    0.20   1
   3  -2  23    0.80    0.20   1
  -3   2 -23    0.80    0.20   1
   3  -2  26    6.60    0.30   1
  -3   2 -26    6.10    0.30   1
   3  -2  29   54.20    0.90   1
  -3   2 -29   54.40    0.90   1
   3  -2  32   41.00    0.80   1
  -3   2 -32   40.70    0.80   1
   3  -2  35    0.50    0.30   1
  -3   2 -35    0.90    0.30   1
   3  -2  38   61.00    1.20   1
  -3   2 -38   61.00    1.20   1
   3  -2  41   88.40    1.70   1
  -3   2 -41   88.00    1.60   1
   3  -2  44    0.10    0.40   1
  -3   2 -44    0.40    0.40   1
   3  -2  47    7.80    0.60   1
  -3   2 -47    6.90    0.50   1
   3  -2  50   21.10    0.80   1
  -3   2 -50   20.10    0.90   1
   3  -2  53   39.20    1.40   1
  -3   2 -53   39.70    1.40   1
   3  -2  56   33.90    1.30   1
  -3   2 -56   34.40    1.20   1
   3  -2  59   18.80    1.10   1
  -3   2 -59   17.80    1.10   1
   3  -2  62   61.40    2.20   1
  -3   2 -62   62.20    1.80   1
   3  -2  65    7.60    1.10   1
  -3   2 -65    7.90    1.00   1
   3  -2  68   24.60    1.70   1
  -3   2 -68   23.70    1.60   1
   3  -2  71   24.00    2.00   1
  -3   2 -71   18.40    1.70   1
   3  -2  74    6.00    1.50   1
  -3   2 -74    8.20    1.50   1
   3  -2  77    1.90    1.50   1
  -3   2 -77    1.70    1.40   1
   3  -2  80    7.30    1.80   1
  -3   2 -80    7.50    1.70   1
   3  -2  83   12.20    2.40   1
  -3   2 -83   14.10    2.00   1
   3  -1 -83    8.90    1.90   1
  -3   1  83   10.60    2.50   1
   3  -1 -80    9.20    1.50   1
  -3   1  80    0.60    1.90   1
   3  -1 -77    1.60    1.30   1
  -3   1  77    3.50    1.60   1
   3  -1 -74    8.40    1.40   1
  -3   1  74    4.60    1.70   1
   3  -1 -71   15.90    1.40   1
  -3   1  71   21.20    2.30   1
   3  -1 -68   25.60    1.50   1
  -3   1  68   24.10    1.80   1
   3  -1 -65    6.40    1.00   1
  -3   1  65    6.80    1.20   1
   3  -1 -62   57.80    2.00   1
  -3   1  62   61.70    2.20   1
   3  -1 -59   20.00    1.20   1
  -3   1  59   19.50    1.20   1
   3  -1 -56   34.10    1.20   1
  -3   1  56   34.70    1.30   1
   3  -1 -53   37.00    1.30   1
  -3   1  53   40.40    1.30   1
   3  -1 -50   21.30    0.90   1
  -3   1  50   21.40    1.00   1
   3  -1 -47    7.20    0.60   1
  -3   1  47    7.60    0.70   1
   3  -1 -44    1.10    0.50   1
  -3   1  44    1.10    0.50   1
   3  -1 -41   89.20    1.60   1
  -3   1  41   87.60    1.80   1
   3  -1 -38   60.40    1.20   1
  -3   1  38   60.10    1.40   1
   3  -1 -35    0.10    0.30   1
  -3   1  35   -0.20    0.40   1
   3  -1 -32   39.20    0.80   1
  -3   1  32   40.70    1.10   1
   3  -1 -29   54.60    0.80   1
  -3   1  29   54.00    1.20   1
   3  -1 -26    6.20    0.30   1
  -3   1  26    6.30    0.40   1
   3  -1 -23    0.80    0.20   1
  -3   1  23    0.90    0.20   1
   3  -1 -20    1.30    0.20   1
  -3   1  20    1.30    0.20   1
   3  -1 -17   27.00    0.40   1
  -3   1  17   26.90    0.50   1
   3  -1 -14   -0.10    0.10   1
  -3   1  14    0.20    0.10   1
   3  -1 -11    8.80    0.20   1
  -3   1  11    8.60    0.20   1
   3  -1  -8   56.30    0.70   1
  -3   1   8   55.80    0.70   1
   3  -1  -5  109.30    1.10   1
  -3   1   5  108.50    1.10   1
   3  -1  -2   29.80    0.40   1
  -3   1   2   29.40    0.40   1
   3  -1   1   55.70    0.60   1
  -3   1  -1   55.80    0.60   1
   3  -1   4   38.00    0.50   1
  -3   1  -4   38.40    0.50   1
   3  -1   7   85.60    0.80   1
  -3   1  -7   86.60    0.80   1
   3  -1  10    9.00    0.20   1
  -3   1 -10    9.00    0.20   1
   3  -1  13  102.60    1.10   1
  -3   1 -13  103.90    0.90   1
   3  -1  16   12.00    0.30   1
  -3   1 -16   11.70    0.30   1
   3  -1  19    0.40    0.10   1
  -3   1 -19    0.20    0.10   1
   3  -1  22   22.10    0.40   1
  -3   1 -22   22.20    0.40   1
   3  -1  25  104.40    1.20   1
  -3   1 -25  105.50    1.30   1
   3  -1  28   51.70    0.80   1
  -3   1 -28   50.70    0.80   1
   3  -1  31   11.90    0.40   1
  -3   1 -31   12.00    0.40   1
   3  -1  34  120.20    1.50   1
  -3   1 -34  119.70    1.60   1
   3  -1  37   80.50    1.20   1
  -3   1 -37   77.10    1.20   1
   3  -1  40    1.30    0.20   1
  -3   1 -40    1.40    0.30   1
   3  -1  43   10.30    0.60   1
  -3   1 -43   11.20    0.50   1
   3  -1  46    0.60    0.40   1
  -3   1 -46    0.60    0.30   1
   3  -1  49   36.10    1.20   1
  -3   1 -49   37.00    0.90   1
   3  -1  52    2.00    0.60   1
  -3   1 -52    1.90    0.60   1
   3  -1  55   21.00    1.00   1
  -3   1 -55   18.80    1.00   1
   3  -1  58   31.10    1.40   1
  -3   1 -58   28.50    1.20   1
   3  -1  61    7.20    0.90   1
  -3   1 -61    6.80    0.90   1
   3  -1  64    7.00    1.10   1
  -3   1 -64    6.10    1.00   1
   3  -1  67   22.60    1.50   1
  -3   1 -67   25.50    1.50   1
   3  -1  70   19.10    1.60   1
  -3   1 -70   21.30    1.50   1
   3  -1  73    2.60    1.30   1
  -3   1 -73    2.40    1.10   1
   3  -1  76   -1.40    1.40   1
  -3   1 -76    0.30    1.40   1
   3  -1  79   11.80    1.90   1
  -3   1 -79   14.80    1.80   1
   3  -1  82   39.30    2.90   1
  -3   1 -82   31.90    2.40   1
   3   0 -81    0.10    1.50   1
  -3   0  81   -2.10    1.60   1
   3   0 -78    5.10    1.40   1
  -3   0  78    2.80    1.70   1
   3   0 -75   -2.30    1.40   1
  -3   0  75   -0.10    1.80   1
   3   0 -72  121.70    3.70   1
  -3   0  72  127.70    4.80   1
   3   0 -69   -0.30    1.00   1
  -3   0  69    0.90    1.60   1
   3   0 -66   66.10    2.20   1
  -3   0  66   67.50    2.70   1
   3   0 -63    1.10    0.80   1
  -3   0  63    0.70    0.80   1
   3   0 -60  212.90    4.10   1
  -3   0  60  212.70    4.30   1
   3   0 -57   -0.40    0.60   1
  -3   0  57   -0.40    0.60   1
   3   0 -54   32.30    1.30   1
  -3   0  54   30.10    1.10   1
   3   0 -51    0.40    0.60   1
  -3   0  51    0.20    0.60   1
   3   0 -48  475.20    6.20   1
  -3   0  48  472.20    6.50   1
   3   0 -45   -0.30    0.40   1
  -3   0  45    0.00    0.50   1
   3   0 -42   59.50    1.30   1
  -3   0  42   60.40    1.50   1
   3   0 -39    0.30    0.20   1
  -3   0  39    0.90    0.50   1
   3   0 -36  180.00    2.30   1
  -3   0  36  176.20    2.70   1
   3   0 -33   -0.40    0.30   1
  -3   0  33   -0.20    0.30   1
   3   0 -30   12.40    0.50   1
  -3   0  30   11.60    0.50   1
   3   0 -27    0.10    0.20   1
  -3   0  27    0.20    0.20   1
   3   0 -24 1798.40   16.40   1
  -3   0  24 1776.90   16.70   1
   3   0 -21    0.30    0.20   1
  -3   0  21    0.10    0.20   1
   3   0 -18    2.60    0.20   1
  -3   0  18    2.70    0.20   1
   3   0 -15    0.20    0.10   1
  -3   0  15    0.20    0.10   1
   3   0 -12 1296.80    9.90   1
  -3   0  12 1284.10   10.90   1
   3   0  -9    0.20    0.10   1
  -3   0   9    0.20    0.20   1
   3   0  -6    9.80    0.30   1
  -3   0   6    9.50    0.30   1
   3   0  -3    0.80    0.20   1
  -3   0   3    0.30    0.20   1
   3   0   0 1635.40   13.20   1
  -3   0   0 1637.80   14.10   1
   3   0   3    0.30    0.10   1
  -3   0  -3   -0.10    0.10   1
   3   0   6    7.20    0.20   1
  -3   0  -6    6.90    0.20   1
   3   0   9   -0.10    0.10   1
  -3   0  -9   -0.10    0.10   1
   3   0  12  277.30    2.40   1
  -3   0 -12  276.90    2.50   1
   3   0  15   -0.10    0.10   1
  -3   0 -15    0.10    0.10   1
   3   0  18   24.90    0.40   1
  -3   0 -18   24.90    0.40   1
   3   0  21    0.00    0.10   1
  -3   0 -21   -0.10    0.20   1
   3   0  24 1651.50   15.60   1
  -3   0 -24 1657.40   14.60   1
   3   0  27   -0.30    0.20   1
  -3   0 -27    0.10    0.20   1
   3   0  30   71.70    1.20   1
  -3   0 -30   70.50    1.00   1
   3   0  33   -0.40    0.20   1
  -3   0 -33    0.10    0.20   1
   3   0  36  676.80    7.90   1
  -3   0 -36  690.30    7.70   1
   3   0  39    0.20    0.40   1
  -3   0 -39   -0.10    0.30   1
   3   0  42   89.00    1.80   1
  -3   0 -42   90.20    1.60   1
   3   0  45    0.10    0.50   1
  -3   0 -45    0.50    0.40   1
   3   0  48  307.10    4.60   1
  -3   0 -48  302.80    4.30   1
   3   0  51    0.10    0.50   1
  -3   0 -51   -0.10    0.40   1
   3   0  54   21.40    1.00   1
  -3   0 -54   20.20    1.20   1
   3   0  57    0.40    0.50   1
  -3   0 -57   -0.40    0.60   1
   3   0  60  230.80    4.50   1
  -3   0 -60  226.50    4.20   1
   3   0  63    0.30    0.70   1
  -3   0 -63    0.30    0.80   1
   3   0  66   25.00    1.60   1
  -3   0 -66   30.50    1.60   1
   3   0  69    1.70    1.00   1
  -3   0 -69    1.10    1.00   1
   3   0  72   56.70    2.50   1
  -3   0 -72   61.00    2.40   1
   3   0  75   -1.50    1.60   1
  -3   0 -75    0.40    1.20   1
   3   0  78   -1.10    1.70   1
  -3   0 -78    1.50    1.20   1
   3   0  81   -2.00    1.90   1
  -3   0 -81    0.80    1.50   1
   4  -3 -80   -0.10    1.50   1
  -4   3  80    3.30    2.00   1
   4  -3 -77   17.30    1.80   1
  -4   3  77   18.30    2.30   1
   4  -3 -74   33.70    2.00   1
  -4   3  74   34.80    2.90   1
   4  -3 -71    5.60    1.30   1
  -4   3  71    5.80    1.50   1
   4  -3 -68   72.20    2.40   1
  -4   3  68   78.00    3.20   1
   4  -3 -65   36.60    1.70   1
  -4   3  65   34.10    2.00   1
   4  -3 -62   27.90    1.40   1
  -4   3  62   31.00    1.70   1
   4  -3 -59    2.00    0.80   1
  -4   3  59   -0.20    0.70   1
   4  -3 -56    5.70    0.80   1
  -4   3  56    7.00    0.80   1
   4  -3 -53   44.20    1.50   1
  -4   3  53   42.60    1.40   1
   4  -3 -50    5.80    0.70   1
  -4   3  50    5.90    0.70   1
   4  -3 -47    0.60    0.60   1
  -4   3  47    0.10    0.50   1
   4  -3 -44   90.40    1.90   1
  -4   3  44   87.00    1.80   1
   4  -3 -41   87.10    1.90   1
  -4   3  41   86.10    1.80   1
   4  -3 -38   84.90    1.50   1
  -4   3  38   84.40    1.50   1
   4  -3 -35   21.70    0.70   1
  -4   3  35   24.10    0.70   1
   4  -3 -32    0.80    0.30   1
  -4   3  32    0.70    0.30   1
   4  -3 -29  122.70    1.60   1
  -4   3  29  123.00    1.90   1
   4  -3 -26    5.90    0.30   1
  -4   3  26    6.00    0.30   1
   4  -3 -23  104.40    1.30   1
  -4   3  23  101.60    1.50   1
   4  -3 -20   21.10    0.50   1
  -4   3  20   21.10    0.50   1
   4  -3 -17   30.50    0.50   1
  -4   3  17   31.20    0.60   1
   4  -3 -14  145.80    1.60   1
  -4   3  14  148.50    1.60   1
   4  -3 -11  188.30    2.10   1
  -4   3  11  192.30    1.80   1
   4  -3  -8    0.30    0.20   1
  -4   3   8    0.20    0.10   1
   4  -3  -5    4.20    0.20   1
  -4   3   5    4.40    0.20   1
   4  -3  -2   38.40    0.60   1
  -4   3   2   38.20    0.50   1
   4  -3   1  209.90    2.10   1
  -4   3  -1  207.50    2.00   1
   4  -3   4    5.70    0.20   1
  -4   3  -4    6.00    0.20   1
   4  -3   7    5.20    0.20   1
  -4   3  -7    5.30    0.20   1
   4  -3  10    6.30    0.20   1
  -4   3 -10    6.30    0.20   1
   4  -3  13  195.90    2.00   1
  -4   3 -13  198.20    1.90   1
   4  -3  16    7.00    0.30   1
  -4   3 -16    7.40    0.30   1
   4  -3  19   15.90    0.40   1
  -4   3 -19   16.00    0.40   1
   4  -3  22  111.20    1.40   1
  -4   3 -22  112.10    1.40   1
   4  -3  25  131.40    1.60   1
  -4   3 -25  134.70    1.80   1
   4  -3  28   52.90    1.00   1
  -4   3 -28   54.50    1.00   1
   4  -3  31   73.30    1.20   1
  -4   3 -31   74.00    1.30   1
   4  -3  34    2.80    0.40   1
  -4   3 -34    2.60    0.40   1
   4  -3  37   66.00    1.60   1
  -4   3 -37   65.10    1.30   1
   4  -3  40   29.30    1.10   1
  -4   3 -40   29.10    0.90   1
   4  -3  43   91.10    2.00   1
  -4   3 -43   89.40    1.90   1
   4  -3  46   30.80    1.20   1
  -4   3 -46   29.80    1.20   1
   4  -3  49   25.60    1.00   1
  -4   3 -49   29.00    1.20   1
   4  -3  52   70.00    1.70   1
  -4   3 -52   69.00    1.80   1
   4  -3  55   63.40    1.90   1
  -4   3 -55   60.50    1.60   1
   4  -3  58   56.00    2.00   1
  -4   3 -58   55.50    1.70   1
   4  -3  61    3.10    0.80   1
  -4   3 -61    4.30    0.80   1
   4  -3  64    8.00    1.20   1
  -4   3 -64    7.70    1.10   1
   4  -3  67   41.80    2.40   1
  -4   3 -67   44.10    2.10   1
   4  -3  70    8.60    1.70   1
  -4   3 -70    7.80    1.50   1
   4  -3  73    0.50    1.40   1
  -4   3 -73   -0.60    1.20   1
   4  -3  76   11.00    1.90   1
  -4   3 -76   12.50    1.80   1
   4  -3  79   23.90    2.70   1
  -4   3 -79   26.30    2.30   1
   4  -2 -81    5.70    1.70   1
  -4   2  81    5.60    2.10   1
   4  -2 -78    4.70    1.40   1
  -4   2  78    8.10    1.90   1
   4  -2 -75    2.60    1.30   1
  -4   2  75    1.90    1.80   1
   4  -2 -72  116.30    3.70   1
  -4   2  72  114.40    4.90   1
   4  -2 -69    4.80    1.00   1
  -4   2  69    3.70    1.20   1
   4  -2 -66    1.20    0.90   1
  -4   2  66    0.50    1.20   1
   4  -2 -63    7.80    1.10   1
[truncated: 172,548 more chars]
