# Supplementary material for: MIn(HAsO4)2 (M = K, Rb, Cs): three new hydrogen­arsenates adopting two different structure types
Source: Acta Crystallogr E Crystallogr Commun. 2017 Sep 29;73(Pt 10):1580–6. doi: 10.1107/S205698901701355X (PMC5730323; doi:10.1107/S205698901701355X)
Supplement: Supplementary file 2 [file e-73-01580-KInHAsO42sup2.hkl]

data_KInHAsO42                                                                  
_shelx_title ' kinalasm in C2/c = KIn(HAsO4)2 (kein Al drin)'                   
_shelx_refln_list_code          4                                               
_shelx_F_calc_maximum      388.59                                               
_exptl_crystal_F_000       800.00                                               
_reflns_d_resolution_high  0.6600                                               
                                                                                
loop_                                                                           
 _space_group_symop_operation_xyz                                               
 'x, y, z'                                                                      
 '-x, y, -z+1/2'                                                                
 'x+1/2, y+1/2, z'                                                              
 '-x+1/2, y+1/2, -z+1/2'                                                        
 '-x, -y, -z'                                                                   
 'x, -y, z-1/2'                                                                 
 '-x+1/2, -y+1/2, -z'                                                           
 'x+1/2, -y+1/2, z-1/2'                                                         
                                                                                
_cell_length_a     8.3400                                                       
_cell_length_b    10.6570                                                       
_cell_length_c     9.1970                                                       
_cell_angle_alpha  90.000                                                       
_cell_angle_beta  109.370                                                       
_cell_angle_gamma  90.000                                                       
                                                                                
_shelx_F_squared_multiplier     1.000                                           
                                                                                
loop_                                                                           
 _refln_index_h                                                                 
 _refln_index_k                                                                 
 _refln_index_l                                                                 
 _refln_F_squared_calc                                                          
 _refln_F_squared_meas                                                          
 _refln_F_squared_sigma                                                         
 _refln_observed_status                                                         
   2   0   0      21609.46      20204.75       230.99 o                         
   4   0   0      91240.45      88210.03       829.33 o                         
   6   0   0       1151.99       1152.43        30.56 o                         
   8   0   0       9500.65       9907.86       162.14 o                         
  10   0   0       3839.79       3774.71       131.07 o                         
   3   1   0       2217.75       2119.14        21.65 o                         
   5   1   0      43041.81      43028.33       295.54 o                         
   7   1   0       2890.85       2917.84       104.85 o                         
   9   1   0      11450.45      11707.78       176.37 o                         
  11   1   0         87.96         30.33        64.56 o                         
   0   2   0       1155.00        887.32        26.25 o                         
   2   2   0       1340.90       1248.13        19.67 o                         
   4   2   0       1982.55       1973.15        23.02 o                         
   6   2   0         43.68         44.87         9.25 o                         
   8   2   0          0.09         -4.36        13.62 o                         
  10   2   0         21.65         31.99        36.63 o                         
   1   3   0      35779.30      34282.97       314.19 o                         
   3   3   0      15416.78      14572.31       272.29 o                         
   5   3   0       8455.51       8645.43        75.96 o                         
   7   3   0       2450.42       2429.79        38.51 o                         
   9   3   0       6918.47       7186.42       138.29 o                         
  11   3   0         25.95        -23.99        49.35 o                         
   2   4   0      13331.15      13701.44       192.32 o                         
   4   4   0      50608.11      48876.44       486.23 o                         
   6   4   0        520.31        556.63        22.99 o                         
   8   4   0       7838.38       7667.40       161.43 o                         
  10   4   0       2829.35       2633.55       109.59 o                         
   1   5   0      15510.64      15086.63       121.94 o                         
   3   5   0        609.98        587.94        19.07 o                         
   5   5   0      21789.29      21586.68       254.18 o                         
   7   5   0       3339.11       3424.34        81.60 o                         
   9   5   0      13111.42      13559.57       248.94 o                         
  11   5   0       2034.67       1845.11       168.07 o                         
   0   6   0       6971.18       6914.73        85.16 o                         
   2   6   0      37671.51      36696.82       524.75 o                         
   4   6   0       6307.14       6079.25       140.14 o                         
   6   6   0      10259.49      10093.77       153.97 o                         
   8   6   0         60.05         61.17        80.70 o                         
  10   6   0        307.80        289.77        65.44 o                         
   1   7   0      20295.06      19972.98       269.86 o                         
   3   7   0       8250.96       8204.19        89.55 o                         
   5   7   0      10692.81      10114.62       155.00 o                         
   7   7   0       3627.46       3782.30       174.77 o                         
   9   7   0       1374.23       1608.35       102.41 o                         
   0   8   0      54917.11      55232.06      1287.89 o                         
   2   8   0         30.37         97.80        16.76 o                         
   4   8   0      21106.56      20043.19       432.27 o                         
   6   8   0       2183.00       2071.05       141.91 o                         
   8   8   0       2741.84       2863.04       170.31 o                         
  10   8   0       2336.59       2302.68       125.18 o                         
   1   9   0       1986.04       1983.42        38.51 o                         
   3   9   0        420.04        377.34        30.54 o                         
   5   9   0       6878.90       6865.37       391.66 o                         
   7   9   0       2358.90       2246.65       366.78 o                         
   9   9   0       4966.00       5293.66       185.30 o                         
   0  10   0       2816.15       3010.82        73.39 o                         
   2  10   0      24691.91      25244.42       298.00 o                         
   4  10   0        676.79        630.24        28.24 o                         
   6  10   0       4770.01       4776.81       132.36 o                         
   8  10   0        424.70        352.35        71.99 o                         
   1  11   0       4821.81       4868.56        78.79 o                         
   3  11   0      18610.55      19319.00       255.91 o                         
   5  11   0         67.48        141.77        43.18 o                         
   7  11   0      11912.01      12593.89       333.03 o                         
   0  12   0       1465.02       1450.24        75.51 o                         
   2  12   0       7568.90       7873.78       139.15 o                         
   4  12   0        972.27        923.99       115.64 o                         
   6  12   0       3150.09       3320.76       124.36 o                         
   1  13   0         70.21         83.07        34.58 o                         
   3  13   0        588.87        583.69        95.99 o                         
   5  13   0       1497.30       1443.21        97.45 o                         
   7  13   0       1018.28       1112.75       139.64 o                         
   0  14   0        401.98        323.80        69.16 o                         
   2  14   0      13153.10      13868.45       289.56 o                         
   4  14   0         78.18         67.77        64.98 o                         
   1  15   0       3499.80       3467.15       205.29 o                         
   3  15   0       5396.72       5394.08       292.84 o                         
   0  16   0         17.87        142.59       118.72 o                         
 -11   1   1       7553.08       7651.44       287.69 o                         
  -9   1   1         82.53         82.61        24.10 o                         
  -7   1   1      15600.87      16301.87       141.53 o                         
  -5   1   1       7949.83       7999.16        74.28 o                         
  -3   1   1      17282.11      16911.92       118.09 o                         
  -1   1   1      37048.93      35887.28       427.85 o                         
   1   1   1       6662.78       6778.00        66.34 o                         
   3   1   1      13656.32      12380.13        96.82 o                         
   5   1   1        374.27        390.96        13.63 o                         
   7   1   1      11277.19      11743.05       117.89 o                         
   9   1   1         90.26        101.91        82.88 o                         
  11   1   1       3917.31       3704.94       188.43 o                         
 -12   2   1        906.36        687.60       119.27 o                         
 -10   2   1      11625.87      12617.62       283.55 o                         
  -8   2   1         51.28         58.69        21.81 o                         
  -6   2   1      69459.41      71512.42       846.00 o                         
  -4   2   1        100.56         97.36         7.26 o                         
  -2   2   1     151004.28     147767.31      1654.19 o                         
   0   2   1        592.89        620.68        17.47 o                         
   2   2   1      67599.55      65982.40       557.06 o                         
   4   2   1       4987.37       4850.68        81.02 o                         
   6   2   1       2722.50       2811.43        37.07 o                         
   8   2   1      12864.35      13520.35       197.92 o                         
  10   2   1         98.82        139.59        98.15 o                         
 -11   3   1       6015.24       5967.48       197.78 o                         
  -9   3   1         26.95         45.80        27.76 o                         
  -7   3   1       9753.22      10038.29       110.04 o                         
  -5   3   1       2840.24       2796.76        34.64 o                         
  -3   3   1       4290.56       4518.21        76.67 o                         
  -1   3   1      66828.73      64977.75       439.64 o                         
   1   3   1      19599.83      19616.46       147.82 o                         
   3   3   1      75711.00      76653.29       706.79 o                         
   5   3   1      15910.40      15886.36       143.33 o                         
   7   3   1      28897.38      30240.73       484.50 o                         
   9   3   1       1391.90       1380.17       113.48 o                         
  11   3   1       3709.00       3793.13       174.72 o                         
 -10   4   1         42.61        -13.52        45.80 o                         
  -8   4   1       4697.46       4640.93       100.43 o                         
  -6   4   1       2091.68       2082.58        44.07 o                         
  -4   4   1      11972.33      11713.12        99.04 o                         
  -2   4   1        458.23        448.62        24.00 o                         
   0   4   1      15049.29      14623.08       116.00 o                         
   2   4   1       2255.68       2197.79        41.53 o                         
   4   4   1       1854.44       1911.43        56.78 o                         
   6   4   1        517.21        543.95        27.77 o                         
   8   4   1         16.63         15.86        30.30 o                         
  10   4   1        850.00        721.96        68.96 o                         
 -11   5   1       2082.72       2070.32       106.85 o                         
  -9   5   1       2953.51       2846.80        88.85 o                         
  -7   5   1       7744.45       7657.79       122.28 o                         
  -5   5   1      16891.02      17198.32       197.98 o                         
  -3   5   1      12232.27      11946.22       105.89 o                         
  -1   5   1      21502.88      20930.75       165.98 o                         
   1   5   1       4759.74       4741.32        70.10 o                         
   3   5   1      24488.20      24759.20       273.06 o                         
   5   5   1        568.53        543.33        34.91 o                         
   7   5   1       5885.88       6270.82       137.79 o                         
   9   5   1       1843.59       1856.84        83.84 o                         
 -10   6   1       6810.55       7222.73       205.86 o                         
  -8   6   1        770.42        764.71        52.36 o                         
  -6   6   1      28886.83      28543.14       396.40 o                         
  -4   6   1        272.45        263.36        10.47 o                         
  -2   6   1      56238.68      56438.41       446.71 o                         
   0   6   1       4750.45       4890.20        49.25 o                         
   2   6   1      15764.48      15862.74       128.90 o                         
   4   6   1       2425.18       2458.04        42.83 o                         
   6   6   1       6862.56       6942.40       106.22 o                         
   8   6   1       5138.59       4987.79       126.92 o                         
  10   6   1        397.63        373.54        78.53 o                         
 -11   7   1       6102.09       6391.87       461.21 o                         
  -9   7   1       2133.90       1854.28        91.49 o                         
  -7   7   1       7050.61       7033.72       124.98 o                         
  -5   7   1       1113.25       1125.23        50.19 o                         
  -3   7   1        148.66        189.49        11.22 o                         
  -1   7   1       8836.70       8903.83        88.08 o                         
   1   7   1       1434.73       1498.46        39.30 o                         
   3   7   1      20059.59      19595.31       187.92 o                         
   5   7   1       4186.26       4031.68       203.27 o                         
   7   7   1       8301.00       8577.16       179.50 o                         
   9   7   1        867.52        741.02       113.45 o                         
 -10   8   1        257.26        149.47       141.78 o                         
  -8   8   1       8561.31       8861.73       192.61 o                         
  -6   8   1       2204.87       2192.56        59.70 o                         
  -4   8   1      32529.30      32130.86       328.40 o                         
  -2   8   1       7844.17       7974.03        88.28 o                         
   0   8   1      22741.82      22710.94       193.86 o                         
   2   8   1        165.13        139.12        15.27 o                         
   4   8   1       2988.07       2784.33        66.02 o                         
   6   8   1       1230.43       1166.64        58.92 o                         
   8   8   1        126.82         20.25        85.07 o                         
  10   8   1       4536.54       4521.74       222.79 o                         
  -9   9   1       6299.44       6880.86       249.23 o                         
  -7   9   1       4181.79       3997.71       115.36 o                         
  -5   9   1       5576.45       5470.02       111.53 o                         
  -3   9   1      17164.18      17189.70       202.30 o                         
  -1   9   1       4292.50       4442.57        53.51 o                         
   1   9   1      20265.16      20922.88       210.37 o                         
   3   9   1         17.41         38.18        21.81 o                         
   5   9   1      15729.57      16484.28       489.86 o                         
   7   9   1        127.20        101.09       117.78 o                         
   9   9   1       6471.50       6966.38       228.06 o                         
  -8  10   1       2134.14       2142.41       101.66 o                         
  -6  10   1       5946.22       6087.03       134.27 o                         
  -4  10   1       3553.16       3552.43        74.15 o                         
  -2  10   1      10804.16      11000.49       154.22 o                         
   0  10   1       1211.28       1229.35        52.38 o                         
   2  10   1       8688.65       9083.79       123.91 o                         
   4  10   1       4067.30       4003.68       144.22 o                         
   6  10   1        415.42        376.43        45.46 o                         
   8  10   1       4444.92       4777.14       432.57 o                         
  -7  11   1       1017.02        888.22        65.05 o                         
  -5  11   1         49.12         21.24        35.37 o                         
  -3  11   1          1.90        -16.76        16.76 o                         
  -1  11   1       3698.73       3534.08        73.96 o                         
   1  11   1       3708.44       3763.09       120.17 o                         
   3  11   1       7877.47       7716.81       183.85 o                         
   5  11   1       3983.21       3871.48       125.83 o                         
   7  11   1       4758.98       4758.31       207.57 o                         
  -8  12   1       7283.02       7346.36       227.13 o                         
  -6  12   1        586.06        638.12        70.76 o                         
  -4  12   1      15858.37      16167.83       293.38 o                         
  -2  12   1        682.82        669.87        54.54 o                         
   0  12   1      14426.02      14958.38       228.01 o                         
   2  12   1        119.99        114.12        25.02 o                         
   4  12   1       3102.53       3033.61       118.48 o                         
   6  12   1       1419.94       1355.10        94.12 o                         
  -7  13   1       1238.55       1170.10       209.48 o                         
  -5  13   1       6773.35       6635.94       214.97 o                         
  -3  13   1       5878.69       5935.28       260.16 o                         
  -1  13   1       1447.91       1281.01        58.40 o                         
   1  13   1      14023.83      14703.50       296.14 o                         
   3  13   1         25.98         64.24        50.27 o                         
   5  13   1      11019.02      11342.97       718.35 o                         
  -6  14   1        422.47        384.41        81.48 o                         
  -4  14   1       4465.38       4436.73       172.82 o                         
  -2  14   1        127.78        140.12        54.53 o                         
   0  14   1       6280.66       6581.76       136.95 o                         
   2  14   1        171.41        189.56        52.44 o                         
   4  14   1       1809.16       1791.07       111.11 o                         
  -3  15   1         60.12        -13.09        61.07 o                         
  -1  15   1          0.75         30.53        52.44 o                         
   1  15   1        205.89        320.17        63.26 o                         
   3  15   1         76.35        116.62        68.94 o                         
   0  16   1       6391.50       6675.63       354.14 o                         
 -12   0   2      11159.25      11641.73       538.73 o                         
 -10   0   2        502.77        488.66        61.08 o                         
  -8   0   2      28460.23      30611.74       460.13 o                         
  -6   0   2        391.34        379.60        17.45 o                         
  -4   0   2      55622.81      56102.01       582.82 o                         
  -2   0   2       4029.93       3828.77        52.69 o                         
   0   0   2      28801.41      27314.74       257.90 o                         
   2   0   2       7628.99       6447.16        83.62 o                         
   4   0   2       2122.68       2153.96        39.32 o                         
   6   0   2      52587.08      54904.93       596.84 o                         
   8   0   2       1637.54       1750.49        87.31 o                         
  10   0   2      22127.19      23925.88       923.78 o                         
 -11   1   2        442.02        467.61        61.70 o                         
  -9   1   2       2922.88       2896.77        80.81 o                         
  -7   1   2      11363.18      11611.14       113.27 o                         
  -5   1   2       1723.16       1943.68        25.05 o                         
  -3   1   2      17078.52      15763.80       127.42 o                         
  -1   1   2       4873.76       4785.32        40.47 o                         
   1   1   2      95318.63      95965.26       720.87 o                         
   3   1   2       9158.06       9511.69        96.76 o                         
   5   1   2      27346.32      28299.39       214.89 o                         
   7   1   2         12.20         10.91        19.63 o                         
   9   1   2       5878.30       6215.25       188.02 o                         
  11   1   2       1734.80       1724.29       248.80 o                         
 -12   2   2        152.57        168.49        81.35 o                         
 -10   2   2       1017.11       1006.93        66.29 o                         
  -8   2   2        856.38        885.89        28.23 o                         
  -6   2   2       8241.19       8471.24       131.55 o                         
  -4   2   2       5030.97       5062.76        44.21 o                         
  -2   2   2       3045.16       2930.38        27.88 o                         
   0   2   2        496.13        528.26         9.26 o                         
   2   2   2       5610.28       5712.74        51.12 o                         
   4   2   2        193.23        187.74        13.09 o                         
   6   2   2         65.04         66.31        15.27 o                         
   8   2   2       1363.48       1201.53        54.56 o                         
  10   2   2         47.62          0.90        93.79 o                         
 -11   3   2       1223.71       1144.25       106.92 o                         
  -9   3   2       8059.56       8217.13       172.92 o                         
  -7   3   2       6209.39       6292.40        81.62 o                         
  -5   3   2       1445.36       1386.15        28.38 o                         
  -3   3   2      51273.60      51566.45       372.12 o                         
  -1   3   2        128.03        224.71         9.25 o                         
   1   3   2      14413.33      13304.28       104.96 o                         
   3   3   2       3189.22       3370.59        37.83 o                         
   5   3   2      13575.74      13615.09       124.26 o                         
   7   3   2       2931.20       2937.30        48.27 o                         
   9   3   2       3896.58       3667.04       108.03 o                         
 -12   4   2       9375.47       9686.28       352.33 o                         
 -10   4   2        287.99        226.82       111.25 o                         
  -8   4   2      44561.58      46686.96       500.43 o                         
  -6   4   2       1387.37       1409.88        29.20 o                         
  -4   4   2      62466.45      62231.18       423.81 o                         
  -2   4   2         22.72         21.81        15.27 o                         
   0   4   2      15901.82      14621.04       114.88 o                         
   2   4   2      25303.93      25324.84       198.04 o                         
   4   4   2       1177.93       1166.17        29.06 o                         
   6   4   2      17659.92      17591.21       506.18 o                         
   8   4   2       1299.61       1129.36       139.67 o                         
  10   4   2      10834.64      11648.42       297.82 o                         
 -11   5   2         47.95        150.85        66.26 o                         
  -9   5   2       1971.01       2020.06        76.99 o                         
  -7   5   2       5347.76       5428.14       122.47 o                         
  -5   5   2       2293.38       2267.35        48.05 o                         
  -3   5   2      48041.82      47630.00       347.72 o                         
  -1   5   2      15876.83      16143.49       130.37 o                         
   1   5   2      41713.94      41804.66       309.30 o                         
   3   5   2       7098.12       7212.46        77.30 o                         
   5   5   2      19991.12      19724.80       560.02 o                         
   7   5   2        159.10        174.85        39.26 o                         
   9   5   2       1950.08       1873.05        81.53 o                         
 -10   6   2       5347.59       5140.64       225.12 o                         
  -8   6   2        985.88        878.94        47.16 o                         
  -6   6   2       9329.78       9495.29       247.67 o                         
  -4   6   2        546.54        493.78        30.55 o                         
  -2   6   2       5722.84       5699.22        54.14 o                         
   0   6   2       1069.25       1152.27        20.96 o                         
   2   6   2        388.00        376.41        11.22 o                         
   4   6   2       9788.13       9800.86       134.58 o                         
   6   6   2       1105.25       1043.77        37.75 o                         
   8   6   2       6303.41       6537.48       133.11 o                         
  10   6   2        643.54        552.37        71.28 o                         
 -11   7   2       4459.53       4345.49       194.13 o                         
  -9   7   2       2897.97       3037.67       121.72 o                         
  -7   7   2       5638.87       5495.47       153.07 o                         
  -5   7   2      15054.98      14987.13       281.44 o                         
  -3   7   2        903.03        940.46        26.19 o                         
  -1   7   2      17929.82      18159.67       147.67 o                         
   1   7   2       3752.69       3869.69        47.85 o                         
   3   7   2       7735.33       7948.36        83.48 o                         
   5   7   2       4522.26       4310.86        81.93 o                         
   7   7   2       6597.12       6590.14       153.10 o                         
   9   7   2       2325.13       2361.51       220.48 o                         
 -10   8   2       1930.13       1980.10       111.05 o                         
  -8   8   2       6690.82       6775.64       207.78 o                         
  -6   8   2       2747.20       2639.13        93.91 o                         
  -4   8   2      10704.21      10934.54       129.85 o                         
  -2   8   2       2701.48       2742.24       107.04 o                         
   0   8   2       9582.86       9482.71        93.67 o                         
   2   8   2       5623.72       5747.26        77.17 o                         
   4   8   2       1944.85       1929.53        43.60 o                         
   6   8   2      12321.52      12310.18       236.61 o                         
   8   8   2         92.75         52.74        49.01 o                         
  -9   9   2        754.40        714.61        66.94 o                         
  -7   9   2        632.60        571.28        41.45 o                         
  -5   9   2        382.21        309.77        15.43 o                         
  -3   9   2      10474.12      10604.49       141.88 o                         
  -1   9   2       7309.95       7403.46        84.78 o                         
   1   9   2      19319.94      19771.30       207.08 o                         
   3   9   2       6916.23       7080.41        99.70 o                         
   5   9   2       9061.82       8694.47       180.85 o                         
   7   9   2        774.41        692.58        76.36 o                         
   9   9   2       1003.17        707.58       108.89 o                         
  -8  10   2       1628.58       1646.65       117.85 o                         
  -6  10   2      15915.09      16832.82       275.07 o                         
  -4  10   2       1671.55       1524.90        51.40 o                         
  -2  10   2      12051.37      12575.98       145.84 o                         
   0  10   2          3.41         13.09        19.63 o                         
   2  10   2       1346.74       1334.99        65.47 o                         
   4  10   2       5057.55       5076.51       297.29 o                         
   6  10   2        205.86        209.47        93.79 o                         
   8  10   2       7782.19       8041.08       250.16 o                         
  -9  11   2       4579.09       4340.14       162.45 o                         
  -7  11   2       2525.90       2555.15       137.54 o                         
  -5  11   2       8528.32       8500.43       182.56 o                         
  -3  11   2        875.26        804.77        65.46 o                         
  -1  11   2      15537.84      16087.52       344.90 o                         
   1  11   2         25.19          3.69        19.87 o                         
   3  11   2      19013.57      18754.61       387.62 o                         
   5  11   2         29.41          5.96        67.61 o                         
   7  11   2       7949.45       8463.76       430.94 o                         
  -8  12   2       2148.58       2038.76       112.97 o                         
  -6  12   2       1665.69       1551.92        81.40 o                         
  -4  12   2       2829.31       2770.47        88.92 o                         
  -2  12   2       3038.62       3068.09       111.38 o                         
   0  12   2       1762.52       1699.16        57.04 o                         
   2  12   2       2507.68       2692.12        91.70 o                         
   4  12   2       2338.61       1977.85       100.15 o                         
   6  12   2       1461.57       1374.03        96.89 o                         
  -7  13   2        101.81        125.37        69.15 o                         
  -5  13   2        328.92        271.30        60.10 o                         
  -3  13   2        896.83        636.38        76.36 o                         
  -1  13   2       1276.39       1222.29        57.03 o                         
   1  13   2       2276.50       2174.56        80.27 o                         
   3  13   2       1040.03        848.64        92.86 o                         
   5  13   2        472.07        406.74        75.47 o                         
  -6  14   2       8863.18       9247.65       288.95 o                         
  -4  14   2         75.68         54.73        65.43 o                         
  -2  14   2       4178.36       4402.91       142.00 o                         
   0  14   2       1320.77       1184.64        61.49 o                         
   2  14   2        453.69        385.15        61.47 o                         
   4  14   2       4621.68       4624.67       180.99 o                         
  -3  15   2         38.13        -13.20        56.50 o                         
  -1  15   2      13783.53      14880.50       605.05 o                         
   1  15   2        274.03        212.11        95.98 o                         
   3  15   2       9808.87      10515.42       287.07 o                         
 -11   1   3       1269.34       1141.23        75.56 o                         
  -9   1   3       8478.93       8572.51       153.99 o                         
  -7   1   3        846.03        837.77        30.55 o                         
  -5   1   3      50028.32      51484.23       407.83 o                         
  -3   1   3      14362.21      15125.56       123.67 o                         
  -1   1   3      90389.32      88526.30       685.88 o                         
   1   1   3        604.49        654.87        12.35 o                         
   3   1   3      32399.03      32663.53       264.15 o                         
   5   1   3       5010.68       4973.67        70.00 o                         
   7   1   3       3773.89       3978.28        80.79 o                         
   9   1   3       4307.93       4491.50       112.49 o                         
 -12   2   3         50.78          1.45       244.28 o                         
 -10   2   3      18499.80      19292.81       314.80 o                         
  -8   2   3         96.00        100.33        18.50 o                         
  -6   2   3      19454.89      20219.93       179.02 o                         
  -4   2   3       5158.34       4916.63        61.34 o                         
  -2   2   3       9431.52       8903.81        73.22 o                         
   0   2   3      57916.80      57398.82       415.86 o                         
   2   2   3        954.34       1023.78        18.52 o                         
   4   2   3      63951.98      65488.89      1044.18 o                         
   6   2   3        141.38        125.84        16.76 o                         
   8   2   3      26998.25      28612.66       641.90 o                         
  10   2   3         33.18         28.61        65.43 o                         
 -11   3   3        292.19        238.63        57.01 o                         
  -9   3   3       6719.85       6581.33       130.80 o                         
  -7   3   3       1045.70       1017.70        22.46 o                         
  -5   3   3      23340.88      22993.21       177.91 o                         
  -3   3   3        601.69        528.11        12.34 o                         
  -1   3   3      25477.10      23852.21       192.53 o                         
   1   3   3        656.52        654.72        13.63 o                         
   3   3   3      27470.52      27527.67       216.84 o                         
   5   3   3       1244.13       1187.90        26.10 o                         
   7   3   3       1453.73       1302.01        41.90 o                         
   9   3   3       4453.83       4393.21       125.11 o                         
 -12   4   3       2454.60       2310.00       152.81 o                         
 -10   4   3        792.74        681.25        89.45 o                         
  -8   4   3       3269.96       3234.97        96.12 o                         
  -6   4   3        411.10        423.31        41.45 o                         
  -4   4   3       2684.41       2787.13        45.89 o                         
  -2   4   3       1898.08       1992.61        24.72 o                         
   0   4   3       2327.82       2489.26        27.31 o                         
   2   4   3      13327.76      13425.58       107.84 o                         
   4   4   3       1191.61       1204.27        24.01 o                         
   6   4   3       6943.96       6981.28       175.07 o                         
   8   4   3       1111.61       1013.16        59.64 o                         
  10   4   3       1925.94       1818.75       102.58 o                         
 -11   5   3       2630.64       2539.20       115.50 o                         
  -9   5   3       2845.31       2864.39        92.49 o                         
  -7   5   3       7732.53       8171.19       313.11 o                         
  -5   5   3       1242.09       1273.44        25.03 o                         
  -3   5   3      11551.04      11705.18        99.40 o                         
  -1   5   3       8375.46       8390.42        73.78 o                         
   1   5   3      19053.85      19394.05       156.34 o                         
   3   5   3       7661.00       7581.97       100.81 o                         
   5   5   3       8990.90       8446.71       254.17 o                         
   7   5   3       5329.03       5465.23       115.54 o                         
   9   5   3       3975.57       4053.69       242.46 o                         
 -10   6   3      11462.40      11920.25       262.86 o                         
  -8   6   3         88.31         95.10        29.04 o                         
  -6   6   3      17848.61      17764.99       210.13 o                         
  -4   6   3       4299.80       4205.64        49.30 o                         
  -2   6   3       4318.54       4224.53        46.41 o                         
   0   6   3      28697.82      29593.76       727.64 o                         
   2   6   3        300.56        290.65        13.63 o                         
   4   6   3      40276.39      39619.79       517.65 o                         
   6   6   3        176.86        109.57        26.17 o                         
   8   6   3      11123.96      11464.39       206.16 o                         
 -11   7   3          2.00        246.35        90.95 o                         
  -9   7   3       5481.95       5354.51       382.53 o                         
  -7   7   3       3800.58       3763.44        88.67 o                         
  -5   7   3      27835.97      28003.90       376.28 o                         
  -3   7   3      24415.08      24433.72       336.42 o                         
  -1   7   3      53878.39      55552.29       848.13 o                         
   1   7   3       7252.71       7333.71        83.48 o                         
   3   7   3       9865.25       9723.39       117.92 o                         
   5   7   3         42.30         46.44        20.13 o                         
   7   7   3        704.93        640.37        49.38 o                         
   9   7   3       1989.84       1943.63       105.58 o                         
 -10   8   3        386.61        288.51        62.82 o                         
  -8   8   3       5868.69       6046.48       137.74 o                         
  -6   8   3         13.21         26.17        12.34 o                         
  -4   8   3       1017.32       1015.27        52.37 o                         
  -2   8   3       3285.94       3409.51        50.26 o                         
   0   8   3        101.56        107.53        14.52 o                         
   2   8   3      13326.32      13227.68       206.48 o                         
   4   8   3       2204.32       2222.26       120.08 o                         
   6   8   3      13231.62      12817.10       293.89 o                         
   8   8   3        607.80        538.97        71.84 o                         
  -9   9   3       1588.06       1469.21        87.91 o                         
  -7   9   3       5198.23       5050.90       198.91 o                         
  -5   9   3       1693.87       1613.33        46.30 o                         
  -3   9   3      14405.49      14963.99       176.38 o                         
  -1   9   3       1114.55       1175.27        30.40 o                         
   1   9   3      13294.32      13775.66       298.66 o                         
   3   9   3       6402.67       6241.88       101.96 o                         
   5   9   3       7499.64       7065.76       153.40 o                         
   7   9   3       3885.16       3612.95       327.65 o                         
  -8  10   3       2872.33       2836.39       192.15 o                         
  -6  10   3       1942.17       1893.87       100.41 o                         
  -4  10   3       2881.52       2735.44       122.30 o                         
  -2  10   3       4813.04       4871.16        76.55 o                         
   0  10   3       4467.41       4426.49        76.62 o                         
   2  10   3       5368.57       5177.33        97.37 o                         
   4  10   3       4342.48       4264.36       117.51 o                         
   6  10   3       2170.18       2034.47       176.82 o                         
   8  10   3       4071.52       3723.08       266.48 o                         
  -9  11   3        562.10        530.03        75.86 o                         
  -7  11   3        869.76        757.63       128.73 o                         
  -5  11   3       3692.05       3589.44       105.04 o                         
  -3  11   3       1467.61       1463.67        50.20 o                         
  -1  11   3       3708.40       3817.69        83.42 o                         
   1  11   3       1529.60       1422.36        82.94 o                         
   3  11   3       2130.71       2012.49       107.16 o                         
   5  11   3          3.70        -17.45        74.16 o                         
   7  11   3         11.16         38.11        71.29 o                         
  -8  12   3       6413.22       6876.66       430.67 o                         
  -6  12   3         74.36         30.54        40.88 o                         
  -4  12   3       2965.18       2981.87        95.14 o                         
  -2  12   3       3539.19       3723.21        91.09 o                         
   0  12   3        129.25        123.81        32.28 o                         
   2  12   3      14183.96      14566.40       336.64 o                         
   4  12   3        730.67        632.50        73.28 o                         
   6  12   3      11099.62      11592.97       356.24 o                         
  -7  13   3      10702.67      11530.93       312.93 o                         
  -5  13   3        200.02        263.38        61.46 o                         
  -3  13   3      14937.28      15908.73       265.17 o                         
  -1  13   3         35.81         -7.69        32.28 o                         
   1  13   3      16284.01      16634.44       351.53 o                         
   3  13   3        325.15        259.75        63.91 o                         
   5  13   3       7028.86       6946.97       262.40 o                         
  -6  14   3       1412.78       1192.67        95.07 o                         
  -4  14   3       1026.23        884.69       159.28 o                         
  -2  14   3       1701.78       1636.04        69.39 o                         
   0  14   3       1473.68       1532.09        80.06 o                         
   2  14   3       2148.74       2057.47       114.09 o                         
   4  14   3        771.78        848.27       255.26 o                         
  -3  15   3        699.62        678.46       100.35 o                         
  -1  15   3        368.66        370.81        59.62 o                         
   1  15   3        442.14        292.07        87.26 o                         
 -12   0   4      10208.86      10451.62       503.53 o                         
 -10   0   4        156.81        174.50        47.99 o                         
  -8   0   4       5010.70       5134.04       113.70 o                         
  -6   0   4      24820.05      25460.22       314.54 o                         
  -4   0   4       5436.23       5323.86        78.87 o                         
  -2   0   4      45641.99      43161.29       474.65 o                         
   0   0   4      12014.94      12846.22       145.68 o                         
   2   0   4      72433.98      72842.88       796.42 o                         
   4   0   4        367.16        335.96        26.18 o                         
   6   0   4      24581.44      26137.81       476.68 o                         
   8   0   4         12.25          4.36        34.90 o                         
  10   0   4       6079.51       6343.35       367.22 o                         
 -11   1   4       7796.01       7857.26       199.32 o                         
  -9   1   4       1010.19       1020.19        47.76 o                         
  -7   1   4      25051.17      25548.09       257.65 o                         
  -5   1   4       3005.46       3080.92        33.58 o                         
  -3   1   4      40750.65      39689.21       313.52 o                         
  -1   1   4       9951.75      10494.37        88.77 o                         
   1   1   4      13595.66      13757.81       109.99 o                         
   3   1   4       5662.91       5600.32        59.84 o                         
   5   1   4       2103.90       2194.90        44.70 o                         
   7   1   4       9609.31       9728.58       154.50 o                         
   9   1   4        475.04        423.26        69.36 o                         
 -12   2   4         48.58         75.03        61.46 o                         
 -10   2   4        201.68        177.70        33.51 o                         
  -8   2   4        752.53        707.38        87.28 o                         
  -6   2   4       1767.07       1719.07        30.42 o                         
  -4   2   4       5568.53       5509.55        55.76 o                         
  -2   2   4       1629.50       1463.16        19.90 o                         
   0   2   4      14202.60      14125.95       119.33 o                         
   2   2   4       6100.06       6299.57        62.12 o                         
   4   2   4       4255.25       4285.87       113.70 o                         
   6   2   4        199.12        189.29        41.44 o                         
   8   2   4        680.28        606.53       113.45 o                         
  10   2   4        116.68        137.41        74.03 o                         
 -11   3   4       3012.22       2743.50       113.14 o                         
  -9   3   4        219.42        171.41        32.28 o                         
  -7   3   4      13178.28      13616.34       152.20 o                         
  -5   3   4       1006.52       1037.41        17.76 o                         
  -3   3   4      39449.50      39868.92       300.80 o                         
  -1   3   4       2154.10       2072.70        26.13 o                         
   1   3   4      24083.60      23827.38       184.16 o                         
   3   3   4      22047.88      22112.32       200.70 o                         
   5   3   4        491.12        548.21        30.54 o                         
   7   3   4       7693.20       7763.75       165.55 o                         
   9   3   4        407.68        448.79       111.25 o                         
 -12   4   4       4755.70       4867.38       169.60 o                         
 -10   4   4        758.49        757.68       102.54 o                         
  -8   4   4       8194.76       8386.63       146.86 o                         
  -6   4   4       8859.83       9040.49       120.56 o                         
  -4   4   4        774.01        705.03        18.52 o                         
  -2   4   4     111036.13     117182.15       841.90 o                         
   0   4   4       3970.52       4046.38        39.87 o                         
   2   4   4      99731.22     103293.44      1672.12 o                         
   4   4   4       1355.32       1329.26        30.87 o                         
   6   4   4      25429.90      25559.90       313.48 o                         
   8   4   4        506.65        423.92        45.97 o                         
 -11   5   4       5301.08       5307.31       173.62 o                         
  -9   5   4       2917.12       2684.17       106.62 o                         
  -7   5   4      20518.98      21529.64       220.15 o                         
  -5   5   4       4555.99       4523.47        55.67 o                         
  -3   5   4      33848.49      34531.23       274.36 o                         
  -1   5   4       1958.37       1969.99        27.29 o                         
   1   5   4      13485.74      13700.81       224.49 o                         
   3   5   4       5349.02       5374.41        61.65 o                         
   5   5   4        189.89        162.47        13.09 o                         
   7   5   4       8092.42       8272.66       155.61 o                         
   9   5   4        924.75        907.65        69.17 o                         
 -10   6   4       1806.92       1771.99        92.45 o                         
  -8   6   4          4.57        -17.93        27.25 o                         
  -6   6   4        986.44       1015.58        25.03 o                         
  -4   6   4       5065.32       5083.89       153.14 o                         
  -2   6   4        582.31        567.71        16.76 o                         
   0   6   4      16973.34      17481.70       144.98 o                         
   2   6   4       1436.99       1512.90        27.78 o                         
   4   6   4      11215.66      11326.75       241.26 o                         
   6   6   4        896.91        818.32        58.91 o                         
   8   6   4       2067.73       1956.47       205.18 o                         
 -11   7   4       1049.99       1038.51        91.19 o                         
  -9   7   4       4368.40       4287.97       169.81 o                         
  -7   7   4       1537.84       1526.98        48.24 o                         
  -5   7   4      14452.73      14418.24       142.53 o                         
  -3   7   4       2556.26       2723.85        40.16 o                         
  -1   7   4      24167.37      24636.45       473.51 o                         
   1   7   4      11244.63      11274.94       130.27 o                         
   3   7   4       4481.37       4499.49        80.76 o                         
   5   7   4      11193.12      10949.57       208.11 o                         
   7   7   4       1035.24       1081.26        89.46 o                         
 -10   8   4        725.84        737.84       248.71 o                         
  -8   8   4       3000.79       2850.73       128.84 o                         
  -6   8   4       5434.25       5214.59       181.49 o                         
  -4   8   4       4872.99       4860.41       133.38 o                         
  -2   8   4      11961.27      12133.90       131.85 o                         
   0   8   4       6940.21       6893.69       100.71 o                         
   2   8   4      11748.13      11526.18       164.36 o                         
   4   8   4       2795.43       2785.11        73.40 o                         
   6   8   4       6032.48       5740.18       157.42 o                         
   8   8   4        895.81        817.59        79.15 o                         
  -9   9   4       2453.66       2250.10       120.29 o                         
  -7   9   4      10883.20      10918.25       209.64 o                         
  -5   9   4       5219.50       5256.08        89.67 o                         
  -3   9   4      10588.66      10783.55       153.48 o                         
  -1   9   4        684.08        629.68        34.91 o                         
   1   9   4       1366.44       1286.05        41.58 o                         
   3   9   4       1707.79       1729.77        82.94 o                         
   5   9   4        428.74        338.88        50.04 o                         
   7   9   4       3621.54       3436.43       174.72 o                         
  -8  10   4       1063.29       1126.66        75.08 o                         
  -6  10   4         12.52        -10.91        32.28 o                         
  -4  10   4      11338.98      11124.17       236.76 o                         
  -2  10   4       1783.76       1855.41        44.29 o                         
   0  10   4      24871.04      25295.64       591.33 o                         
   2  10   4       2896.48       2879.54       198.73 o                         
   4  10   4      17039.76      15378.73       375.58 o                         
   6  10   4       1275.63       1128.16        83.09 o                         
  -9  11   4       7606.27       8126.79       242.62 o                         
  -7  11   4         91.10         65.43        53.25 o                         
  -5  11   4      10318.04      10730.28       203.71 o                         
  -3  11   4       2789.70       2697.53        89.53 o                         
  -1  11   4      11421.67      12022.57       187.45 o                         
   1  11   4       4078.28       4037.09       113.62 o                         
   3  11   4       6911.55       6577.61       238.41 o                         
   5  11   4       3747.47       3626.38       222.79 o                         
  -8  12   4       1914.90       1890.84       113.43 o                         
  -6  12   4       1649.44       1692.30       163.68 o                         
  -4  12   4       2898.13       2908.76        86.47 o                         
  -2  12   4       3146.60       3203.83        93.25 o                         
   0  12   4       2716.76       2965.22       189.97 o                         
   2  12   4       4065.65       3965.04       132.85 o                         
   4  12   4       1991.82       1940.47       117.45 o                         
   6  12   4       1351.56       1361.64       170.21 o                         
  -7  13   4        829.70        739.25       141.81 o                         
  -5  13   4        942.34        793.54        98.18 o                         
  -3  13   4       1032.83        872.44        60.11 o                         
  -1  13   4        363.36        325.40        49.07 o                         
   1  13   4         84.86         61.69        52.35 o                         
   3  13   4          1.09         17.45       109.05 o                         
  -6  14   4        963.40        937.02       146.18 o                         
  -4  14   4       4399.75       4497.93       163.77 o                         
  -2  14   4         24.77          4.03        39.74 o                         
   0  14   4      12433.91      13201.09       340.88 o                         
   2  14   4        359.43        362.82        91.62 o                         
  -3  15   4         19.62         37.77        61.83 o                         
  -1  15   4       9148.53       9269.79       271.86 o                         
   1  15   4       2340.49       2264.79       126.57 o                         
 -11   1   5        123.77        155.89        61.07 o                         
  -9   1   5       8393.38       8630.74       205.80 o                         
  -7   1   5       1931.56       1869.20        40.14 o                         
  -5   1   5      16836.81      16940.25       202.90 o                         
  -3   1   5      10702.56      10625.66        93.17 o                         
  -1   1   5       5766.51       5470.63        51.07 o                         
   1   1   5      28216.85      28451.29       215.48 o                         
   3   1   5        695.19        650.92        19.88 o                         
   5   1   5      17996.12      18178.11       231.05 o                         
   7   1   5        462.84        378.54        32.28 o                         
   9   1   5       6425.61       6767.70       224.14 o                         
 -12   2   5       1645.05       1417.58        98.19 o                         
 -10   2   5       2451.23       2413.49        75.60 o                         
  -8   2   5      20092.39      20363.84       451.47 o                         
  -6   2   5         81.05         90.15        14.52 o                         
  -4   2   5      90498.73      93382.30       705.78 o                         
  -2   2   5        228.73        244.32         7.26 o                         
   0   2   5      76352.96      76845.53       610.72 o                         
   2   2   5        318.44        337.91        28.36 o                         
   4   2   5      23068.80      23237.68       246.44 o                         
   6   2   5       1219.30       1216.70        65.47 o                         
   8   2   5       2404.62       2308.77        84.52 o                         
 -11   3   5       2592.46       2501.00       107.54 o                         
  -9   3   5      20276.67      21542.74       325.65 o                         
  -7   3   5       1540.42       1543.85        65.48 o                         
  -5   3   5      22638.73      23212.38       274.27 o                         
  -3   3   5       1423.23       1464.62        23.00 o                         
  -1   3   5       4378.97       4419.70        46.11 o                         
   1   3   5      14970.92      15239.04       191.68 o                         
   3   3   5        277.64        287.60        17.75 o                         
   5   3   5      11009.00      11155.64       140.44 o                         
   7   3   5       1108.51       1101.63        64.58 o                         
   9   3   5       7222.06       7578.90       205.50 o                         
 -12   4   5         29.66         -2.18        76.34 o                         
 -10   4   5        637.83        544.61       146.17 o                         
  -8   4   5         86.17         60.78        22.98 o                         
  -6   4   5       8105.09       8089.11       157.74 o                         
  -4   4   5       3213.40       3335.87        42.94 o                         
  -2   4   5      13474.46      13231.17       173.94 o                         
   0   4   5       1785.92       1891.77        50.23 o                         
   2   4   5       7570.12       7483.01       107.35 o                         
   4   4   5        522.44        471.18        26.18 o                         
   6   4   5        422.02        369.58        58.90 o                         
   8   4   5        360.82        351.44        50.27 o                         
 -11   5   5       1097.46       1064.23        86.40 o                         
  -9   5   5       6789.04       6744.86       158.63 o                         
  -7   5   5       2555.45       2535.79        58.68 o                         
  -5   5   5      14834.37      15278.16       165.34 o                         
  -3   5   5      12309.28      12063.25       111.78 o                         
  -1   5   5      15139.34      15148.41       129.06 o                         
   1   5   5       3853.29       3806.24        49.47 o                         
   3   5   5       6925.57       7092.01        84.08 o                         
   5   5   5       3383.30       3147.84       161.65 o                         
   7   5   5       2177.55       2075.51        81.82 o                         
 -10   6   5       1244.49       1032.80        91.00 o                         
  -8   6   5      11841.62      11775.38       394.63 o                         
  -6   6   5       2247.15       2078.85        42.81 o                         
  -4   6   5      30515.98      31679.10       296.18 o                         
  -2   6   5         47.03         33.03        13.09 o                         
   0   6   5      44496.12      45373.44       373.13 o                         
   2   6   5        184.25        191.95        13.63 o                         
   4   6   5       8975.41       8845.24       186.17 o                         
   6   6   5       2034.61       1903.19       141.89 o                         
   8   6   5       1345.75       1367.32        85.57 o                         
 -11   7   5        574.76        456.41       146.16 o                         
  -9   7   5       6487.82       5718.23       422.04 o                         
  -7   7   5       1238.07       1165.03        45.99 o                         
  -5   7   5       6865.74       6897.41       100.56 o                         
  -3   7   5        990.50       1030.04        27.78 o                         
  -1   7   5        203.95        202.04        14.52 o                         
   1   7   5       8344.96       8703.92       102.92 o                         
   3   7   5       4472.80       4446.99        71.14 o                         
   5   7   5      17116.14      16550.70       544.82 o                         
   7   7   5       4211.88       4326.73       286.18 o                         
 -10   8   5       1826.82       1692.23       168.06 o                         
  -8   8   5        205.04        184.22        53.92 o                         
  -6   8   5      10848.75      10929.93       182.85 o                         
  -4   8   5       1718.76       1750.30        89.50 o                         
  -2   8   5      25934.64      25406.84       397.87 o                         
   0   8   5       4699.04       4894.10        72.22 o                         
   2   8   5      12501.93      12292.00       165.41 o                         
   4   8   5        467.66        378.14        33.67 o                         
   6   8   5       2601.18       2697.21       112.33 o                         
  -9   9   5        545.09        537.77        74.41 o                         
  -7   9   5      11561.59      11511.37       234.17 o                         
  -5   9   5       3678.70       3498.20       229.39 o                         
  -3   9   5       9724.37       9669.63       184.06 o                         
  -1   9   5       7099.26       7338.08       177.28 o                         
   1   9   5       5612.54       5663.81       275.53 o                         
   3   9   5       6832.91       6518.55       143.63 o                         
   5   9   5        452.43        324.88        95.98 o                         
   7   9   5       4812.42       4642.40       314.62 o                         
  -8  10   5       2861.95       2928.30       122.48 o                         
  -6  10   5       1562.61       1406.87        52.47 o                         
  -4  10   5       9059.94       9290.50       165.09 o                         
  -2  10   5       3576.06       3761.46        75.96 o                         
   0  10   5       4457.31       4678.48        98.56 o                         
   2  10   5       2467.19       2298.16       163.75 o                         
   4  10   5       3338.40       2931.53       115.79 o                         
   6  10   5       1231.31       1096.06       118.06 o                         
  -9  11   5       3142.46       3049.89       174.29 o                         
  -7  11   5       1321.06       1316.46        82.64 o                         
  -5  11   5       2198.51       2102.08        73.33 o                         
  -3  11   5         95.32         76.34        35.50 o                         
  -1  11   5          1.05        -22.80        32.28 o                         
   1  11   5       1888.58       1802.48        74.21 o                         
   3  11   5        722.50        577.84        66.28 o                         
   5  11   5       1594.47       1351.69       109.76 o                         
  -8  12   5         30.91        132.67        86.93 o                         
  -6  12   5      10504.63      11171.33       318.93 o                         
  -4  12   5       1101.65       1097.73        96.01 o                         
  -2  12   5      17342.28      18172.76       297.72 o                         
   0  12   5       1163.99       1130.54        58.39 o                         
   2  12   5       9807.51       9435.01       694.04 o                         
   4  12   5         44.90         38.94        63.18 o                         
  -7  13   5       8090.20       8377.34       310.06 o                         
  -5  13   5       1535.75       1417.20       144.03 o                         
  -3  13   5       5208.17       5403.61       142.50 o                         
  -1  13   5       7095.07       7283.02       163.73 o                         
   1  13   5        511.41        530.69        63.26 o                         
   3  13   5       8539.66       8437.68       284.10 o                         
  -4  14   5        107.03        128.73        66.71 o                         
  -2  14   5       3997.65       4145.98       129.96 o                         
   0  14   5        588.75        633.39        73.28 o                         
   2  14   5       2348.46       2294.78       134.26 o                         
  -1  15   5         28.71        -38.30        63.18 o                         
 -12   0   6        249.63        349.00       126.51 o                         
 -10   0   6      24283.52      25381.34       506.66 o                         
  -8   0   6       1414.67       1392.46        61.11 o                         
  -6   0   6      88177.34      88242.19      1331.53 o                         
  -4   0   6      13859.23      13668.84       184.89 o                         
  -2   0   6      71837.02      71152.74       783.56 o                         
   0   0   6       1227.82       1283.54        30.56 o                         
   2   0   6       7693.89       8071.31       127.07 o                         
   4   0   6       7044.07       6916.18       170.72 o                         
   6   0   6       2012.17       1877.32        87.32 o                         
   8   0   6      10528.73      10716.22       437.93 o                         
 -11   1   6       8457.63       8377.18       173.30 o                         
  -9   1   6         84.21        120.99        56.71 o                         
  -7   1   6       5218.17       5243.54       102.79 o                         
  -5   1   6      13529.84      13542.02       135.04 o                         
  -3   1   6         13.97         10.18         7.80 o                         
  -1   1   6      25553.34      25141.92       410.71 o                         
   1   1   6       4830.00       4650.97        47.88 o                         
   3   1   6      27416.03      27697.83       271.79 o                         
   5   1   6        412.41        406.65        82.90 o                         
   7   1   6       6351.96       6802.27       139.05 o                         
 -12   2   6        225.36        185.60        67.03 o                         
 -10   2   6         26.34        -39.26        43.62 o                         
  -8   2   6         73.25         86.66        22.98 o                         
  -6   2   6         26.91         51.18        15.27 o                         
  -4   2   6       1888.00       1764.00        29.22 o                         
  -2   2   6          8.29          6.11         7.26 o                         
   0   2   6        166.26        198.52        12.34 o                         
   2   2   6        941.10        903.45        21.79 o                         
   4   2   6          2.39         10.31        16.76 o                         
   6   2   6        339.80        306.39        37.02 o                         
   8   2   6        104.40         30.96        47.14 o                         
 -11   3   6       3074.85       2742.14       229.28 o                         
  -9   3   6       4683.41       4877.39       135.50 o                         
  -7   3   6       7062.11       6812.55       107.25 o                         
  -5   3   6       5198.40       5177.13        70.32 o                         
  -3   3   6       5481.14       5456.32        58.57 o                         
  -1   3   6      10294.07      10457.55        95.67 o                         
   1   3   6       1382.93       1417.00        27.27 o                         
   3   3   6       9670.09       9987.47       112.70 o                         
   5   3   6        135.09        138.86        43.62 o                         
   7   3   6       8157.16       8278.54       176.29 o                         
 -12   4   6       1013.04        728.55        90.99 o                         
 -10   4   6      11525.98      11962.82       296.71 o                         
  -8   4   6        790.71        714.02        42.87 o                         
  -6   4   6      22332.74      22959.25       403.79 o                         
  -4   4   6       2117.64       1959.93        61.15 o                         
  -2   4   6      26573.09      26541.36       221.73 o                         
   0   4   6          5.91         24.43        19.63 o                         
   2   4   6      14472.95      14405.68       197.82 o                         
   4   4   6       6536.08       6623.85        93.42 o                         
   6   4   6        566.88        470.63        71.99 o                         
   8   4   6      10719.42      11279.01       254.29 o                         
 -11   5   6       5288.08       4694.39       297.21 o                         
  -9   5   6         19.85         26.17        30.85 o                         
  -7   5   6       4181.60       4062.75        80.36 o                         
  -5   5   6       3331.00       3373.59        55.62 o                         
  -3   5   6        621.37        605.01        21.60 o                         
  -1   5   6      23019.56      23432.26       201.18 o                         
   1   5   6       6295.01       6299.76        78.52 o                         
   3   5   6      21693.09      22056.53       256.23 o                         
   5   5   6       4575.28       4314.24       106.70 o                         
   7   5   6      10407.71      10856.30       278.09 o                         
 -10   6   6       1221.43        965.53        83.82 o                         
  -8   6   6      12671.56      12865.13       239.14 o                         
  -6   6   6       4135.32       4250.58        83.28 o                         
  -4   6   6      16323.85      16476.84       175.30 o                         
  -2   6   6       4287.28       4227.22        60.91 o                         
   0   6   6      10740.15      10839.69       116.31 o                         
   2   6   6        352.98        312.08        18.51 o                         
   4   6   6        665.99        655.72        50.18 o                         
   6   6   6       1716.81       1592.13        75.25 o                         
   8   6   6         63.15       -113.42       222.47 o                         
 -11   7   6       4141.20       3762.18       212.88 o                         
  -9   7   6       2566.72       2625.60       117.41 o                         
  -7   7   6       6622.87       6621.87       158.75 o                         
  -5   7   6       6529.44       6355.85       131.28 o                         
  -3   7   6       4994.90       5008.44        75.34 o                         
  -1   7   6       5560.08       5487.50        76.68 o                         
   1   7   6       5057.38       5300.39        96.21 o                         
   3   7   6       1797.51       1677.98        47.18 o                         
   5   7   6       6774.18       6830.40       156.95 o                         
   7   7   6       1038.58       1032.29        86.93 o                         
 -10   8   6       6746.65       6726.19       234.94 o                         
  -8   8   6        100.79        205.03        52.35 o                         
  -6   8   6      20151.14      20305.81       317.36 o                         
  -4   8   6         11.88         16.44        19.87 o                         
  -2   8   6      13919.49      14372.58       183.20 o                         
   0   8   6       1672.98       1647.10        40.91 o                         
   2   8   6       3484.09       3375.10        87.38 o                         
   4   8   6       4060.33       3833.04       142.01 o                         
   6   8   6       1587.01       1477.62        91.10 o                         
  -9   9   6         44.48         23.94        61.07 o                         
  -7   9   6        470.18        337.51        46.81 o                         
  -5   9   6       1154.82       1151.38        40.90 o                         
  -3   9   6        559.02        477.42        29.73 o                         
  -1   9   6       7827.30       8208.80       150.28 o                         
   1   9   6       3848.31       3907.28        88.02 o                         
   3   9   6       8329.22       8068.84       516.50 o                         
   5   9   6       1875.36       1606.21       111.31 o                         
  -8  10   6       9207.07       8975.53       272.33 o                         
  -6  10   6       1684.20       1611.06        76.39 o                         
  -4  10   6      13773.64      14310.21       213.36 o                         
  -2  10   6        745.26        786.53        41.89 o                         
   0  10   6       4840.97       4875.81       174.85 o                         
   2  10   6        493.07        425.55        44.65 o                         
   4  10   6        201.77        165.77        52.44 o                         
   6  10   6       3121.68       2897.53       254.30 o                         
  -7  11   6       2975.67       2931.98       248.92 o                         
  -5  11   6       2152.67       2171.48        83.18 o                         
  -3  11   6      12067.29      12662.47       245.49 o                         
  -1  11   6         31.56         53.59        31.41 o                         
   1  11   6      13357.32      13834.22       278.48 o                         
   3  11   6         49.65         22.07        69.80 o                         
   5  11   6       7455.08       6321.68       284.33 o                         
  -6  12   6        526.56        553.78        98.17 o                         
  -4  12   6       3543.67       3738.35       113.57 o                         
  -2  12   6       1345.21       1298.37        67.06 o                         
   0  12   6       2317.83       2170.47       275.06 o                         
   2  12   6       1480.10       1368.76        84.94 o                         
   4  12   6       1322.45        974.74       183.30 o                         
  -5  13   6         30.06         -9.76       115.60 o                         
  -3  13   6        250.03        223.82        51.36 o                         
  -1  13   6        913.21        787.17       106.91 o                         
   1  13   6       1051.61        785.27        81.73 o                         
   3  13   6       1430.39       1266.79       106.94 o                         
  -4  14   6       8851.17       9071.38       284.44 o                         
  -2  14   6        308.76        327.93        74.16 o                         
   0  14   6       4993.72       4857.21       362.71 o                         
 -11   1   7       1487.68       1444.53       157.13 o                         
  -9   1   7       2276.37       2215.04        75.60 o                         
  -7   1   7       4502.44       4554.34       137.71 o                         
  -5   1   7       1103.58       1055.64        26.19 o                         
  -3   1   7       9390.74       9071.59       112.44 o                         
  -1   1   7        707.13        754.05        26.09 o                         
   1   1   7      15328.54      15566.16       178.36 o                         
   3   1   7        371.54        338.48        21.60 o                         
   5   1   7       9146.86       9404.71       152.13 o                         
   7   1   7       1393.77       1364.57        72.35 o                         
 -12   2   7      11967.37      11673.62       318.74 o                         
 -10   2   7        323.51        194.75        37.02 o                         
  -8   2   7      26888.15      27353.79       352.80 o                         
  -6   2   7        275.31        281.04        30.54 o                         
  -4   2   7      23381.18      22189.90       298.43 o                         
  -2   2   7       2966.41       2985.61        52.44 o                         
   0   2   7       4904.29       4881.49        98.43 o                         
   2   2   7      25739.70      26220.35       274.80 o                         
   4   2   7        149.17        145.50        26.08 o                         
   6   2   7      20317.10      21582.27       308.80 o                         
   8   2   7         45.55        111.15        68.44 o                         
 -11   3   7        986.99        884.19        84.81 o                         
  -9   3   7        249.26        155.89        34.58 o                         
  -7   3   7      11793.11      11734.35       160.12 o                         
  -5   3   7       7769.14       7567.76       108.36 o                         
  -3   3   7      50104.60      49467.85       498.19 o                         
  -1   3   7      13668.51      13581.85       182.46 o                         
   1   3   7      35850.83      36767.76       697.87 o                         
   3   3   7       2055.31       2117.20        51.41 o                         
   5   3   7       9379.70       9597.98       156.17 o                         
   7   3   7        529.66        468.86        53.40 o                         
 -10   4   7       2758.17       2658.74        90.74 o                         
  -8   4   7        434.50        405.76        33.03 o                         
  -6   4   7       2094.17       2025.52        50.08 o                         
  -4   4   7        241.44        258.06        21.81 o                         
  -2   4   7       2393.82       2399.40        38.52 o                         
   0   4   7        374.65        417.69        19.88 o                         
   2   4   7         39.91         34.53        17.75 o                         
   4   4   7       2819.52       2745.55        73.35 o                         
   6   4   7        172.98         93.96        39.75 o                         
 -11   5   7       2109.95       1760.38       423.46 o                         
  -9   5   7       1761.85       1673.06        96.04 o                         
  -7   5   7       7264.52       7371.17       137.69 o                         
  -5   5   7       1090.11       1088.93        43.65 o                         
  -3   5   7      10417.64      10761.70       164.49 o                         
  -1   5   7        684.18        689.01        21.78 o                         
   1   5   7      12073.22      12305.05       145.84 o                         
   3   5   7       4167.80       4115.98        88.19 o                         
   5   5   7       4478.79       4438.96       121.24 o                         
   7   5   7       2780.09       2753.97       146.28 o                         
 -10   6   7        281.60        299.56        74.16 o                         
  -8   6   7      10946.38      10951.44       233.30 o                         
  -6   6   7        220.01        251.72        61.08 o                         
  -4   6   7       9225.18       9537.95       145.24 o                         
  -2   6   7       4153.19       4074.50        63.31 o                         
   0   6   7       6367.36       6405.70        89.09 o                         
   2   6   7       7020.62       7036.39       134.58 o                         
   4   6   7       1612.23       1469.62        57.72 o                         
   6   6   7      11929.87      12071.05       305.21 o                         
 -11   7   7         60.89         64.63        95.97 o                         
  -9   7   7         17.38         14.78        45.97 o                         
  -7   7   7       4158.97       4232.98       142.02 o                         
  -5   7   7        764.40        765.70        69.82 o                         
  -3   7   7       9535.50       9584.15       141.63 o                         
  -1   7   7       3808.32       3931.50        69.48 o                         
   1   7   7      13609.61      13858.28       203.27 o                         
   3   7   7       1200.80       1144.49        55.29 o                         
   5   7   7       4007.62       3696.54       133.31 o                         
 -10   8   7       7037.13       7163.90       241.56 o                         
  -8   8   7       2570.91       2298.12       133.18 o                         
  -6   8   7      10710.09      10906.92       198.31 o                         
  -4   8   7        296.91        272.13        28.23 o                         
  -2   8   7        946.89        935.91        40.96 o                         
   0   8   7       3103.13       2991.19        69.45 o                         
   2   8   7         27.40         10.66        27.25 o                         
   4   8   7       7438.23       6790.04       194.59 o                         
   6   8   7        907.88        856.62       148.36 o                         
  -9   9   7       5845.42       5913.35       212.69 o                         
  -7   9   7        207.08        232.20        37.73 o                         
  -5   9   7      10128.30      10593.53       164.66 o                         
  -3   9   7         85.18         49.89        19.86 o                         
  -1   9   7      15668.89      16220.85       300.85 o                         
   1   9   7        185.88        211.34        29.18 o                         
   3   9   7      10253.22      10054.67       227.23 o                         
   5   9   7       1567.26       1274.01       123.33 o                         
  -8  10   7       3962.90       4176.14       168.16 o                         
  -6  10   7        565.00        556.60        49.07 o                         
  -4  10   7       5082.39       4888.86       103.49 o                         
  -2  10   7       1719.17       1671.58        59.68 o                         
   0  10   7       1506.11       1366.68        54.56 o                         
   2  10   7       7009.78       6746.70       176.86 o                         
   4  10   7        828.62        709.83       112.33 o                         
  -7  11   7       1067.41        900.98       120.21 o                         
  -5  11   7       1937.58       1842.89        78.31 o                         
  -3  11   7       6350.18       6466.92       365.16 o                         
  -1  11   7       3663.47       3519.95       192.21 o                         
   1  11   7       5059.03       5075.74       131.93 o                         
   3  11   7       1615.02       1351.54        96.89 o                         
  -6  12   7       4991.01       5286.53       180.36 o                         
  -4  12   7         52.82        111.09        45.96 o                         
  -2  12   7       3293.33       3298.30       110.03 o                         
   0  12   7       1438.94       1271.06       109.11 o                         
   2  12   7        125.41         71.32        60.77 o                         
  -5  13   7       7382.90       7474.83       253.60 o                         
  -3  13   7         38.50         35.32        45.97 o                         
  -1  13   7      11271.79      11345.87       589.14 o                         
   1  13   7         64.71         49.62        72.31 o                         
 -12   0   8         93.64        178.85       139.59 o                         
 -10   0   8      10413.57      10529.79       271.57 o                         
  -8   0   8        223.17        165.78        39.26 o                         
  -6   0   8       7702.76       7623.46       140.12 o                         
  -4   0   8      17276.36      16615.51       325.79 o                         
  -2   0   8        960.72        951.45        48.01 o                         
   0   0   8      51601.76      51563.57       882.31 o                         
   2   0   8       2560.99       2624.83        74.25 o                         
   4   0   8      42796.49      45848.27       737.12 o                         
   6   0   8        380.36        397.01        61.08 o                         
 -11   1   8          5.92         51.14        44.65 o                         
  -9   1   8       6997.92       7061.36       134.33 o                         
  -7   1   8        343.87        314.39        39.27 o                         
  -5   1   8      23803.04      23820.90       412.86 o                         
  -3   1   8       3815.39       3617.63        91.80 o                         
  -1   1   8      31034.93      30170.78       410.20 o                         
   1   1   8        299.40        316.78        32.72 o                         
   3   1   8       5585.37       5853.79        95.86 o                         
   5   1   8       2382.52       2465.83        75.59 o                         
   7   1   8        139.52        189.54        75.53 o                         
 -12   2   8        509.19        349.03        92.55 o                         
 -10   2   8        495.17        384.39        43.19 o                         
  -8   2   8       1378.62       1295.08        47.76 o                         
  -6   2   8         72.16         72.24        16.20 o                         
  -4   2   8        512.73        513.03        19.88 o                         
  -2   2   8         74.58        106.89        20.94 o                         
   0   2   8        500.59        472.70        43.63 o                         
   2   2   8       1118.39       1095.48        33.95 o                         
   4   2   8        483.70        463.55        74.17 o                         
   6   2   8        594.88        547.94       130.89 o                         
 -11   3   8        794.70        631.24        76.36 o                         
  -9   3   8       5579.61       5902.24       127.60 o                         
  -7   3   8         33.04         61.07        22.44 o                         
  -5   3   8      10575.89      10739.34       162.77 o                         
  -3   3   8       4147.18       4063.72        61.82 o                         
  -1   3   8      10180.56      10231.37       243.38 o                         
   1   3   8       2953.78       2877.81        55.34 o                         
   3   3   8       7712.38       7869.06       207.90 o                         
   5   3   8       2717.95       2608.52        83.20 o                         
   7   3   8       1459.17       1279.56        86.25 o                         
 -10   4   8       9691.63       9806.39       365.60 o                         
  -8   4   8        411.28        316.53        41.45 o                         
  -6   4   8       8223.47       8457.91       147.05 o                         
  -4   4   8       8255.18       8423.83       132.21 o                         
  -2   4   8       3250.11       3268.39       111.42 o                         
   0   4   8      21601.28      22122.41       279.92 o                         
   2   4   8       1852.30       1864.87        54.55 o                         
   4   4   8      13749.47      14462.93       348.73 o                         
   6   4   8         67.46         94.22        50.81 o                         
 -11   5   8        217.27        131.44        70.75 o                         
  -9   5   8       9453.91       9534.71       201.17 o                         
  -7   5   8       5218.34       5241.13       107.02 o                         
  -5   5   8      21826.03      21863.23       295.92 o                         
  -3   5   8       3003.89       3006.64        58.45 o                         
  -1   5   8      15392.83      15761.10       196.43 o                         
   1   5   8        147.95        163.94        61.07 o                         
   3   5   8       3237.27       3065.24        76.56 o                         
   5   5   8       1556.00       1414.33        79.17 o                         
 -10   6   8         75.62        124.52        67.02 o                         
  -8   6   8       1068.67        848.31        52.19 o                         
  -6   6   8        602.05        527.53        34.58 o                         
  -4   6   8         33.48         16.83        20.94 o                         
  -2   6   8       9182.87       9301.22       149.90 o                         
   0   6   8       1932.44       1949.01        52.39 o                         
   2   6   8       9865.37       9821.27       183.98 o                         
   4   6   8       1217.78       1214.95        74.23 o                         
   6   6   8       4641.08       4286.09       182.88 o                         
  -9   7   8        562.94        477.29        69.81 o                         
  -7   7   8       5568.55       5666.92       129.73 o                         
  -5   7   8       3093.87       3199.00        84.90 o                         
  -3   7   8       5431.81       5626.57       181.47 o                         
  -1   7   8       6157.72       5987.45       107.18 o                         
   1   7   8       7971.76       8052.83       160.94 o                         
   3   7   8       2720.97       2675.81       133.19 o                         
   5   7   8       4731.41       4634.97       380.17 o                         
 -10   8   8       3306.82       3099.97       211.89 o                         
  -8   8   8        888.09        847.16        72.33 o                         
  -6   8   8       3955.50       3921.08       111.98 o                         
  -4   8   8       4722.01       4873.68       105.79 o                         
  -2   8   8       1923.03       2020.73        63.30 o                         
   0   8   8      14329.10      14981.40       243.57 o                         
   2   8   8         85.24         41.44        32.72 o                         
   4   8   8      11091.88      10861.52       332.90 o                         
  -9   9   8       2304.62       1969.52       133.62 o                         
  -7   9   8       1784.86       1544.60        85.12 o                         
  -5   9   8       8516.61       8174.48       277.95 o                         
  -3   9   8       3519.85       3549.42        80.82 o                         
  -1   9   8       7433.67       7848.43       136.41 o                         
   1   9   8        936.00        857.23       135.28 o                         
   3   9   8       1485.73       1128.37        82.83 o                         
  -8  10   8       3417.82       3185.79       173.13 o                         
  -6  10   8         65.71        101.34        39.74 o                         
  -4  10   8       1167.95       1052.73       148.38 o                         
  -2  10   8       4699.19       4756.95       109.67 o                         
   0  10   8        228.56        243.31        80.71 o                         
   2  10   8      10147.70       9991.88       385.33 o                         
  -7  11   8       8106.86       8254.23       351.11 o                         
  -5  11   8         24.83         70.38        45.96 o                         
  -3  11   8      14844.91      15409.75       513.28 o                         
  -1  11   8        299.49        198.26        44.65 o                         
   1  11   8       8918.58       8992.63       238.69 o                         
   3  11   8       2753.13       2820.71       366.78 o                         
  -6  12   8       1529.54       1433.71       196.40 o                         
  -4  12   8       1720.11       1649.70        91.01 o                         
  -2  12   8       2978.20       2569.05       187.78 o                         
   0  12   8        959.49       1026.92       101.55 o                         
  -3  13   8        999.19        927.48        90.05 o                         
  -1  13   8        670.36        567.90        87.56 o                         
 -11   1   9       7887.17       7870.97       213.38 o                         
  -9   1   9        679.85        724.93        57.02 o                         
  -7   1   9      18875.93      19567.38       313.11 o                         
  -5   1   9         21.15         -8.72        20.94 o                         
  -3   1   9      14986.35      14924.07       281.24 o                         
  -1   1   9       1970.56       1902.25       133.17 o                         
   1   1   9       3614.38       3518.23        81.83 o                         
   3   1   9       3817.52       3826.52        92.07 o                         
   5   1   9        210.88        191.95        50.27 o                         
 -10   2   9       2553.20       2461.88        98.80 o                         
  -8   2   9       2992.78       2827.51        79.59 o                         
  -6   2   9      17575.98      17754.26       229.24 o                         
  -4   2   9        226.78        220.59        26.09 o                         
  -2   2   9      40666.67      40438.67       498.20 o                         
   0   2   9        404.62        416.10        36.64 o                         
   2   2   9      25331.47      26266.64       392.88 o                         
   4   2   9        179.14        193.33        47.99 o                         
   6   2   9       6883.59       6694.29       400.13 o                         
 -11   3   9       4773.98       4406.21       200.51 o                         
  -9   3   9        425.38        358.78        47.15 o                         
  -7   3   9      10542.21      10552.48       241.01 o                         
  -5   3   9         41.69         46.24        19.63 o                         
  -3   3   9      10308.37      10047.06       148.41 o                         
  -1   3   9        702.75        697.30        44.03 o                         
   1   3   9        776.64        728.82        35.51 o                         
   3   3   9       6918.42       7275.18       216.53 o                         
   5   3   9        764.36        645.73        77.13 o                         
 -10   4   9        210.54        163.77        74.16 o                         
  -8   4   9        522.62        502.45        42.86 o                         
  -6   4   9         48.20         53.63        22.98 o                         
  -4   4   9       5527.61       5476.25       101.91 o                         
  -2   4   9       1408.49       1394.24        44.92 o                         
   0   4   9       4968.46       4924.65        95.24 o                         
   2   4   9        903.06        819.83        45.98 o                         
   4   4   9       2798.90       2639.58       115.52 o                         
 -11   5   9        824.70        791.58       108.83 o                         
  -9   5   9       4303.65       4336.28       131.28 o                         
  -7   5   9       3448.34       3566.21        87.02 o                         
  -5   5   9       4948.24       5111.34        98.34 o                         
  -3   5   9       5684.52       5753.14       108.97 o                         
  -1   5   9       7844.68       7792.55       145.38 o                         
   1   5   9       2732.22       2593.47        80.11 o                         
   3   5   9       3320.97       3188.28        97.25 o                         
   5   5   9        893.95        752.70        86.39 o                         
 -10   6   9        908.51        844.64       103.33 o                         
  -8   6   9       2305.18       2300.60       179.01 o                         
  -6   6   9      11945.78      12373.99       226.30 o                         
  -4   6   9        728.96        753.84        37.74 o                         
  -2   6   9      20144.41      20308.67       291.27 o                         
   0   6   9         23.56         27.14        27.25 o                         
   2   6   9      13387.52      13891.32       265.34 o                         
   4   6   9        211.13        174.35       100.34 o                         
  -9   7   9       3082.03       2799.88       159.40 o                         
  -7   7   9      13682.30      14304.12       266.70 o                         
  -5   7   9       3642.69       3667.45        90.15 o                         
  -3   7   9       6721.90       7063.98       133.26 o                         
  -1   7   9        204.72        202.32        34.58 o                         
   1   7   9        294.47        264.90        42.86 o                         
   3   7   9       1668.35       1684.42        99.99 o                         
  -8   8   9       1947.55       1870.83        91.99 o                         
  -6   8   9         48.28         67.61        37.08 o                         
  -4   8   9       7737.46       7751.07       194.73 o                         
  -2   8   9       1295.05       1188.73        60.12 o                         
   0   8   9      12821.00      12888.30       226.59 o                         
   2   8   9       1842.85       1824.93       231.36 o                         
   4   8   9       3829.41       3309.14       176.62 o                         
  -7   9   9       1087.37        919.66        61.48 o                         
  -5   9   9       8869.21       9143.99       171.43 o                         
  -3   9   9       3556.96       3588.30       100.47 o                         
  -1   9   9       3630.82       3635.69       100.07 o                         
   1   9   9       4663.36       4729.52       149.90 o                         
   3   9   9       1342.31        992.49       104.83 o                         
  -8  10   9       2481.64       2161.30       229.98 o                         
  -6  10   9       2038.46       1859.72        89.52 o                         
  -4  10   9       2734.40       2604.33        97.23 o                         
  -2  10   9       3932.38       3988.53       275.23 o                         
   0  10   9       1722.13       1675.07        83.34 o                         
   2  10   9       3074.96       2884.64       161.58 o                         
  -5  11   9        407.92        363.42        58.61 o                         
  -3  11   9       1166.26       1230.65        81.38 o                         
  -1  11   9         75.20         44.42        50.27 o                         
   1  11   9          7.38        -13.00        81.35 o                         
  -4  12   9       8018.33       8334.39       228.85 o                         
  -2  12   9        430.27        243.59       119.98 o                         
 -10   0  10        913.75        837.82        91.64 o                         
  -8   0  10      12288.65      12507.10       328.79 o                         
  -6   0  10       1454.51       1344.38        74.20 o                         
  -4   0  10      20011.48      19991.76       418.15 o                         
  -2   0  10        346.12        253.04        61.08 o                         
   0   0  10      19538.23      18973.04       479.49 o                         
   2   0  10         33.80        -39.26        47.98 o                         
   4   0  10       6096.26       6824.85       253.58 o                         
 -11   1  10         39.23          2.04       128.68 o                         
  -9   1  10       8233.51       8467.60       200.55 o                         
  -7   1  10        241.09        222.23        44.65 o                         
  -5   1  10       3160.24       3135.88        80.31 o                         
  -3   1  10       4150.69       3915.14        89.62 o                         
  -1   1  10        475.69        455.27        43.19 o                         
   1   1  10       5757.93       5810.70       151.51 o                         
   3   1  10        658.81        577.35        63.27 o                         
   5   1  10       9191.86       9029.08       279.96 o                         
 -10   2  10       1525.53       1409.41       104.75 o                         
  -8   2  10        845.93        773.64        60.79 o                         
  -6   2  10       2312.94       2130.84        69.42 o                         
  -4   2  10       1416.11       1449.79        52.47 o                         
  -2   2  10       3447.22       3264.30        87.03 o                         
   0   2  10        730.67        721.34        48.22 o                         
   2   2  10        455.76        314.30        54.54 o                         
   4   2  10         33.33         30.54        91.61 o                         
 -11   3  10        247.91        125.53        95.03 o                         
  -9   3  10       6441.83       6542.12       170.07 o                         
  -7   3  10       1435.92       1302.70        85.11 o                         
  -5   3  10       5799.34       6063.37       123.69 o                         
  -3   3  10       4581.75       4567.26       101.99 o                         
  -1   3  10        142.72        325.72        43.19 o                         
   1   3  10       7921.13       7820.54       168.10 o                         
   3   3  10        251.17        117.79        40.10 o                         
 -10   4  10        559.34        502.28        70.16 o                         
  -8   4  10      20254.09      21142.20       564.98 o                         
  -6   4  10       1679.02       1418.98       122.23 o                         
  -4   4  10      34947.78      35941.68       516.34 o                         
  -2   4  10        963.58        897.51        57.02 o                         
   0   4  10      15446.22      16097.79       263.81 o                         
   2   4  10        168.05        159.23        46.27 o                         
   4   4  10       3225.06       3356.16       155.04 o                         
  -9   5  10       5419.24       5258.43       171.02 o                         
  -7   5  10         49.63         66.52        42.85 o                         
  -5   5  10       3302.98       3449.12        93.87 o                         
  -3   5  10       1682.21       1655.38        70.19 o                         
  -1   5  10        352.52        337.66        42.86 o                         
   1   5  10       8835.62       9004.40       200.06 o                         
   3   5  10       1616.95       1533.63       133.13 o                         
 -10   6  10        979.10       1010.53       235.64 o                         
  -8   6  10         85.30        -13.33        82.88 o                         
  -6   6  10       5374.02       5231.22       150.82 o                         
  -4   6  10        927.84        935.20        56.52 o                         
  -2   6  10       5110.44       4974.71       170.48 o                         
   0   6  10        596.87        500.98        49.08 o                         
   2   6  10       1899.18       1761.41        86.26 o                         
   4   6  10         60.30        111.94       200.66 o                         
  -9   7  10       1341.35       1392.13       133.11 o                         
  -7   7  10       5561.31       5537.04       253.54 o                         
  -5   7  10       3513.11       3361.21       152.89 o                         
  -3   7  10       1634.32       1553.93        72.02 o                         
  -1   7  10       6537.10       6516.59       207.74 o                         
   1   7  10        449.32        391.50        55.27 o                         
   3   7  10       3156.15       2933.57       138.86 o                         
  -8   8  10       2912.81       2829.78       114.12 o                         
  -6   8  10       2334.77       2157.85       146.26 o                         
  -4   8  10       4890.80       4866.18       128.22 o                         
  -2   8  10        878.84        820.15        57.02 o                         
   0   8  10       4634.67       4953.90       145.13 o                         
   2   8  10        535.52        374.70        86.38 o                         
  -7   9  10        231.96        122.88        91.61 o                         
  -5   9  10        571.82        521.74        60.10 o                         
  -3   9  10        651.11        796.16        95.99 o                         
  -1   9  10        279.13        241.71        52.44 o                         
   1   9  10       3407.51       3140.96       157.23 o                         
  -6  10  10       9180.78       8851.26       256.44 o                         
  -4  10  10       1788.02       1625.31       242.26 o                         
  -2  10  10       9481.93       9924.09       249.04 o                         
   0  10  10       1167.74       1105.39        98.60 o                         
  -3  11  10       3207.60       2844.16       131.21 o                         
  -9   1  11       1822.73       1678.48        86.26 o                         
  -7   1  11        413.31        485.22        67.66 o                         
  -5   1  11       7994.69       8209.61       160.84 o                         
  -3   1  11        703.27        605.94        69.81 o                         
  -1   1  11      13693.26      14401.08       286.91 o                         
   1   1  11        277.58        194.27        45.96 o                         
   3   1  11       8035.20       8478.58       214.99 o                         
 -10   2  11      12068.67      12262.49       295.85 o                         
  -8   2  11        348.66        251.49        78.53 o                         
  -6   2  11      17277.12      17907.44       323.72 o                         
  -4   2  11         90.48         45.91        43.62 o                         
  -2   2  11      11348.44      11718.14       243.26 o                         
   0   2  11       1141.47       1164.93       115.65 o                         
   2   2  11       3250.29       3390.81       115.78 o                         
  -9   3  11        294.21        196.45        50.83 o                         
  -7   3  11       1039.65        973.86        70.97 o                         
  -5   3  11       2789.98       2733.47        84.88 o                         
  -3   3  11        168.92        124.02        41.88 o                         
  -1   3  11       8327.44       8592.30       183.77 o                         
   1   3  11        607.80        542.64        74.17 o                         
   3   3  11       7846.30       8084.84       211.88 o                         
 -10   4  11        560.94        564.28       239.96 o                         
  -8   4  11       3689.25       3613.43       131.10 o                         
  -6   4  11        947.18        989.63        63.92 o                         
  -4   4  11       1803.81       1700.92        67.91 o                         
  -2   4  11         71.02         26.47        44.01 o                         
   0   4  11        491.33        499.95        58.90 o                         
   2   4  11        459.35        353.01        50.27 o                         
  -9   5  11       1098.60       1032.07        81.38 o                         
  -7   5  11       3141.72       3266.23       118.15 o                         
  -5   5  11       1053.18       1015.16        70.77 o                         
  -3   5  11       4425.95       4477.97       125.99 o                         
  -1   5  11       1272.07       1203.12        91.65 o                         
   1   5  11       2300.04       2159.49       100.62 o                         
   3   5  11       2924.87       3434.80       287.16 o                         
  -8   6  11         39.21          2.67        55.26 o                         
  -6   6  11      10840.22      11090.02       252.30 o                         
  -4   6  11         32.54        -13.09        47.98 o                         
  -2   6  11       6137.77       6457.85       154.50 o                         
   0   6  11       2572.83       2523.13       181.20 o                         
   2   6  11       1517.22       1261.35        97.18 o                         
  -7   7  11          9.57         61.94        53.91 o                         
  -5   7  11       4378.89       4587.00       192.25 o                         
  -3   7  11       1998.99       1945.50       117.87 o                         
  -1   7  11      10043.91      10130.38       240.82 o                         
   1   7  11       4128.36       4061.15       185.72 o                         
  -6   8  11       1041.37       1051.79       157.10 o                         
  -4   8  11       5814.90       6017.38       177.05 o                         
  -2   8  11        350.26        315.52        58.37 o                         
   0   8  11       1636.59       1706.79       117.28 o                         
  -5   9  11       1429.06       1475.09       102.52 o                         
  -3   9  11       2859.48       2884.59       117.21 o                         
  -1   9  11        785.48        677.26        70.76 o                         
  -8   0  12      13606.52      15217.62       543.64 o                         
  -6   0  12         41.58         -4.36        78.52 o                         
  -4   0  12       5143.34       5205.84       183.58 o                         
  -2   0  12       6326.92       6751.81       253.63 o                         
   0   0  12       2491.57       2676.51       179.02 o                         
   2   0  12       8053.99       8075.94       306.24 o                         
  -9   1  12         60.43         17.77        85.06 o                         
  -7   1  12       6859.63       7206.30       214.91 o                         
  -5   1  12        373.22        398.80        44.65 o                         
  -3   1  12      11382.63      12390.96       272.60 o                         
  -1   1  12        313.46        292.30        55.53 o                         
   1   1  12       7002.28       7419.19       193.26 o                         
  -8   2  12         10.96         19.07        53.91 o                         
  -6   2  12         42.37         60.93        47.14 o                         
  -4   2  12        630.60        638.29        50.84 o                         
  -2   2  12        275.48        213.77        58.37 o                         
   0   2  12        584.97        506.60       100.35 o                         
   2   2  12         21.71         17.98        67.61 o                         
  -9   3  12       1131.62       1118.52       159.28 o                         
  -7   3  12       2852.25       2768.84       125.03 o                         
  -5   3  12        254.47        259.12        61.08 o                         
  -3   3  12       6749.43       6707.24       199.00 o                         
  -1   3  12        670.61        657.83        63.27 o                         
   1   3  12       6278.21       6570.06       249.21 o                         
  -8   4  12       5375.00       5120.20       171.75 o                         
  -6   4  12        474.80        440.22        67.66 o                         
  -4   4  12       5821.48       5908.31       167.93 o                         
  -2   4  12       4657.32       4657.43       147.45 o                         
   0   4  12        512.91        551.78        76.35 o                         
  -7   5  12       5347.75       5653.68       177.26 o                         
  -5   5  12       2017.38       2059.17       102.55 o                         
  -3   5  12      11041.98      11449.14       283.70 o                         
  -1   5  12       1886.54       1672.23        96.31 o                         
   1   5  12       8312.64       8482.76       247.79 o                         
  -6   6  12       2568.01       2406.55       111.14 o                         
  -4   6  12         57.92         82.18        47.74 o                         
  -2   6  12        748.96        734.29        93.81 o                         
   0   6  12       1420.54       1126.62        88.86 o                         
  -5   7  12       3414.15       3604.55       146.31 o                         
  -3   7  12       1271.83       1079.08        77.15 o                         
  -1   7  12       5173.72       4904.22       183.55 o                         
  -4   8  12       2367.29       2263.72       115.00 o                         
  -7   1  13        374.86        386.03        70.75 o                         
  -5   1  13       5598.71       5695.72       176.10 o                         
  -3   1  13        448.69        429.06        77.13 o                         
  -1   1  13       4561.29       4584.21       169.85 o                         
  -6   2  13       2448.68       2382.52       113.73 o                         
  -4   2  13       9709.35       9726.69       254.21 o                         
  -2   2  13         92.04         25.92       106.88 o                         
   0   2  13      13877.52      15124.97       373.19 o                         
  -7   3  13       2551.60       2387.02       130.97 o                         
  -5   3  13      12188.59      12888.71       343.87 o                         
  -3   3  13        455.71        329.52        63.19 o                         
  -1   3  13       5177.49       5037.96       186.79 o                         
  -6   4  13        177.86         85.17       139.60 o                         
  -4   4  13         10.96        -19.84       181.03 o                         
  -2   4  13       1919.61       1623.50       106.46 o                         
  -5   5  13       4541.54       4766.67       202.42 o                         
  -3   5  13       1584.84       1545.02       107.89 o                         
                                                                                
