# Supplementary material for: MIn(HAsO4)2 (M = K, Rb, Cs): three new hydrogen­arsenates adopting two different structure types
Source: Acta Crystallogr E Crystallogr Commun. 2017 Sep 29;73(Pt 10):1580–6. doi: 10.1107/S205698901701355X (PMC5730323; doi:10.1107/S205698901701355X)
Supplement: Supplementary file 3 [file e-73-01580-RbInHAsO42sup3.hkl]

data_RbInHAsO42                                                                 
_shelx_title ' rbinhas in R-3c = RbIn(HAsO4)2'                                  
_shelx_refln_list_code          4                                               
_shelx_F_calc_maximum     1677.23                                               
_exptl_crystal_F_000      3924.00                                               
_reflns_d_resolution_high  0.6605                                               
                                                                                
loop_                                                                           
 _space_group_symop_operation_xyz                                               
 'x, y, z'                                                                      
 '-y, x-y, z'                                                                   
 '-x+y, -x, z'                                                                  
 'y, x, -z+1/2'                                                                 
 'x-y, -y, -z+1/2'                                                              
 '-x, -x+y, -z+1/2'                                                             
 'x+2/3, y+1/3, z+1/3'                                                          
 '-y+2/3, x-y+1/3, z+1/3'                                                       
 '-x+y+2/3, -x+1/3, z+1/3'                                                      
 'y+2/3, x+1/3, -z+5/6'                                                         
 'x-y+2/3, -y+1/3, -z+5/6'                                                      
 '-x+2/3, -x+y+1/3, -z+5/6'                                                     
 'x+1/3, y+2/3, z+2/3'                                                          
 '-y+1/3, x-y+2/3, z+2/3'                                                       
 '-x+y+1/3, -x+2/3, z+2/3'                                                      
 'y+1/3, x+2/3, -z+7/6'                                                         
 'x-y+1/3, -y+2/3, -z+7/6'                                                      
 '-x+1/3, -x+y+2/3, -z+7/6'                                                     
 '-x, -y, -z'                                                                   
 'y, -x+y, -z'                                                                  
 'x-y, x, -z'                                                                   
 '-y, -x, z-1/2'                                                                
 '-x+y, y, z-1/2'                                                               
 'x, x-y, z-1/2'                                                                
 '-x+2/3, -y+1/3, -z+1/3'                                                       
 'y+2/3, -x+y+1/3, -z+1/3'                                                      
 'x-y+2/3, x+1/3, -z+1/3'                                                       
 '-y+2/3, -x+1/3, z-1/6'                                                        
 '-x+y+2/3, y+1/3, z-1/6'                                                       
 'x+2/3, x-y+1/3, z-1/6'                                                        
 '-x+1/3, -y+2/3, -z+2/3'                                                       
 'y+1/3, -x+y+2/3, -z+2/3'                                                      
 'x-y+1/3, x+2/3, -z+2/3'                                                       
 '-y+1/3, -x+2/3, z+1/6'                                                        
 '-x+y+1/3, y+2/3, z+1/6'                                                       
 'x+1/3, x-y+2/3, z+1/6'                                                        
                                                                                
_cell_length_a     8.5120                                                       
_cell_length_b     8.5120                                                       
_cell_length_c    56.4340                                                       
_cell_angle_alpha  90.000                                                       
_cell_angle_beta   90.000                                                       
_cell_angle_gamma 120.000                                                       
                                                                                
_shelx_F_squared_multiplier     1.000                                           
                                                                                
loop_                                                                           
 _refln_index_h                                                                 
 _refln_index_k                                                                 
 _refln_index_l                                                                 
 _refln_F_squared_calc                                                          
 _refln_F_squared_meas                                                          
 _refln_F_squared_sigma                                                         
 _refln_observed_status                                                         
  -1   2   0     529473.56     537952.38      3915.27 o                         
   0   3   0    2048211.25    2020671.38     40426.01 o                         
  -2   4   0     741074.69     747360.06      4783.59 o                         
  -1   5   0     582551.56     579136.44      3449.23 o                         
  -3   6   0    1091747.12    1067102.88      8184.10 o                         
   0   6   0     281700.41     277032.69      3265.12 o                         
  -2   7   0     368211.31     367393.94      2554.58 o                         
  -4   8   0     190271.70     190679.89      2043.83 o                         
  -1   8   0     277127.56     280197.78      2550.99 o                         
  -3   9   0      89590.34      90516.12      1024.22 o                         
   0   9   0      44157.26      41546.55      1177.81 o                         
  -5  10   0     243424.91     257384.38      3792.16 o                         
  -2  10   0     202359.67     211516.81      2329.86 o                         
  -4  11   0     107917.62     111897.80      1972.54 o                         
  -1  11   0      87606.30      92842.39      1776.55 o                         
  -6  12   0      36706.96      35678.32      1629.30 o                         
  -3  12   0      17116.74      15060.57       825.70 o                         
  -2   3   1      60801.48      59457.73       345.08 o                         
  -1   4   1     175181.33     173652.03       929.73 o                         
  -3   5   1        976.45       1191.58       152.08 o                         
  -5   6   1      24039.38      24225.38       327.81 o                         
  -2   6   1     156829.80     157326.41      1176.15 o                         
  -4   7   1     112650.79     112190.79       868.47 o                         
  -1   7   1      90067.66      89971.09       920.05 o                         
  -6   8   1      10705.52      10723.52       326.52 o                         
  -3   8   1      14168.44      14122.05       297.78 o                         
  -8   9   1        137.16       -340.52       340.52 o                         
  -5   9   1       1414.66       1365.18       229.24 o                         
  -2   9   1       8956.87       9098.44       420.75 o                         
  -7  10   1       7759.73       7493.24       415.47 o                         
  -4  10   1      20188.26      20279.05       529.13 o                         
  -1  10   1      21697.35      22179.91       672.74 o                         
  -9  11   1       4559.66       4105.40       542.32 o                         
  -6  11   1       8467.81       7631.85       476.01 o                         
  -3  11   1      13051.76      13857.64       736.14 o                         
  -8  12   1       2483.97       1444.86       597.02 o                         
  -5  12   1        177.73       -203.39       599.46 o                         
  -2  12   1       3274.64       3535.54       763.03 o                         
   0   1   2     220737.06     229005.14      1890.91 o                         
  -2   2   2      63186.18      66365.70       503.02 o                         
  -1   3   2       1969.62       2891.85        88.32 o                         
  -3   4   2     166290.33     163470.67      1193.10 o                         
   0   4   2     453720.84     453614.53      3281.67 o                         
  -5   5   2      95741.95      94638.59      1157.76 o                         
  -2   5   2      43123.80      43576.60       707.65 o                         
  -4   6   2      90004.82      88914.57      1044.50 o                         
  -1   6   2       2586.74       2591.27       129.63 o                         
  -6   7   2      91630.59      93290.61       929.89 o                         
  -3   7   2     137694.17     138345.25      1674.88 o                         
   0   7   2      53447.52      55709.58      1098.05 o                         
  -8   8   2       7705.73       6536.75       599.20 o                         
  -5   8   2       7710.62       7583.02       272.46 o                         
  -2   8   2        221.16        320.69       234.51 o                         
  -7   9   2      37916.14      39332.18       769.73 o                         
  -4   9   2      15397.28      15099.51       386.89 o                         
  -1   9   2      17962.12      16584.62       693.79 o                         
  -9  10   2      23323.68      24786.35      1005.53 o                         
  -6  10   2      13115.34      13436.78       490.81 o                         
  -3  10   2      26796.13      28410.01       656.06 o                         
   0  10   2       5026.62       6600.61       745.36 o                         
 -11  11   2       4049.96       3176.38      1044.67 o                         
  -8  11   2       8018.72       7617.02       863.88 o                         
  -5  11   2      26855.28      27784.35       758.84 o                         
  -2  11   2      24503.66      25035.25       826.14 o                         
 -10  12   2      15744.70      15341.45       981.61 o                         
  -7  12   2      13816.80      12472.55       725.10 o                         
  -4  12   2       1694.28       2369.91       598.41 o                         
  -1   2   3     480486.75     481310.38      2179.53 o                         
  -2   4   3      84822.47      81984.95       491.53 o                         
  -4   5   3      38123.57      37001.42       417.77 o                         
  -1   5   3         89.45          8.21        96.69 o                         
  -3   6   3       1242.50       1362.95       190.89 o                         
  -5   7   3       8541.26       8246.73       277.38 o                         
  -2   7   3       3813.69       3870.16       200.66 o                         
  -7   8   3       7263.43       7107.30       451.83 o                         
  -4   8   3        594.45        369.27       147.71 o                         
  -1   8   3      76638.77      78865.49      1044.63 o                         
  -6   9   3         78.54         43.29       263.43 o                         
  -3   9   3       4435.22       4128.65       351.88 o                         
  -8  10   3        942.99       1218.93       395.95 o                         
  -5  10   3        662.15        147.13       297.40 o                         
  -2  10   3      59695.32      62128.45      1134.67 o                         
 -10  11   3       1223.24        906.58       600.65 o                         
  -7  11   3       2704.35       2539.80       465.29 o                         
  -4  11   3      30459.57      31462.47       828.27 o                         
  -1  11   3      37820.96      38469.68      1078.40 o                         
  -9  12   3       1601.39        766.43       580.94 o                         
  -6  12   3       3769.40       3292.09       660.30 o                         
  -3  12   3        218.54       -107.20       571.46 o                         
  -1   1   4       1990.31       2294.11        73.93 o                         
   0   2   4      26944.41      26536.26       232.43 o                         
  -2   3   4      29367.79      29622.97       230.75 o                         
  -4   4   4      52578.57      54387.07       535.83 o                         
  -1   4   4        182.73        240.02        73.85 o                         
  -3   5   4      21544.64      21000.24       248.27 o                         
   0   5   4     110256.88     108432.98      2057.48 o                         
  -5   6   4      30113.29      30498.34       367.66 o                         
  -2   6   4     102779.59     101773.36      1186.13 o                         
  -7   7   4      27277.94      27073.15      1480.56 o                         
  -4   7   4       5351.96       5373.41       171.60 o                         
  -1   7   4        236.97        488.38       202.53 o                         
  -6   8   4      11104.00      10901.71       356.66 o                         
  -3   8   4      45294.20      46957.39       610.01 o                         
   0   8   4      19193.97      20542.79       763.78 o                         
  -8   9   4      14056.21      13401.33       505.59 o                         
  -5   9   4      54167.89      56904.73       741.18 o                         
  -2   9   4      31156.14      32560.06       961.66 o                         
 -10  10   4       1773.03        985.64       745.20 o                         
  -7  10   4      15589.61      14875.24       528.35 o                         
  -4  10   4      12583.10      12197.43       457.90 o                         
  -1  10   4        197.38         61.42       383.74 o                         
  -9  11   4       1694.25       1973.00       515.58 o                         
  -6  11   4      12412.80      11949.91       574.73 o                         
  -3  11   4       3836.62       4089.88       839.46 o                         
   0  11   4       2672.57       3307.42       935.78 o                         
  -8  12   4      27500.70      27262.87      1473.28 o                         
  -5  12   4      31204.20      32129.22      1488.55 o                         
  -2  12   4        792.97        605.82       654.85 o                         
  -1   3   5     170912.64     172976.84       817.10 o                         
  -3   4   5        535.96       1199.73        79.59 o                         
  -2   5   5     189627.23     189771.25      1133.98 o                         
  -4   6   5     118158.83     116174.32       886.09 o                         
  -1   6   5      37103.31      36480.99       399.19 o                         
  -6   7   5      16986.82      16132.16       359.45 o                         
  -3   7   5        613.41        807.31       127.92 o                         
  -5   8   5      21505.97      21169.15       619.42 o                         
  -2   8   5      36548.81      37541.27       973.05 o                         
  -7   9   5        105.32        572.07       284.69 o                         
  -4   9   5      11201.52      10501.25       370.05 o                         
  -1   9   5      11714.54      10749.62       455.59 o                         
  -9  10   5       1340.87       1710.11       628.96 o                         
  -6  10   5      23579.38      24242.53       565.32 o                         
  -3  10   5      13278.87      14199.35       576.16 o                         
  -8  11   5       1492.81       1611.20       453.78 o                         
  -5  11   5      22670.11      24813.58       769.21 o                         
  -2  11   5       1273.28        248.55       486.25 o                         
 -10  12   5       3173.40       1978.64       748.73 o                         
  -7  12   5        737.88       -536.87       536.87 o                         
  -4  12   5      12616.73      12624.55       769.81 o                         
  -1   2   6        347.11        668.83        36.93 o                         
  -3   3   6      13776.57      18791.15       231.27 o                         
   0   3   6     120644.75     128029.13      1283.94 o                         
  -2   4   6      12298.59      12835.00       135.42 o                         
  -4   5   6       4352.34       4547.03       213.31 o                         
  -1   5   6       7258.43       7109.89       154.98 o                         
  -6   6   6     185185.70     183221.62      2895.80 o                         
  -3   6   6      68415.62      66661.09       655.31 o                         
   0   6   6      60994.32      58304.35      1969.03 o                         
  -5   7   6        248.09        377.47       163.11 o                         
  -2   7   6      67283.63      67826.34       625.21 o                         
  -7   8   6        132.09        590.81       295.41 o                         
  -4   8   6      10212.39      10885.74       490.78 o                         
  -1   8   6      90045.16      91303.01      1010.20 o                         
  -9   9   6     170490.88     180518.48      3737.39 o                         
  -6   9   6      41137.65      42259.03       665.27 o                         
  -3   9   6       1994.96       1952.99       276.76 o                         
   0   9   6      40048.99      40886.53      1243.84 o                         
  -8  10   6        520.09        412.88       415.73 o                         
  -5  10   6      18146.17      17692.12       511.09 o                         
  -2  10   6      58580.82      60814.31      1022.23 o                         
 -10  11   6        528.76        628.94       532.82 o                         
  -7  11   6       6501.22       6404.41       504.77 o                         
  -4  11   6      28981.77      29274.87       812.23 o                         
  -1  11   6      50360.83      50672.29      1210.31 o                         
  -9  12   6      54094.62      58400.89      1810.01 o                         
  -6  12   6      11027.46      11194.13      1013.37 o                         
  -3  12   6       7466.43       7043.23       679.69 o                         
  -2   3   7     146348.50     150668.38       944.49 o                         
  -1   4   7        113.24        392.89        73.85 o                         
  -3   5   7      86187.57      86140.73       952.56 o                         
  -5   6   7      63254.70      64372.57      1019.50 o                         
  -2   6   7       3095.22       2976.76       135.19 o                         
  -4   7   7      17365.28      16760.13       309.66 o                         
  -1   7   7        108.23        147.70       170.55 o                         
  -6   8   7      81803.00      82973.17       933.40 o                         
  -3   8   7      29863.27      29295.78       475.48 o                         
  -8   9   7       2717.75       2273.40       383.29 o                         
  -5   9   7       5858.57       6040.87       329.38 o                         
  -2   9   7        170.55        617.32       274.14 o                         
  -7  10   7      22442.44      22614.85       837.67 o                         
  -4  10   7      32539.34      33231.88      1015.06 o                         
  -1  10   7          7.04        951.29       490.33 o                         
  -9  11   7       4149.43       3920.67       561.92 o                         
  -6  11   7      26641.80      26104.32       832.95 o                         
  -3  11   7      12024.07      12366.32       643.62 o                         
  -8  12   7       5244.91       5056.42       969.16 o                         
  -5  12   7       4747.67       5446.86       620.89 o                         
   0   1   8       1557.64       2069.12        52.25 o                         
  -2   2   8       7343.43       8028.24       156.96 o                         
  -1   3   8      56960.35      56378.58       336.22 o                         
  -3   4   8         65.62        126.60        81.93 o                         
   0   4   8      43405.64      42844.31       444.32 o                         
  -5   5   8        756.49        590.86       147.71 o                         
  -2   5   8       3980.68       3801.11       127.98 o                         
  -4   6   8      91205.88      94636.00       798.24 o                         
  -1   6   8      84497.86      83863.56       679.40 o                         
  -6   7   8        543.43        468.69       162.46 o                         
  -3   7   8      16875.42      17208.55       270.74 o                         
   0   7   8      24253.13      24801.63       851.08 o                         
  -8   8   8       3344.03       2933.64       494.16 o                         
  -5   8   8       4262.36       4235.54       344.82 o                         
  -2   8   8        115.08         99.92       201.99 o                         
  -7   9   8      45662.99      46064.57       845.05 o                         
  -4   9   8      99060.24     100329.21      1101.47 o                         
  -1   9   8      23242.59      23676.06       624.21 o                         
  -9  10   8        679.80        645.62       420.89 o                         
  -6  10   8       3470.64       3249.26       342.71 o                         
  -3  10   8       8877.57       8296.02       484.92 o                         
   0  10   8          4.63       -389.63       755.84 o                         
 -11  11   8       3769.51       3080.66      1108.02 o                         
  -8  11   8        196.29        -55.66       451.39 o                         
  -5  11   8      13915.66      13497.40       661.51 o                         
  -2  11   8        197.13       -288.02       488.11 o                         
  -7  12   8      32344.06      32169.83      1069.02 o                         
  -4  12   8      42313.89      42452.54      1203.42 o                         
  -1   2   9     241862.38     245534.94      1840.03 o                         
  -2   4   9      24146.11      23736.50       201.37 o                         
  -4   5   9        774.26       1083.68       135.16 o                         
  -1   5   9       9840.62       9276.67       173.09 o                         
  -3   6   9         13.54        -36.93       110.78 o                         
  -5   7   9      11223.55      10987.75       281.88 o                         
  -2   7   9      10687.54      10949.30       217.09 o                         
  -7   8   9      87210.34      86634.66      1013.11 o                         
  -4   8   9        545.51        395.34       172.88 o                         
  -1   8   9      35592.27      35483.35       641.30 o                         
  -6   9   9       1226.51       1283.28       288.57 o                         
  -3   9   9        964.37        853.85       287.83 o                         
  -8  10   9      69629.62      73346.73      1192.79 o                         
  -5  10   9        376.74        290.87       290.33 o                         
  -2  10   9      21405.52      21032.65       644.61 o                         
 -10  11   9      45307.36      48018.33      1860.11 o                         
  -7  11   9      20175.50      18519.64       962.18 o                         
  -4  11   9         94.69       -401.76       418.60 o                         
  -1  11   9       7011.23       6556.72       682.51 o                         
  -9  12   9        406.89       1278.41       948.71 o                         
  -6  12   9       1542.43        989.72       554.66 o                         
  -3  12   9       2494.38       1971.99       931.74 o                         
  -1   1  10      41461.34      41999.25       317.91 o                         
   0   2  10     406441.41     416610.94      2514.75 o                         
  -2   3  10      18837.66      16429.76       213.99 o                         
  -4   4  10      90365.76      92264.37      1495.78 o                         
  -1   4  10       4166.11       4810.11        86.96 o                         
  -3   5  10     376622.31     373702.25      5199.18 o                         
   0   5  10     259281.42     252604.19      2097.20 o                         
  -5   6  10     172648.25     174111.25      1339.05 o                         
  -2   6  10      22716.83      23282.61       304.23 o                         
  -7   7  10       3012.99       2753.49       443.22 o                         
  -4   7  10       4556.58       4514.01       234.61 o                         
  -1   7  10        423.87        661.95       135.15 o                         
  -6   8  10      54931.36      57126.98       748.62 o                         
  -3   8  10     107890.99     110690.88      1058.07 o                         
   0   8  10     118363.95     118533.50      2090.31 o                         
  -8   9  10      50091.99      51232.77       923.39 o                         
  -5   9  10      61062.14      62342.11      1210.36 o                         
  -2   9  10      34017.30      34232.22      1008.27 o                         
 -10  10  10      30121.27      30200.26      1228.78 o                         
  -7  10  10      10631.29      10409.06       479.95 o                         
  -4  10  10      15207.38      14471.75       498.02 o                         
  -1  10  10       7434.24       7593.14       810.53 o                         
  -9  11  10       5326.81       4810.25       583.07 o                         
  -6  11  10       3326.82       3519.01       437.14 o                         
  -3  11  10      18232.34      17938.49       668.38 o                         
   0  11  10      29387.44      30203.23      1738.66 o                         
  -8  12  10      58370.44      60289.23      2153.77 o                         
  -5  12  10      27316.16      27098.31       952.84 o                         
  -1   3  11      19263.35      18749.38       244.61 o                         
  -3   4  11     124366.58     123484.94      1303.23 o                         
  -2   5  11       3738.24       3621.61       117.44 o                         
  -4   6  11      77493.58      77467.42       808.98 o                         
  -1   6  11      13583.44      13234.27       238.23 o                         
  -6   7  11      42959.16      44430.23       599.96 o                         
  -3   7  11     120687.94     120424.21       998.27 o                         
  -5   8  11      17947.95      18016.19       587.18 o                         
  -2   8  11      53074.79      53769.40       706.68 o                         
  -7   9  11      18366.23      18788.12       565.74 o                         
  -4   9  11         41.19         27.94       248.51 o                         
  -1   9  11       5367.03       5317.43       575.84 o                         
  -9  10  11      15334.61      14537.47       654.03 o                         
  -6  10  11      47243.39      48258.50      1016.13 o                         
  -3  10  11      13217.85      13164.65       544.15 o                         
  -8  11  11      18565.62      20532.57       746.73 o                         
  -5  11  11      25157.94      25152.35       711.97 o                         
  -2  11  11        951.12       1368.64       530.14 o                         
  -7  12  11        203.09        276.90       521.85 o                         
  -4  12  11       1315.58        634.71       722.90 o                         
   0   0  12        700.86       1293.78       104.47 o                         
  -1   2  12    2813084.25    2785188.50     20477.68 o                         
  -3   3  12      65481.00      60386.92       528.14 o                         
   0   3  12     776753.44     811388.19      6286.51 o                         
  -2   4  12    1204897.25    1213981.75      9777.46 o                         
  -4   5  12     889848.25     895369.38      7128.89 o                         
  -1   5  12     784809.56     794704.38      5742.99 o                         
  -6   6  12     604930.56     611373.62      8359.66 o                         
  -3   6  12     283164.88     281008.44      1858.02 o                         
   0   6  12     226043.86     223744.23      2363.76 o                         
  -5   7  12     282130.84     287356.94      2275.96 o                         
  -2   7  12     288652.25     291017.50      2012.78 o                         
  -7   8  12      88497.91      89567.67      1058.19 o                         
  -4   8  12     292995.91     289188.50      4448.03 o                         
  -1   8  12     229496.78     230231.78      2728.31 o                         
  -9   9  12     365399.88     384453.62      5328.96 o                         
  -6   9  12     293255.72     303402.00      4142.49 o                         
  -3   9  12     266693.78     275567.66      2503.84 o                         
   0   9  12     134218.88     138474.61      6225.08 o                         
  -8  10  12      44162.29      41766.58       923.77 o                         
  -5  10  12      58521.54      58458.79       902.00 o                         
  -2  10  12      68254.45      67841.01      1151.73 o                         
 -10  11  12      26084.77      25793.21      1505.48 o                         
  -7  11  12      73611.24      76995.44      1349.13 o                         
  -4  11  12      86848.84      90613.38      1449.61 o                         
  -1  11  12      50434.19      50246.58      1258.13 o                         
  -9  12  12     146205.14     158442.80      2686.04 o                         
  -6  12  12     105537.61     112589.95      2115.07 o                         
  -3  12  12      70909.51      72102.32      1832.76 o                         
  -2   3  13      67323.58      65323.27       906.63 o                         
  -1   4  13     179461.91     179663.11      1706.77 o                         
  -3   5  13       6407.15       6509.11       163.24 o                         
  -5   6  13      45977.79      45256.57       503.14 o                         
  -2   6  13     180055.88     182578.31      1302.18 o                         
  -4   7  13      59091.92      58954.50       921.95 o                         
  -1   7  13      95725.52      94778.09       888.08 o                         
  -6   8  13       1997.23       2297.03       263.47 o                         
  -3   8  13        465.58        308.26       192.12 o                         
  -8   9  13        139.81        236.61       337.19 o                         
  -5   9  13      13510.24      13095.89       432.02 o                         
  -2   9  13      12109.79      11778.78       424.58 o                         
  -7  10  13        280.30        369.26       373.09 o                         
  -4  10  13      10805.22      10956.91       463.62 o                         
  -1  10  13       9077.97       8719.57       540.20 o                         
  -9  11  13       2931.87       2939.79       502.67 o                         
  -6  11  13       5720.99       6205.01       542.44 o                         
  -3  11  13       5687.90       3699.58       462.01 o                         
  -8  12  13       8431.24       8147.17       863.88 o                         
  -5  12  13       2658.16       2690.46       664.80 o                         
   0   1  14      14420.64      15388.23       185.37 o                         
  -2   2  14      14981.87      12991.47       333.41 o                         
  -1   3  14       8671.62       9745.95       110.95 o                         
  -3   4  14      67849.11      67479.02      1033.46 o                         
   0   4  14      91404.32      91194.04      2317.58 o                         
  -5   5  14     311057.62     310006.88      3247.38 o                         
  -2   5  14     205893.98     204227.33      1352.13 o                         
  -4   6  14      12445.87      12199.00       320.21 o                         
  -1   6  14        781.33        851.76       138.58 o                         
  -6   7  14      16221.79      15857.00       471.79 o                         
  -3   7  14      23833.06      23341.91       384.62 o                         
   0   7  14       5885.55       5319.93       365.73 o                         
  -8   8  14      90108.44      95843.83      2044.99 o                         
  -5   8  14      96502.88      98615.15      2579.40 o                         
  -2   8  14      42156.99      42194.37       702.51 o                         
  -7   9  14       1934.97       2177.29       576.16 o                         
  -4   9  14        570.13        541.11       244.04 o                         
  -1   9  14       1888.24        859.82       365.51 o                         
  -9  10  14       1926.08       1428.07       474.30 o                         
  -6  10  14      13538.24      12738.45       513.51 o                         
  -3  10  14       8989.30       8915.72       473.22 o                         
   0  10  14       7228.50       6077.54       851.41 o                         
 -11  11  14       5645.44       3484.25      1279.04 o                         
  -8  11  14       9096.29       9367.46       621.24 o                         
  -5  11  14       6052.17       5910.92       509.16 o                         
  -2  11  14        287.45         49.17       721.32 o                         
  -7  12  14        161.35        -16.49       570.85 o                         
  -4  12  14       4242.03       3903.83       632.95 o                         
  -1   2  15     357780.31     351800.31      3353.47 o                         
  -2   4  15     208581.30     212337.62      1221.86 o                         
  -4   5  15      46481.01      47235.88       421.97 o                         
  -1   5  15      17833.69      17780.72       448.66 o                         
  -3   6  15       9673.14       9088.42       340.08 o                         
  -5   7  15       1720.61       1758.30       209.99 o                         
  -2   7  15       2375.34       2418.60       213.24 o                         
  -7   8  15        187.06        216.06       262.03 o                         
  -4   8  15      10539.34      10360.33       320.07 o                         
  -1   8  15      36252.08      35995.04       602.09 o                         
  -6   9  15        766.76        711.22       291.93 o                         
  -3   9  15       2521.29       2670.30       597.04 o                         
  -8  10  15       2525.62       2374.44       442.07 o                         
  -5  10  15       2075.43       2777.84       426.44 o                         
  -2  10  15      40356.92      40329.87       948.03 o                         
 -10  11  15       1938.91       2195.56       613.61 o                         
  -7  11  15       4394.10       4457.37       473.06 o                         
  -4  11  15      22483.05      22608.00       722.32 o                         
  -1  11  15      30407.60      30671.76      1040.24 o                         
  -9  12  15        686.38       -393.87       579.84 o                         
  -6  12  15       5115.10       4791.62       732.78 o                         
  -3  12  15         24.08       -110.34       718.98 o                         
  -1   1  16      10915.25      11922.76       157.09 o                         
   0   2  16     218534.70     228933.88      2466.09 o                         
  -2   3  16      14756.25      15570.60       148.08 o                         
  -4   4  16        399.54        541.60       122.90 o                         
  -1   4  16        298.01        240.02        73.85 o                         
  -3   5  16      52846.29      53079.69       826.14 o                         
   0   5  16     129863.69     127448.37      1872.80 o                         
  -5   6  16       1093.69       1008.88       143.78 o                         
  -2   6  16      70996.90      70952.31       619.66 o                         
  -7   7  16      24265.11      23940.85       727.00 o                         
  -4   7  16         48.06        283.10       202.53 o                         
  -1   7  16       6283.56       6309.87       221.61 o                         
  -6   8  16       7120.24       7078.67       312.17 o                         
  -3   8  16     117408.15     116596.25      1181.50 o                         
   0   8  16      32039.75      33188.87      1147.50 o                         
  -8   9  16       7785.76       7363.90       441.04 o                         
  -5   9  16      46457.21      45956.46       771.08 o                         
  -2   9  16      18412.31      18861.37       511.58 o                         
 -10  10  16       5892.38       5252.75       783.61 o                         
  -7  10  16      12099.83      12366.48       552.50 o                         
  -4  10  16       9524.62       8114.33       419.60 o                         
  -1  10  16       1016.94        214.18       586.31 o                         
  -9  11  16       2396.39       2645.97       561.27 o                         
  -6  11  16      14502.67      14966.55       667.55 o                         
  -3  11  16       5249.48       5106.16       570.94 o                         
  -8  12  16       5833.74       6151.03       730.64 o                         
  -5  12  16      24040.14      23775.64       954.22 o                         
  -1   3  17      29102.89      26786.52       193.06 o                         
  -3   4  17      44250.48      42959.04       469.45 o                         
  -2   5  17     115790.23     116134.36      1675.51 o                         
  -4   6  17     231503.19     231359.72      2813.16 o                         
  -1   6  17      90072.59      88768.64      1054.14 o                         
  -6   7  17      22883.06      22956.81       410.84 o                         
  -3   7  17      10796.12       9646.40       248.77 o                         
  -5   8  17      23860.48      23292.76       494.34 o                         
  -2   8  17      10974.55      11195.50       314.90 o                         
  -7   9  17       4878.30       4880.59       374.70 o                         
  -4   9  17        108.26         87.56       254.48 o                         
  -1   9  17      10659.27      11464.01       472.38 o                         
  -9  10  17       8963.71       9229.63       571.80 o                         
  -6  10  17       5765.71       5122.26       398.39 o                         
  -3  10  17       7682.12       7038.53       661.24 o                         
  -8  11  17         54.68       -524.97       524.97 o                         
  -5  11  17       5186.92       4002.46       475.95 o                         
  -2  11  17       2770.37       1854.71       544.74 o                         
  -7  12  17        463.42        779.16       580.66 o                         
  -4  12  17       7967.43       7800.35       865.34 o                         
   0   0  18     407875.25     382247.53      3804.48 o                         
  -1   2  18      66056.49      66333.84       353.96 o                         
  -3   3  18      12289.39      11704.32       231.11 o                         
   0   3  18       6397.77       6431.40       156.82 o                         
  -2   4  18      28908.75      29124.02       259.54 o                         
  -4   5  18      38884.11      39007.69       435.03 o                         
  -1   5  18      24045.87      23547.39       331.37 o                         
  -6   6  18        343.80        251.10       221.56 o                         
  -3   6  18       4717.07       4540.49       202.63 o                         
   0   6  18      96622.47      98268.48      1159.36 o                         
  -5   7  18      24530.20      24666.08       619.64 o                         
  -2   7  18        244.77        389.40       181.21 o                         
  -7   8  18      43787.74      43156.62       691.05 o                         
  -4   8  18      18242.82      17868.28       406.81 o                         
  -1   8  18       1828.03       1904.35       232.95 o                         
  -9   9  18      11878.66      11331.42       851.71 o                         
  -6   9  18        802.21        808.52       309.68 o                         
  -3   9  18     128859.61     130662.49      1474.44 o                         
   0   9  18     166023.81     175869.83      3221.01 o                         
  -8  10  18      19622.74      18468.36       645.69 o                         
  -5  10  18       3849.46       4048.17       539.53 o                         
  -2  10  18       1933.10       1759.65       455.63 o                         
 -10  11  18      33725.05      34811.89      1160.95 o                         
  -7  11  18      24189.62      23561.40       815.44 o                         
  -4  11  18         22.94          2.95       421.42 o                         
  -1  11  18       1622.20       1214.24       623.19 o                         
  -9  12  18        149.90       -420.83       719.40 o                         
  -6  12  18      10437.23      11228.20      1141.32 o                         
  -3  12  18      72591.68      71955.12      1740.50 o                         
  -2   3  19        112.44        123.09        53.30 o                         
  -1   4  19       5964.98       5859.05       149.35 o                         
  -3   5  19      40186.47      40722.66       550.86 o                         
  -5   6  19      61719.07      61059.80       836.55 o                         
  -2   6  19        159.38         24.62       117.38 o                         
  -4   7  19      37149.39      35716.96       502.73 o                         
  -1   7  19      15769.58      15351.10       297.83 o                         
  -6   8  19      52424.90      53133.29       726.49 o                         
  -3   8  19      50248.82      50276.11       664.10 o                         
  -8   9  19       3319.52       2358.38       410.09 o                         
  -5   9  19        246.57        446.64       342.13 o                         
  -2   9  19          1.44       -278.08       278.08 o                         
  -7  10  19      29640.32      30950.60      1078.85 o                         
  -4  10  19      57531.91      58689.06      1013.02 o                         
  -1  10  19        546.75        434.35       607.61 o                         
  -9  11  19      10186.82      11842.10       846.00 o                         
  -6  11  19      21188.75      21520.63      1024.76 o                         
  -3  11  19      11981.57      11907.91       885.43 o                         
  -8  12  19        391.74        414.37       554.56 o                         
  -5  12  19       1621.84       1515.48       927.86 o                         
   0   1  20      18007.13      16329.62       177.91 o                         
  -2   2  20      13688.14      14436.58       209.39 o                         
  -1   3  20         67.54        110.78        73.85 o                         
  -3   4  20      54001.49      53774.58       421.61 o                         
   0   4  20     208634.14     205794.42      1579.61 o                         
  -5   5  20        651.40        725.13        73.86 o                         
  -2   5  20       1301.66       1311.60        96.71 o                         
  -4   6  20       1167.52       1023.42       156.85 o                         
  -1   6  20      12332.23      12511.95       235.05 o                         
  -6   7  20      39067.71      38587.25       548.30 o                         
  -3   7  20     101943.52     101749.62       926.33 o                         
   0   7  20     121940.32     123274.63      2088.80 o                         
  -8   8  20       4869.78       5169.16       775.72 o                         
  -5   8  20      30456.63      30341.54       538.21 o                         
  -2   8  20       4649.63       4802.20       319.88 o                         
  -7   9  20       2245.04       1917.29       337.24 o                         
  -4   9  20      23667.94      22773.03       513.41 o                         
  -1   9  20        950.12        927.75       373.11 o                         
  -9  10  20      10797.90      10334.20       711.13 o                         
  -6  10  20      19457.09      18748.13       599.08 o                         
  -3  10  20      36227.29      36169.84      1025.91 o                         
   0  10  20       8110.38       6563.65       851.45 o                         
  -8  11  20       7824.35       8260.32       661.65 o                         
  -5  11  20      45016.25      46273.20      1218.84 o                         
  -2  11  20      16135.23      16478.23       820.56 o                         
  -7  12  20       5193.01       3861.82       645.02 o                         
  -4  12  20       8930.17       9542.89       790.38 o                         
  -1   2  21      13286.14      13895.44       149.59 o                         
  -2   4  21       6579.59       6705.11       125.44 o                         
  -4   5  21       2738.52       2691.87       105.32 o                         
  -1   5  21      10595.35      10058.83       223.21 o                         
  -3   6  21       1697.83       1752.58       135.17 o                         
  -5   7  21       9165.87       8581.55       260.92 o                         
  -2   7  21      18561.58      18507.33       319.53 o                         
  -7   8  21      67459.57      69088.13      1201.97 o                         
  -4   8  21         59.48        162.75       190.25 o                         
  -1   8  21      34616.10      34924.08       562.05 o                         
  -6   9  21         64.33         92.84       303.47 o                         
  -3   9  21        217.10       -188.70       291.92 o                         
  -8  10  21      66037.29      68413.87      2045.16 o                         
  -5  10  21        583.13          1.79       343.47 o                         
  -2  10  21      41456.16      42709.86      1447.14 o                         
 -10  11  21      32515.97      34948.63      1158.66 o                         
  -7  11  21      18810.21      17845.99       718.65 o                         
  -4  11  21       6419.22       5775.75       553.85 o                         
  -1  11  21      23662.11      21654.54       985.64 o                         
  -9  12  21       1106.70       -307.17       727.62 o                         
  -6  12  21        397.47       -192.17       682.22 o                         
  -3  12  21        837.24        955.27       980.72 o                         
  -1   1  22      19705.69      15496.73       593.06 o                         
   0   2  22     147136.23     150169.02       958.59 o                         
  -2   3  22     124561.15     129660.55      1542.02 o                         
  -4   4  22     505195.88     497593.38      4695.89 o                         
  -1   4  22     303109.66     302753.72      1615.02 o                         
  -3   5  22       7494.16       7458.17       221.97 o                         
   0   5  22       3650.45       3813.22       230.76 o                         
  -5   6  22      16106.93      15647.79       242.11 o                         
  -2   6  22      12765.80      12843.33       352.21 o                         
  -7   7  22     198166.53     194455.00      4165.37 o                         
  -4   7  22     260895.83     259830.61      4800.93 o                         
  -1   7  22     166428.14     164747.44      1344.63 o                         
  -6   8  22      36195.11      35369.96       606.83 o                         
  -3   8  22      41443.21      40980.46       601.43 o                         
   0   8  22       8517.74       7137.35       494.35 o                         
  -8   9  22       5296.88       5370.96       423.60 o                         
  -5   9  22       4968.83       4629.39       373.22 o                         
  -2   9  22      16159.24      14102.76       476.23 o                         
 -10  10  22      33017.24      35382.18      1672.17 o                         
  -7  10  22      55939.85      57890.07      1069.64 o                         
  -4  10  22      59632.16      62594.56      1220.29 o                         
  -1  10  22      39112.07      36606.85      1045.20 o                         
  -9  11  22      66511.82      69018.29      1636.88 o                         
  -6  11  22      73616.47      78053.23      1498.52 o                         
  -3  11  22      32025.96      32131.85      1008.13 o                         
  -8  12  22        678.70        176.88       665.41 o                         
  -5  12  22       3884.78       3640.38       638.49 o                         
  -1   3  23        855.88        867.05        73.86 o                         
  -3   4  23      73603.22      72848.45       613.26 o                         
  -2   5  23      40530.44      39515.46       368.16 o                         
  -4   6  23      12789.99      12651.33       290.11 o                         
  -1   6  23         60.01        -42.20       125.33 o                         
  -6   7  23      39361.84      40490.55       757.79 o                         
  -3   7  23      64200.02      63785.14       645.97 o                         
  -5   8  23      19764.71      19398.28       490.12 o                         
  -2   8  23      39376.84      38104.11       844.76 o                         
  -7   9  23      12689.62      12186.85       704.18 o                         
  -4   9  23        640.70        225.57       373.10 o                         
  -1   9  23      18554.53      17575.07       575.01 o                         
  -9  10  23        882.30        547.97       538.19 o                         
  -6  10  23      57862.33      59008.41      1076.14 o                         
  -3  10  23      18629.96      18753.99       666.89 o                         
  -8  11  23      13785.38      13366.69       761.26 o                         
  -5  11  23      39386.59      38042.65       964.48 o                         
  -2  11  23       2487.53       3284.35      1087.43 o                         
  -7  12  23       2254.50       1983.13       646.38 o                         
  -4  12  23       2830.14       3251.28       679.14 o                         
   0   0  24    2317748.75    2176867.25     18744.70 o                         
  -1   2  24     493962.44     492093.47      2460.28 o                         
  -3   3  24    1793506.00    1807480.00     12859.98 o                         
   0   3  24    1734845.00    1721559.88     16333.26 o                         
  -2   4  24     517396.06     522756.94      3415.09 o                         
  -4   5  24     347971.59     343734.38      3593.28 o                         
  -1   5  24     236688.09     238888.66      1517.31 o                         
  -6   6  24     148292.09     147173.66      1820.61 o                         
  -3   6  24     402564.75     401218.00      2600.91 o                         
   0   6  24     541202.81     545256.94     11843.16 o                         
  -5   7  24     350167.78     349411.88      3932.69 o                         
  -2   7  24     263805.91     262520.62      2058.27 o                         
  -7   8  24     274660.91     282281.94      2541.98 o                         
  -4   8  24     191801.25     194713.34      1862.17 o                         
  -1   8  24     131866.11     132080.22      2067.44 o                         
  -9   9  24        320.78       -701.60       731.10 o                         
  -6   9  24      45204.53      42999.65       775.18 o                         
  -3   9  24     131231.47     131221.84      1551.33 o                         
   0   9  24      95639.09      97929.26      4199.95 o                         
  -8  10  24     167441.27     170265.64      3934.78 o                         
  -5  10  24     174157.84     179412.84      2201.56 o                         
  -2  10  24      71744.98      73235.77      2059.41 o                         
 -10  11  24     122979.33     134174.38      3888.73 o                         
  -7  11  24      93969.48      95470.34      1739.88 o                         
  -4  11  24      49222.67      49025.48      1185.92 o                         
  -1  11  24      49698.90      50360.07      1507.33 o                         
  -6  12  24      27921.80      24810.81       996.90 o                         
  -2   3  25     105916.11     103653.98       625.47 o                         
  -1   4  25      95399.59      97625.25       632.87 o                         
  -3   5  25      34157.68      33728.11       348.29 o                         
  -5   6  25      72288.23      72633.57       880.06 o                         
  -2   6  25     137279.06     136572.67      1027.13 o                         
  -4   7  25      31823.20      31426.14       458.64 o                         
  -1   7  25      45405.57      45478.83       599.23 o                         
  -6   8  25       6065.19       5779.26       431.24 o                         
  -3   8  25       5020.64       5277.75       284.82 o                         
  -8   9  25        961.59        838.75       415.27 o                         
  -5   9  25      12462.80      11800.25       450.39 o                         
  -2   9  25      13016.05      11796.35       480.13 o                         
  -7  10  25       1385.89       1071.26       392.38 o                         
  -4  10  25       2754.22       2908.58       488.14 o                         
  -1  10  25       6891.83       6221.16       575.77 o                         
  -9  11  25        427.16        582.06       660.96 o                         
  -6  11  25        698.48        414.27       489.71 o                         
  -3  11  25       1706.49       1030.92       531.11 o                         
  -8  12  25       4861.57       4784.90       819.44 o                         
  -5  12  25       4836.75       4419.05       659.88 o                         
   0   1  26      10972.35      12057.52       295.94 o                         
  -2   2  26      89459.02      89310.97      1571.63 o                         
  -1   3  26        664.31        656.03        73.86 o                         
  -3   4  26      15762.12      15951.59       238.35 o                         
   0   4  26       5929.22       5625.22       221.70 o                         
  -5   5  26     227574.95     228266.50      2064.37 o                         
  -2   5  26     144546.08     144709.97      1195.50 o                         
  -4   6  26      46765.75      46988.00       674.59 o                         
  -1   6  26       1615.58       1477.24       159.19 o                         
  -6   7  26      19808.69      19714.24       491.20 o                         
  -3   7  26      13694.27      12847.85       306.02 o                         
   0   7  26        234.78        221.56       313.33 o                         
  -8   8  26      37124.37      35242.17       990.78 o                         
  -5   8  26      56321.16      57696.34       849.71 o                         
  -2   8  26       7133.75       5964.07       319.96 o                         
  -7   9  26      25040.37      26619.56       897.02 o                         
  -4   9  26      27703.41      26621.34       608.46 o                         
  -1   9  26       5416.66       5078.02       511.85 o                         
  -9  10  26       3026.11       3009.23       619.71 o                         
  -6  10  26       1399.61        335.98       378.53 o                         
  -3  10  26       2292.04       2308.62       460.38 o                         
   0  10  26        116.68        333.52       749.28 o                         
  -8  11  26        138.61        408.47       567.83 o                         
  -5  11  26        154.57        -21.59       485.01 o                         
  -2  11  26       2797.53       2754.53       668.33 o                         
  -7  12  26      22162.43      22980.43      1067.21 o                         
  -4  12  26       9345.79       8874.67       876.50 o                         
  -1   2  27     374256.78     372443.88      1835.35 o                         
  -2   4  27     143595.58     147163.36       889.20 o                         
  -4   5  27       3334.45       3473.47       170.61 o                         
  -1   5  27      68343.45      68087.87       566.48 o                         
  -3   6  27       2799.80       2676.44       163.15 o                         
  -5   7  27        236.25        171.92       198.47 o                         
  -2   7  27        836.51        671.74       210.30 o                         
  -7   8  27       2654.00       1846.64       351.83 o                         
  -4   8  27       9354.46       8636.26       385.52 o                         
  -1   8  27      23198.28      23896.00       790.19 o                         
  -6   9  27       2865.72       2119.30       371.60 o                         
  -3   9  27       1320.57        774.33       337.22 o                         
  -8  10  27      12313.95      10756.70       622.95 o                         
  -5  10  27       2248.99       1736.56       421.48 o                         
  -2  10  27      10119.89       9270.52       569.97 o                         
 -10  11  27      12675.74      12424.83       981.65 o                         
  -7  11  27      17991.99      17241.02       830.68 o                         
  -4  11  27       6043.73       6154.66       682.47 o                         
  -1  11  27      13889.47      11328.33      1221.28 o                         
  -6  12  27       3557.19       2892.27       758.54 o                         
  -1   1  28      19213.05      20221.97       261.88 o                         
   0   2  28     121073.67     121113.97       938.95 o                         
  -2   3  28      50668.72      52052.96       461.42 o                         
  -4   4  28      93696.77      93177.25      1641.59 o                         
  -1   4  28      38730.44      39281.73       460.43 o                         
  -3   5  28     102700.38     100927.81      1530.11 o                         
   0   5  28      43328.17      43790.80      1446.23 o                         
  -5   6  28       4995.06       4899.25       224.93 o                         
  -2   6  28      54917.43      54668.01       559.01 o                         
  -7   7  28         45.78       -264.63       300.47 o                         
  -4   7  28       8890.70       8531.05       362.70 o                         
  -1   7  28      32754.98      32817.11       801.63 o                         
  -6   8  28        258.71        159.62       266.40 o                         
  -3   8  28      50085.98      50088.65       730.79 o                         
   0   8  28      30595.23      29897.12       885.12 o                         
  -8   9  28       5764.85       5527.68       530.84 o                         
  -5   9  28      65806.30      67556.81      1042.08 o                         
  -2   9  28      30664.06      30908.06       662.77 o                         
 -10  10  28         83.36       -830.64       830.64 o                         
  -7  10  28        341.55        -70.01       692.88 o                         
  -4  10  28         66.65       -224.55       426.38 o                         
  -1  10  28       2664.48       2506.55       625.67 o                         
  -9  11  28       2900.05       2932.56       756.09 o                         
  -6  11  28       2069.99       2129.21       852.87 o                         
  -3  11  28         73.73       -286.07       519.10 o                         
  -5  12  28      23321.42      21700.98      1141.26 o                         
  -1   3  29      64027.66      62363.61       409.53 o                         
  -3   4  29     128329.05     127281.95       901.54 o                         
  -2   5  29      26021.39      25269.57       313.09 o                         
  -4   6  29     106432.66     107058.30       979.34 o                         
  -1   6  29     111543.65     109948.88      1069.65 o                         
  -6   7  29      36778.09      36258.02       737.73 o                         
  -3   7  29      15202.68      14645.23       343.91 o                         
  -5   8  29       2473.09       1904.14       297.47 o                         
  -2   8  29       4889.08       4517.05       292.02 o                         
  -7   9  29      24712.48      23433.46       758.16 o                         
  -4   9  29        299.94        337.39       299.67 o                         
  -1   9  29        687.42        749.08       393.60 o                         
  -9  10  29       6266.49       5494.89       700.41 o                         
  -6  10  29       1121.22       1058.65       447.73 o                         
  -3  10  29       1897.36       2579.33       443.37 o                         
  -8  11  29        565.20        734.51       619.66 o                         
  -5  11  29        451.43       -538.17       538.17 o                         
  -2  11  29        659.73       1008.65       633.89 o                         
  -7  12  29       3000.32       2756.12       976.87 o                         
   0   0  30     505881.38     501501.41     11063.58 o                         
  -1   2  30      54698.21      54689.46       380.40 o                         
  -3   3  30     203522.97     200980.41      1957.84 o                         
   0   3  30     130455.98     129206.20      1033.31 o                         
  -2   4  30      12189.41      12590.65       192.38 o                         
  -4   5  30        263.66        286.18       105.92 o                         
  -1   5  30        196.53        397.20       117.26 o                         
  -6   6  30      30065.43      30425.86       652.88 o                         
  -3   6  30      15676.77      16415.07       416.33 o                         
   0   6  30        211.62        123.09       230.67 o                         
  -5   7  30       1985.87       1951.29       224.14 o                         
  -2   7  30      32612.31      33448.38       510.36 o                         
  -7   8  30        138.84        163.60       332.67 o                         
  -4   8  30       7505.90       6929.60       394.63 o                         
  -1   8  30      33639.80      32774.08       627.68 o                         
  -9   9  30      26800.32      26289.41      1886.59 o                         
  -6   9  30      19724.11      19112.30       779.25 o                         
  -3   9  30      15056.97      13924.99       545.30 o                         
   0   9  30      43661.14      40038.52      1334.73 o                         
  -8  10  30       9228.24       8275.31       714.62 o                         
  -5  10  30      22137.58      20201.53       682.04 o                         
  -2  10  30      44054.50      43143.70      1250.81 o                         
  -7  11  30        897.49       1150.12       603.75 o                         
  -4  11  30      14944.47      16169.32       834.67 o                         
  -6  12  30        539.89        130.02       727.24 o                         
  -2   3  31       7277.25       7955.60       173.03 o                         
  -1   4  31      53647.39      53645.94       439.48 o                         
  -3   5  31      39982.06      39579.34       405.30 o                         
  -5   6  31       5178.05       4728.14       223.95 o                         
  -2   6  31       2268.78       2054.84       168.24 o                         
  -4   7  31      46919.81      46808.64       664.17 o                         
  -1   7  31      30432.61      31034.68       544.98 o                         
  -6   8  31      22015.35      21935.32       578.18 o                         
  -3   8  31      42075.33      40765.33       706.57 o                         
  -8   9  31       3985.28       4276.69       521.99 o                         
  -5   9  31       1856.92       2146.33       350.13 o                         
  -2   9  31       4153.80       3895.23       397.72 o                         
  -7  10  31      17450.84      17800.82       713.45 o                         
  -4  10  31      45549.30      45919.07      1008.20 o                         
  -1  10  31       3392.15       2673.91       589.14 o                         
  -9  11  31       8759.83       7250.50       785.90 o                         
  -6  11  31      28668.42      27945.09       937.61 o                         
  -3  11  31       9181.64       8538.76       690.78 o                         
   0   1  32       1455.36       1536.24       184.66 o                         
  -2   2  32     145820.47     145473.12      1263.41 o                         
  -1   3  32      83056.79      82013.29       882.84 o                         
  -3   4  32        187.22        253.21       125.33 o                         
   0   4  32      63185.49      61828.87      1003.57 o                         
  -5   5  32      84385.59      81520.70      1108.86 o                         
  -2   5  32      88365.48      88858.45       679.32 o                         
  -4   6  32      32879.68      32542.92       458.31 o                         
  -1   6  32     109783.76     109805.79      1139.52 o                         
  -6   7  32       1445.81       1327.35       244.05 o                         
  -3   7  32       6711.32       6219.75       266.64 o                         
   0   7  32       5623.43       5358.80       417.94 o                         
  -8   8  32      40600.46      39176.16      1555.37 o                         
  -5   8  32      23804.31      23776.66       580.77 o                         
  -2   8  32      24920.24      24967.14       568.94 o                         
  -7   9  32      27716.31      28527.22       770.34 o                         
  -4   9  32      74532.04      75899.73      1161.66 o                         
  -1   9  32      35868.58      36068.80       858.52 o                         
  -9  10  32       1785.10        504.74       639.80 o                         
  -6  10  32       2488.41       2138.70       448.29 o                         
  -3  10  32        254.41       -220.22       411.87 o                         
   0  10  32       6873.97       5529.49      1207.00 o                         
  -8  11  32       4877.85       4534.15       687.12 o                         
  -5  11  32         74.69         -1.87       570.73 o                         
  -2  11  32        507.73        226.62       720.53 o                         
  -1   2  33       4537.84       4498.05       117.45 o                         
  -2   4  33       4199.07       3743.64       154.90 o                         
  -4   5  33      17345.17      17229.80       414.57 o                         
  -1   5  33       1740.38       1623.07       135.17 o                         
  -3   6  33       1029.56        798.48       161.98 o                         
  -5   7  33       7601.41       7428.19       319.98 o                         
  -2   7  33      24914.06      25938.43       469.98 o                         
  -7   8  33      57709.30      57774.05      1039.61 o                         
  -4   8  33       5014.39       4181.07       348.60 o                         
  -1   8  33      40624.96      40772.86       791.16 o                         
  -6   9  33          1.52        142.04       345.78 o                         
  -3   9  33        616.12        218.25       393.60 o                         
  -8  10  33      31059.87      30858.18       993.20 o                         
  -5  10  33        230.36       -281.88       433.74 o                         
  -2  10  33      28523.47      27459.78       952.57 o                         
  -7  11  33       6549.53       3600.72       613.08 o                         
  -4  11  33       5324.68       4245.96       682.44 o                         
  -1   1  34     115574.95     118282.68       949.71 o                         
   0   2  34      55477.61      54889.23       571.20 o                         
  -2   3  34     316980.84     312610.47      2032.44 o                         
  -4   4  34       1166.61        886.31       295.44 o                         
  -1   4  34       7439.93       7823.30       163.24 o                         
  -3   5  34     187296.94     183961.23      1371.97 o                         
   0   5  34     155869.73     155336.06      1779.86 o                         
  -5   6  34     122162.37     119997.02      1177.77 o                         
  -2   6  34     205627.00     206238.80      1542.36 o                         
  -7   7  34       5655.35       5737.23       567.58 o                         
  -4   7  34       2500.19       2392.12       296.06 o                         
  -1   7  34      35254.12      34564.96       897.90 o                         
  -6   8  34      76420.66      76628.23      1162.32 o                         
  -3   8  34      28929.93      27863.04       578.48 o                         
   0   8  34      43061.27      42313.52      1201.32 o                         
  -8   9  34      89433.90      92110.36      1597.70 o                         
  -5   9  34     178992.38     185013.42      2156.48 o                         
  -2   9  34      67580.55      70221.37      1162.59 o                         
 -10  10  34      17748.89      18932.93      2328.88 o                         
  -7  10  34      11827.11      11190.72       746.75 o                         
  -4  10  34      12924.28      12368.68       565.17 o                         
  -1  10  34      27626.43      27318.36      1153.26 o                         
  -9  11  34       6017.66       4997.41       810.42 o                         
  -6  11  34       3986.36       2349.34       622.59 o                         
  -3  11  34      24736.40      23689.22      1137.47 o                         
  -1   3  35       9441.33       9044.30       173.06 o                         
  -3   4  35      16372.65      16083.88       281.57 o                         
  -2   5  35      57652.86      56996.12       550.86 o                         
  -4   6  35         12.07          4.38       171.51 o                         
  -1   6  35      13724.68      12633.25       285.05 o                         
  -6   7  35      26677.43      26074.94       596.08 o                         
  -3   7  35      31066.53      29812.66       569.94 o                         
  -5   8  35      32146.49      32921.31       716.39 o                         
  -2   8  35      29551.93      28927.88       655.71 o                         
  -7   9  35         91.26       -136.99       409.27 o                         
  -4   9  35        303.07        215.82       373.49 o                         
  -1   9  35       8768.17       6933.20       569.84 o                         
  -9  10  35        179.85       -264.40       863.42 o                         
  -6  10  35      22416.22      23235.80      1441.19 o                         
  -3  10  35      23437.23      21871.44       764.24 o                         
  -8  11  35       8671.49       8779.12       815.22 o                         
  -5  11  35      25831.43      25189.87       963.56 o                         
  -2  11  35       7944.00       7093.70       932.92 o                         
   0   0  36      84878.59      89969.98      1416.55 o                         
  -1   2  36     918322.00     909232.06      4612.13 o                         
  -3   3  36     337371.25     326084.28      3404.53 o                         
   0   3  36     104688.66     105339.78       923.05 o                         
  -2   4  36     452266.19     455814.91      2654.31 o                         
  -4   5  36     267819.72     263167.62      1965.00 o                         
  -1   5  36     421878.91     423731.75      2697.52 o                         
  -6   6  36     350260.19     347680.12      4368.41 o                         
  -3   6  36     210079.95     205089.97      1581.93 o                         
   0   6  36      84156.71      82076.55      1214.80 o                         
  -5   7  36     117574.94     113639.47      1280.28 o                         
  -2   7  36     230335.27     232030.08      1997.30 o                         
  -7   8  36      43694.33      42743.03      1069.32 o                         
  -4   8  36     160664.11     161440.98      1801.45 o                         
  -1   8  36     131095.47     134203.14      1564.06 o                         
  -9   9  36     290960.53     301325.38      9256.00 o                         
  -6   9  36     211703.72     211560.95      2558.62 o                         
  -3   9  36      46560.70      47069.41      1321.32 o                         
   0   9  36      24331.95      23872.25      1242.27 o                         
  -8  10  36      16276.68      14875.89       798.60 o                         
  -5  10  36      37488.53      36308.00       989.18 o                         
  -2  10  36      89053.91      89719.99      2058.46 o                         
  -7  11  36      29138.06      28147.50      1045.67 o                         
  -4  11  36      79665.39      80583.66      1849.29 o                         
  -2   3  37     107803.03     107125.27       910.32 o                         
  -1   4  37      42774.85      43464.96       425.26 o                         
  -3   5  37      42270.45      40938.00       491.64 o                         
  -5   6  37      68496.65      66728.47       755.41 o                         
  -2   6  37      63792.03      63557.59       684.78 o                         
  -4   7  37       6772.56       6326.63       329.11 o                         
  -1   7  37      18413.00      18045.54       410.58 o                         
  -6   8  37      12714.65      12115.60       530.54 o                         
  -3   8  37       6688.45       6297.91       373.67 o                         
  -8   9  37        348.53        537.34       505.26 o                         
  -5   9  37       6696.04       6623.89       492.22 o                         
  -2   9  37       6872.64       6754.91       478.12 o                         
  -7  10  37       4555.45       4157.83       810.36 o                         
  -4  10  37       1078.77        677.34       435.36 o                         
  -1  10  37       4904.21       4935.06       702.68 o                         
  -6  11  37       2170.22       1331.16       620.95 o                         
  -3  11  37         10.82       -359.82       703.52 o                         
   0   1  38      57781.25      59568.76       602.93 o                         
  -2   2  38        302.49        348.16       177.25 o                         
  -1   3  38      25883.39      26308.97       518.57 o                         
  -3   4  38      67812.74      67367.61       700.16 o                         
   0   4  38      20975.45      20872.00       418.60 o                         
  -5   5  38      68711.27      67336.82      1030.66 o                         
  -2   5  38      12247.64      11144.57       320.15 o                         
  -4   6  38      92514.47      92218.80      1009.90 o                         
  -1   6  38      29737.80      29224.69       500.62 o                         
  -6   7  38      10901.58       9978.05       408.28 o                         
  -3   7  38       1450.20        801.43       288.05 o                         
   0   7  38        294.28        339.72       443.11 o                         
  -8   8  38      22093.79      22736.07      1046.01 o                         
  -5   8  38      22435.94      22300.20       650.24 o                         
  -2   8  38       4568.35       4401.25       393.71 o                         
  -7   9  38      32993.38      33626.79       925.35 o                         
  -4   9  38      40362.29      40795.00       894.51 o                         
  -1   9  38       8756.06       8271.75       607.40 o                         
  -9  10  38         59.97       -628.91       628.91 o                         
  -6  10  38       3456.92       3908.36       566.15 o                         
  -3  10  38       5183.43       5399.81       619.09 o                         
  -8  11  38       1914.05       2988.36       668.29 o                         
  -5  11  38       2980.62       1810.96       640.05 o                         
  -1   2  39     323788.62     326978.75      1883.92 o                         
  -2   4  39      46782.70      47161.54       588.98 o                         
  -4   5  39        528.99        455.66       152.67 o                         
  -1   5  39      28636.38      28767.14       412.91 o                         
  -3   6  39        170.53        -32.22       206.27 o                         
  -5   7  39        129.76       -281.64       293.29 o                         
  -2   7  39       2457.90       2261.24       309.18 o                         
  -7   8  39      18151.77      17178.94       619.05 o                         
  -4   8  39        106.97        253.59       309.14 o                         
  -1   8  39       9690.19       9490.69       470.72 o                         
  -6   9  39       1410.17       1576.03       421.67 o                         
  -3   9  39       3357.56       3789.51       457.97 o                         
  -8  10  39      26737.12      26959.15       984.90 o                         
  -5  10  39       3347.62       1748.82       515.08 o                         
  -2  10  39        242.16       -126.14       555.88 o                         
  -7  11  39      29100.71      30336.79      1073.55 o                         
  -4  11  39       4201.35       3972.54       735.69 o                         
  -1   1  40       1450.42       1403.39       177.27 o                         
   0   2  40      72087.98      72173.77       814.43 o                         
  -2   3  40        123.43        163.13       129.60 o                         
  -4   4  40      34905.43      33973.52       657.22 o                         
  -1   4  40      35136.25      33615.16       382.38 o                         
  -3   5  40     165137.39     165214.38      1622.68 o                         
   0   5  40     150395.16     151921.66      2393.60 o                         
  -5   6  40        362.62        362.68       244.03 o                         
  -2   6  40       4606.49       4422.88       276.83 o                         
  -7   7  40       1994.39       1433.78       775.55 o                         
  -4   7  40       1741.12       1790.33       255.86 o                         
  -1   7  40       6502.78       5891.77       324.45 o                         
  -6   8  40      18217.38      16996.04       604.51 o                         
  -3   8  40      45306.05      46202.67      1304.78 o                         
   0   8  40      62509.43      63745.99      1651.37 o                         
  -8   9  40       4307.98       3672.90       682.40 o                         
  -5   9  40       2705.89       2465.38       415.80 o                         
  -2   9  40       4955.80       4725.98       458.57 o                         
  -7  10  40       6062.33       4662.40       584.23 o                         
  -4  10  40       3080.55       2560.30       532.14 o                         
  -1  10  40       1989.62       2165.08       804.33 o                         
  -6  11  40       4788.26       4324.20       597.79 o                         
  -3  11  40       9052.04       8276.48      1006.84 o                         
  -1   3  41      96011.30      93244.07      1065.56 o                         
  -3   4  41      69383.30      69040.55       706.14 o                         
  -2   5  41      12673.01      11911.26       299.80 o                         
  -4   6  41      54160.05      54437.82       762.94 o                         
  -1   6  41      30878.69      29621.50       491.56 o                         
  -6   7  41      72263.03      72149.30       972.33 o                         
  -3   7  41      21186.68      21305.32       576.56 o                         
  -5   8  41       1104.70        412.38       374.59 o                         
  -2   8  41         70.84         22.16       308.13 o                         
  -7   9  41      14853.99      14238.97       622.51 o                         
  -4   9  41       5244.87       5334.90       671.79 o                         
  -1   9  41        422.57        281.75       582.34 o                         
  -9  10  41       2029.96       1208.96       633.42 o                         
  -6  10  41       8231.33       8989.06       633.61 o                         
  -3  10  41       2016.49       2413.94       586.34 o                         
  -5  11  41       1609.20        845.84       629.67 o                         
   0   0  42     386594.84     398771.31      5577.58 o                         
  -1   2  42      73141.75      75132.48       561.42 o                         
  -3   3  42     124697.35     122733.45      1457.54 o                         
   0   3  42     135203.22     137763.77      1319.48 o                         
  -2   4  42      25146.43      25197.17       694.51 o                         
  -4   5  42      10853.81      11065.86       561.21 o                         
  -1   5  42      14777.73      14405.97       335.49 o                         
  -6   6  42       2211.48       2114.02       408.13 o                         
  -3   6  42        347.87        571.72       198.42 o                         
   0   6  42      14335.29      13164.37       586.01 o                         
  -5   7  42       7035.00       6803.73       398.37 o                         
  -2   7  42       2313.99       2845.54       319.75 o                         
  -7   8  42       3407.91       2653.27       418.70 o                         
  -4   8  42       4365.44       3898.44       390.92 o                         
  -1   8  42        437.59        202.19       352.52 o                         
  -9   9  42       6843.78       6301.24       936.03 o                         
  -6   9  42       6638.91       6642.18       519.49 o                         
  -3   9  42      31327.39      30781.02       875.71 o                         
   0   9  42      75336.92      76256.05      2464.52 o                         
  -8  10  42         45.33         31.89       544.65 o                         
  -5  10  42       1552.36        822.03       481.19 o                         
  -2  10  42       2002.67       1882.42       679.23 o                         
  -7  11  42       2106.27       1500.08       638.36 o                         
  -4  11  42       1981.50       1233.53       642.05 o                         
  -2   3  43       4319.97       4706.48       168.27 o                         
  -1   4  43      65286.06      63460.79      1237.14 o                         
  -3   5  43       9228.22       8487.49       426.72 o                         
  -5   6  43        350.44        137.73       234.69 o                         
  -2   6  43      30687.39      31441.21       748.02 o                         
  -4   7  43      43364.06      41720.24       878.17 o                         
  -1   7  43      47388.91      47289.75       973.41 o                         
  -6   8  43       8268.60       8232.90       486.50 o                         
  -3   8  43      11881.04      11756.43       565.43 o                         
  -8   9  43       1346.25       1127.77       513.66 o                         
  -5   9  43       1154.96       1143.76       403.69 o                         
  -2   9  43       4957.97       4736.77       509.55 o                         
  -7  10  43      11484.00      10716.88       917.39 o                         
  -4  10  43      25944.44      25572.47       885.47 o                         
  -1  10  43       4047.89       3759.84       779.02 o                         
  -6  11  43      19434.04      16045.81       875.43 o                         
   0   1  44     154110.39     158198.77      1432.40 o                         
  -2   2  44        475.98        590.83       208.89 o                         
  -1   3  44        466.51        572.06       146.65 o                         
  -3   4  44     153743.70     152175.09      1267.28 o                         
   0   4  44     224576.30     222168.17      2786.22 o                         
  -5   5  44       9629.90       9101.30       478.18 o                         
  -2   5  44       3074.02       2865.55       287.88 o                         
  -4   6  44      36085.87      36296.06       618.02 o                         
  -1   6  44       3729.67       3117.58       341.20 o                         
  -6   7  44      70405.30      70763.79      1010.27 o                         
  -3   7  44     137653.36     142523.11      2649.55 o                         
   0   7  44      76403.66      77242.53      1564.67 o                         
  -8   8  44       2930.47       3519.01       692.15 o                         
  -5   8  44       1122.24       1412.20       390.24 o                         
  -2   8  44       7527.72       6369.19       607.91 o                         
  -7   9  44      23213.17      21156.65       740.51 o                         
  -4   9  44       2971.32       1909.24       436.02 o                         
  -1   9  44       9289.27       7793.21       757.37 o                         
  -9  10  44      19145.86      19115.89       982.89 o                         
  -6  10  44      29849.70      28055.27       971.03 o                         
  -3  10  44      32610.67      31629.95      1100.21 o                         
  -5  11  44      34991.50      33759.82      1173.42 o                         
  -1   2  45      29835.02      30363.70       523.86 o                         
  -2   4  45      24431.26      24468.81       493.52 o                         
  -4   5  45      11085.14      10101.60       347.92 o                         
  -1   5  45       3261.85       2558.76       216.86 o                         
  -3   6  45        724.59        516.98       362.44 o                         
  -5   7  45      10716.91      10574.23       474.44 o                         
  -2   7  45      12994.78      11993.55       485.43 o                         
  -7   8  45      26861.19      25718.89       776.79 o                         
  -4   8  45       2986.10       2084.01       377.62 o                         
  -1   8  45      57239.82      57057.62      1067.48 o                         
  -6   9  45         82.96        295.91       456.94 o                         
  -3   9  45        893.77        486.57       444.85 o                         
  -8  10  45       5458.59       5892.70       634.08 o                         
  -5  10  45       1051.57       1196.41       799.51 o                         
  -2  10  45      22640.34      22015.55      1128.81 o                         
  -1   1  46     212242.47     218600.41      2827.63 o                         
   0   2  46     101961.97     100847.70      1864.37 o                         
  -2   3  46      29011.79      28623.63       534.42 o                         
  -4   4  46     209615.09     207960.27      2492.17 o                         
  -1   4  46     124559.85     122451.90      1137.73 o                         
  -3   5  46     102850.17     100395.93      1119.66 o                         
   0   5  46     109977.30     109609.55      1600.94 o                         
  -5   6  46      18337.64      16476.23       463.92 o                         
  -2   6  46      29272.31      27402.15       715.83 o                         
  -7   7  46     144061.05     147494.31      2544.54 o                         
  -4   7  46     163425.23     159492.62      1819.80 o                         
  -1   7  46      40833.09      40741.89       759.46 o                         
  -6   8  46      46645.12      45689.33       920.57 o                         
  -3   8  46      98849.44     101766.63      1476.52 o                         
   0   8  46      70939.58      70979.19      1993.71 o                         
  -8   9  46      16571.87      15020.32       786.31 o                         
  -5   9  46        746.56        229.57       411.88 o                         
  -2   9  46      13494.66      13226.34       697.14 o                         
  -7  10  46      74683.82      78794.08      1652.17 o                         
  -4  10  46      72350.05      74323.93      1589.88 o                         
  -1   3  47      12550.53      12470.07       283.14 o                         
  -3   4  47         59.08         32.82       229.29 o                         
  -2   5  47      38336.49      37956.74       568.35 o                         
  -4   6  47       6160.43       5988.80       359.05 o                         
  -1   6  47      24580.71      23517.20       556.21 o                         
  -6   7  47       1187.24        410.05       352.54 o                         
  -3   7  47      17577.40      16836.51       565.69 o                         
  -5   8  47      25716.32      25192.99       907.68 o                         
  -2   8  47      34783.29      32884.42       779.59 o                         
  -7   9  47       1839.16       1281.43       502.63 o                         
  -4   9  47        693.91        426.15       511.68 o                         
  -1   9  47       4031.26       4396.45       716.06 o                         
  -6  10  47       7586.80       8069.90       810.51 o                         
  -3  10  47      16205.64      16224.19      1152.40 o                         
   0   0  48     737323.69     769190.50     10187.44 o                         
  -1   2  48     208149.42     209807.45      1416.60 o                         
  -3   3  48     256446.64     257831.17      3322.77 o                         
   0   3  48     303316.34     307383.81      9704.76 o                         
  -2   4  48     206711.03     205874.84      1735.81 o                         
  -4   5  48     185706.12     181926.78      1691.79 o                         
  -1   5  48     149572.34     148274.52      1564.22 o                         
  -6   6  48      27523.57      24674.18       848.73 o                         
  -3   6  48     161849.03     164418.61      1707.52 o                         
   0   6  48     203937.88     211568.06      2795.63 o                         
  -5   7  48     133222.83     132750.25      1554.85 o                         
  -2   7  48      61167.02      60190.64       999.74 o                         
  -7   8  48     144145.77     147340.27      2054.83 o                         
  -4   8  48      63942.93      64673.68      1359.78 o                         
  -1   8  48      27462.13      25554.56      1289.86 o                         
  -9   9  48       2541.64       3122.74       935.77 o                         
  -6   9  48      12259.20       9524.70       608.86 o                         
  -3   9  48     121431.56     126271.56      2481.99 o                         
   0   9  48     151393.38     157626.34     10250.27 o                         
  -8  10  48      75346.18      73852.26      1591.24 o                         
  -5  10  48      61604.09      62781.68      1444.20 o                         
  -2  10  48      21501.86      19919.82      1891.98 o                         
  -2   3  49      36169.50      36160.11       475.76 o                         
  -1   4  49      21426.27      22001.76       670.25 o                         
  -3   5  49      23603.44      22544.74       461.34 o                         
  -5   6  49      54136.62      53519.74       778.50 o                         
  -2   6  49      21311.86      20414.52       939.56 o                         
  -4   7  49        167.56        541.07       343.46 o                         
  -1   7  49       3275.92       3079.69       408.76 o                         
  -6   8  49      27581.86      26861.49       781.81 o                         
  -3   8  49      13249.55      11706.86       583.34 o                         
  -8   9  49        835.24       -143.07       546.45 o                         
  -5   9  49       2384.01       1427.21       485.03 o                         
  -2   9  49       4230.40       3750.75       611.69 o                         
  -7  10  49       9626.48       9050.76       739.37 o                         
  -4  10  49       4747.82       4122.62       639.76 o                         
   0   1  50      49242.76      50001.02      1520.86 o                         
  -2   2  50      37757.55      38167.00      1333.84 o                         
  -1   3  50      19829.13      19244.78       459.15 o                         
  -3   4  50       4369.29       3964.56       266.50 o                         
   0   4  50      24752.14      24430.28      1073.00 o                         
  -5   5  50      87880.59      88557.45      2676.60 o                         
  -2   5  50      75144.02      76042.72       935.03 o                         
  -4   6  50       1149.83       1075.27       312.27 o                         
  -1   6  50       4070.28       3394.34       362.53 o                         
  -6   7  50        985.09       1336.57       381.11 o                         
  -3   7  50      28620.85      28859.71       705.44 o                         
   0   7  50      36648.88      35001.80      2443.19 o                         
  -8   8  50      29828.85      26121.94      2959.75 o                         
  -5   8  50      32227.34      32110.97      1033.07 o                         
  -2   8  50      15131.90      14061.47       618.88 o                         
  -7   9  50       8254.09       8214.54       621.50 o                         
  -4   9  50      23536.22      23241.10      1275.10 o                         
  -1   9  50       1880.15         76.04       778.42 o                         
  -6  10  50      10792.74       9030.36      1194.66 o                         
  -3  10  50      12714.56      12801.00       880.31 o                         
  -1   2  51     121948.66     123811.52      1053.11 o                         
  -2   4  51      28446.31      29228.20       526.96 o                         
  -4   5  51       5363.97       4925.28       335.20 o                         
  -1   5  51       5989.90       6158.37       369.43 o                         
  -3   6  51       1082.16        684.26       312.26 o                         
  -5   7  51       1728.23        776.97       381.14 o                         
  -2   7  51      10354.98       8838.08       455.26 o                         
  -7   8  51      40377.02      40855.12      1303.92 o                         
  -4   8  51        102.79       -387.05       778.14 o                         
  -1   8  51        224.26        417.87       517.10 o                         
  -6   9  51         90.28        229.72       575.61 o                         
  -3   9  51       3154.89       3546.98       704.08 o                         
  -5  10  51       3316.30       1740.15       788.96 o                         
  -1   1  52      11051.36      11878.74       418.18 o                         
   0   2  52      18663.18      18762.25       494.84 o                         
  -2   3  52        118.29       -164.11       202.53 o                         
  -4   4  52      41808.48      42289.27      1111.46 o                         
  -1   4  52      62380.25      62617.10      1103.50 o                         
  -3   5  52      33094.38      32829.33       641.38 o                         
   0   5  52      81612.09      83069.23      1634.71 o                         
  -5   6  52        314.48        157.42       447.71 o                         
  -2   6  52      13780.19      13067.94       493.85 o                         
  -7   7  52      27339.49      26292.89      1094.92 o                         
  -4   7  52      40351.49      40700.29       823.96 o                         
  -1   7  52      20002.80      20109.22       982.03 o                         
  -6   8  52       1284.28       1079.30       469.05 o                         
  -3   8  52       9732.77      10372.59       581.91 o                         
   0   8  52       4271.84       2682.08      1009.57 o                         
  -8   9  52        574.86        570.80       682.23 o                         
  -5   9  52        992.26        662.23       467.82 o                         
  -2   9  52      15801.49      15779.71       926.83 o                         
  -4  10  52       5974.79       5941.90       672.37 o                         
  -1   3  53      25905.66      26120.78       705.05 o                         
  -3   4  53      32314.41      32222.98       570.90 o                         
  -2   5  53       2623.32       2184.13       295.46 o                         
  -4   6  53      59457.21      60792.11       917.48 o                         
  -1   6  53       4038.91       3722.40       372.68 o                         
  -6   7  53      59310.42      59730.51      1530.51 o                         
  -3   7  53      29485.75      27998.84       722.01 o                         
  -5   8  53       2785.74       2769.13       509.11 o                         
  -2   8  53       4759.39       3978.20       493.50 o                         
  -7   9  53       4117.94       4528.23       799.67 o                         
  -4   9  53       4000.75       3605.68       735.69 o                         
  -1   9  53        327.81        208.68      1151.24 o                         
  -6  10  53       6103.55       4086.77      1055.68 o                         
   0   0  54     193467.81     209674.53      4592.98 o                         
  -1   2  54      62441.93      62784.37       741.91 o                         
  -3   3  54      85912.59      88451.11      1416.91 o                         
   0   3  54     105375.48     108916.06      1769.92 o                         
  -2   4  54      12505.17      11605.67       386.79 o                         
  -4   5  54       7453.76       6328.54       387.06 o                         
  -1   5  54      11078.81      10503.88       463.65 o                         
  -6   6  54        670.08        -34.98       738.54 o                         
  -3   6  54       7223.19       6076.04       393.78 o                         
   0   6  54          5.72       -241.69       567.34 o                         
  -5   7  54        763.45        607.42       383.76 o                         
  -2   7  54       3712.87       3820.04       457.46 o                         
  -7   8  54       3556.06       2040.06       546.55 o                         
  -4   8  54         25.84       -312.73       564.95 o                         
  -1   8  54       4364.29       4059.53       671.93 o                         
  -6   9  54       3721.86       4453.84       599.37 o                         
  -3   9  54       4911.27       4706.91       599.42 o                         
  -2   3  55      21720.84      21550.74       442.78 o                         
  -1   4  55      44801.25      46164.07       785.72 o                         
  -3   5  55         26.33         59.40       297.41 o                         
  -5   6  55       2328.47       2521.65       366.53 o                         
  -2   6  55      38996.76      36855.71       752.03 o                         
  -4   7  55      21085.16      20237.17       653.98 o                         
  -1   7  55      45032.36      45702.91      1149.52 o                         
  -6   8  55       1612.95       1782.53       524.17 o                         
  -3   8  55       4008.48       3045.19       506.88 o                         
  -5   9  55       5998.58       5954.31       993.74 o                         
  -2   9  55       5717.35       5435.62       880.19 o                         
   0   1  56      21840.67      21413.15       813.85 o                         
  -2   2  56      83319.73      88500.74      2044.82 o                         
  -1   3  56      81371.24      81739.51       980.50 o                         
  -3   4  56        303.92        455.33       419.25 o                         
   0   4  56        833.01        713.93       461.37 o                         
  -5   5  56     272311.53     287298.97      3990.89 o                         
  -2   5  56     141116.97     143567.88      1621.18 o                         
  -4   6  56      21418.91      20672.32       636.50 o                         
  -1   6  56      43023.79      42575.39       898.11 o                         
  -6   7  56       3380.31       2093.22       484.72 o                         
  -3   7  56       1105.72       1172.01       403.76 o                         
   0   7  56       3833.81       3024.54      1255.78 o                         
  -8   8  56      65733.23      70439.95      2269.70 o                         
  -5   8  56      73445.24      73169.43      1430.33 o                         
  -2   8  56      60902.46      63127.50      1532.38 o                         
  -7   9  56       9679.34       7499.93       698.79 o                         
  -4   9  56      31168.03      29490.97       981.80 o                         
  -1   2  57      69647.01      70329.14       851.63 o                         
  -2   4  57      24583.25      24038.99       537.86 o                         
  -4   5  57       7315.21       6930.34       607.91 o                         
  -1   5  57       4796.28       4637.62       735.76 o                         
  -3   6  57        486.99        525.49       343.47 o                         
  -5   7  57       7091.36       5812.78       550.53 o                         
  -2   7  57       2304.88       1429.24       419.38 o                         
  -7   8  57       1456.71       1250.39       545.18 o                         
  -4   8  57        382.25        639.47       526.09 o                         
  -1   8  57      37562.66      38844.70      1292.31 o                         
  -6   9  57        967.86        708.11       714.22 o                         
  -3   9  57        140.32       -332.82       650.69 o                         
  -1   1  58      95842.84      99688.52      1860.73 o                         
   0   2  58      60853.39      60452.73      1558.43 o                         
  -2   3  58      86918.31      92276.29      1092.72 o                         
  -4   4  58      38608.69      37292.69       942.67 o                         
  -1   4  58     112046.74     114333.64      1791.74 o                         
  -3   5  58      42182.53      41449.32       789.59 o                         
   0   5  58       8992.21       9083.07      2475.58 o                         
  -5   6  58     127516.15     130836.27      1742.07 o                         
  -2   6  58     121839.47     125264.95      1794.25 o                         
  -7   7  58      12682.48      12199.44       940.74 o                         
  -4   7  58      15278.40      14791.60      1237.77 o                         
  -1   7  58      55439.50      54245.72      1359.11 o                         
  -6   8  58      26641.26      25536.46      1954.02 o                         
  -3   8  58       9280.05       7661.35       725.28 o                         
   0   8  58      15824.70      13703.06      1473.10 o                         
  -5   9  58     139488.92     148371.30      3795.66 o                         
  -2   9  58     103819.35     109209.74      2668.88 o                         
  -1   3  59      21019.24      20643.50       546.11 o                         
  -3   4  59       6428.93       5879.54       511.90 o                         
  -2   5  59      24071.28      24774.72       689.06 o                         
  -4   6  59      13221.03      11748.78       575.62 o                         
  -1   6  59      25653.39      25101.92       762.96 o                         
  -6   7  59       3114.43       2965.35       589.15 o                         
  -3   7  59       3539.06       3611.72       495.76 o                         
  -5   8  59       9374.96       8770.18       633.13 o                         
  -2   8  59      23522.74      24381.65      1037.81 o                         
  -4   9  59       1210.25       1437.71      1023.38 o                         
   0   0  60     204429.69     206739.72      4935.60 o                         
  -1   2  60     120009.85     122650.06      1283.88 o                         
  -3   3  60     152819.39     155811.73      2244.51 o                         
   0   3  60     129235.45     130222.27      2423.59 o                         
  -2   4  60      88661.63      90663.76      1206.77 o                         
  -4   5  60      70006.41      70447.88      1060.54 o                         
  -1   5  60      97198.15      97953.59      1476.66 o                         
  -6   6  60     129152.52     131893.80      2438.61 o                         
  -3   6  60      70168.88      69471.10      1660.25 o                         
   0   6  60      12221.24      11467.56       913.48 o                         
  -5   7  60      32417.73      28726.68       908.00 o                         
  -2   7  60      69994.16      70451.70      1520.37 o                         
  -7   8  60       8206.54       6808.34       839.48 o                         
  -4   8  60      43220.18      43093.56      1207.87 o                         
  -1   8  60      78591.42      81916.10      1956.14 o                         
  -6   9  60      72619.62      72641.95      1586.10 o                         
  -3   9  60       5267.38       4315.43      1192.44 o                         
  -2   3  61       5177.81       5027.92       356.46 o                         
  -1   4  61       2392.46       1964.41       389.74 o                         
  -3   5  61      18915.48      18175.95       571.20 o                         
  -5   6  61      30948.89      30397.55       774.19 o                         
  -2   6  61       9982.79       9254.21       545.02 o                         
  -4   7  61       3230.87       2217.11       503.19 o                         
  -1   7  61       1561.49        949.43       571.51 o                         
  -6   8  61      16732.54      15434.08       827.43 o                         
  -3   8  61      20541.01      20472.32       994.67 o                         
  -5   9  61        121.07       -220.20       589.10 o                         
   0   1  62      11917.28      11139.20       620.72 o                         
  -2   2  62      34347.65      36187.60      1814.08 o                         
  -1   3  62      70171.99      72157.95      1693.03 o                         
  -3   4  62      14689.15      14259.12       533.54 o                         
   0   4  62       1836.36        933.33       567.41 o                         
  -5   5  62       3233.04       2414.19       627.87 o                         
  -2   5  62       3582.65       3473.88       435.44 o                         
  -4   6  62      40926.27      39481.18       902.90 o                         
  -1   6  62      45789.50      48663.00      1336.53 o                         
  -6   7  62      12939.92       9855.92       746.43 o                         
  -3   7  62         69.17        306.85       568.25 o                         
   0   7  62       3493.20       2393.96      2289.88 o                         
  -5   8  62         73.24        855.79       570.61 o                         
  -2   8  62       4884.52       5777.32       735.34 o                         
  -1   2  63      24676.23      24850.90       619.01 o                         
  -2   4  63      17571.86      16470.06       582.89 o                         
  -4   5  63        379.43        736.06       374.57 o                         
  -1   5  63       8448.08       8141.88       530.94 o                         
  -3   6  63       1337.70        938.64       443.01 o                         
  -5   7  63       7909.77       6920.30       856.57 o                         
  -2   7  63       6388.57       5733.85       699.15 o                         
  -4   8  63       2698.22       1965.47       648.00 o                         
  -1   1  64       9137.52       9514.53      2438.76 o                         
   0   2  64      31816.61      32899.04      1258.43 o                         
  -2   3  64       3613.55       3199.81       386.50 o                         
  -4   4  64      27273.88      28358.29       994.09 o                         
  -1   4  64      13887.86      13804.49       576.18 o                         
  -3   5  64      28288.07      28326.62       792.22 o                         
   0   5  64      38643.50      38297.97      1413.64 o                         
  -5   6  64      10824.40       9656.07       917.37 o                         
  -2   6  64         75.75       -325.07       466.77 o                         
  -7   7  64       2884.57       2330.82       922.85 o                         
  -4   7  64      19467.54      19259.67       788.16 o                         
  -1   7  64       1248.33       1165.56      1204.61 o                         
  -6   8  64       4762.64       5346.22      1127.48 o                         
  -3   8  64      21381.00      21198.96      1270.17 o                         
  -1   3  65       2273.15       2051.85       415.79 o                         
  -3   4  65      26114.15      27129.00       724.71 o                         
  -2   5  65       1046.70        278.57       403.68 o                         
  -4   6  65      26339.47      26119.94       830.03 o                         
  -1   6  65        729.25       -208.96       493.37 o                         
  -6   7  65      27706.86      27318.87      1024.02 o                         
  -3   7  65      23934.76      22773.91       940.69 o                         
  -5   8  65       4626.92       4437.66       681.29 o                         
  -2   8  65       6238.26       4877.20       833.18 o                         
   0   0  66     176636.66     197583.75      5205.77 o                         
  -1   2  66      14541.35      14236.78       576.12 o                         
  -3   3  66      62899.74      63297.63      1651.66 o                         
   0   3  66     112989.93     115527.51      2421.36 o                         
  -2   4  66       2758.26       2488.62       442.93 o                         
  -4   5  66        169.46        590.81       406.18 o                         
  -1   5  66       2886.26       2966.21       486.36 o                         
  -6   6  66        347.03       -181.79       672.87 o                         
  -3   6  66       4245.75       4738.45       563.46 o                         
   0   6  66       3144.73       1851.12      1071.05 o                         
  -5   7  66       3683.29       1806.32       843.29 o                         
  -2   7  66        689.72       -356.28       665.76 o                         
  -4   8  66         81.29       -665.59       719.24 o                         
  -2   3  67      31837.71      32999.64       843.32 o                         
  -1   4  67      36026.12      36036.91       876.27 o                         
  -3   5  67       1525.83        507.73       458.88 o                         
  -5   6  67      10752.06      11338.32       789.35 o                         
  -2   6  67      19811.52      19518.86       811.27 o                         
  -4   7  67      11472.88       9438.84       676.56 o                         
  -1   7  67      21860.84      22216.02      1098.76 o                         
   0   1  68      53451.08      58403.16      2298.19 o                         
  -2   2  68       8343.52       7995.26       745.56 o                         
  -1   3  68      47553.86      48732.02      1137.47 o                         
  -3   4  68     120070.11     124663.66      2536.25 o                         
   0   4  68     121268.52     128172.62      3648.31 o                         
  -5   5  68       2012.25       1984.04       775.53 o                         
  -2   5  68        164.53        -49.23       675.10 o                         
  -4   6  68      63036.55      62592.11      1766.00 o                         
  -1   6  68      32442.21      32384.70      1031.01 o                         
  -6   7  68      70513.80      72295.73      1872.11 o                         
  -3   7  68      57206.96      57775.70      1434.50 o                         
  -1   2  69      75793.56      79106.74      1661.06 o                         
  -2   4  69      19390.71      18606.96       701.48 o                         
  -4   5  69       9951.59       8301.77       598.00 o                         
  -1   5  69       2610.60       1699.61       554.39 o                         
  -3   6  69          9.70        -33.46       560.27 o                         
  -5   7  69        508.74        577.13       675.36 o                         
  -2   7  69        457.38       1186.57       621.67 o                         
  -1   1  70      34860.40      36088.98      2183.96 o                         
   0   2  70     139047.88     150850.28      3045.77 o                         
  -2   3  70      51603.28      53582.39      1593.89 o                         
  -4   4  70      55550.77      61170.41      1960.78 o                         
  -1   4  70      28526.94      27062.41      1292.27 o                         
  -3   5  70      86024.17      89032.85      2461.22 o                         
   0   5  70     135484.22     141128.64      5810.62 o                         
  -5   6  70      22770.06      21210.36      1697.30 o                         
  -2   6  70       4580.80       3358.91       629.09 o                         
  -4   7  70      50223.64      50431.97      1860.56 o                         
  -1   3  71      27711.41      28421.92       866.45 o                         
  -3   4  71       9308.94       8392.84       636.78 o                         
  -2   5  71      14906.69      15146.93       863.65 o                         
  -4   6  71      13863.02      14034.01       890.74 o                         
  -1   6  71      18048.71      16798.52       864.77 o                         
  -3   7  71         44.13       -356.19       734.18 o                         
   0   0  72      13159.68      10257.02      1687.15 o                         
  -1   2  72      93891.54      98780.51      1759.38 o                         
  -3   3  72       4740.73       5076.67       783.55 o                         
   0   3  72      25356.98      25074.87      1331.57 o                         
  -2   4  72      70343.78      69569.41      1562.20 o                         
  -4   5  72      56000.81      54439.54      1551.02 o                         
  -1   5  72      29598.62      26983.19      1441.77 o                         
  -6   6  72       2474.20       -398.85      1034.07 o                         
  -3   6  72      29172.51      24684.53      1612.55 o                         
   0   6  72      58964.96      53328.19      3743.06 o                         
  -2   3  73       1828.07       1305.84       788.89 o                         
  -1   4  73       1810.17       1356.14       568.01 o                         
  -3   5  73      15937.04      15722.03       951.00 o                         
  -5   6  73       6526.76       3841.45       810.31 o                         
  -2   6  73       1604.62       2519.26       679.09 o                         
   0   1  74      39620.45      42484.95      1533.90 o                         
  -2   2  74      21172.47      25370.85      1405.15 o                         
  -1   3  74       4269.76       3284.34       619.76 o                         
  -3   4  74      42886.73      43288.09      1225.16 o                         
   0   4  74      60573.98      59823.27      2199.94 o                         
  -5   5  74      10583.14       9043.61      2549.54 o                         
  -2   5  74       7459.07       6849.96       709.11 o                         
  -4   6  74        113.13       -675.86       675.86 o                         
  -1   6  74       1191.63        779.27       852.82 o                         
  -1   2  75       4623.54       5497.44       623.32 o                         
  -2   4  75       1642.12       1917.90       587.41 o                         
  -4   5  75       3376.35       2554.71       730.17 o                         
  -1   5  75       5939.04       5528.41       710.56 o                         
  -3   6  75         30.32        137.52       711.41 o                         
  -1   1  76       4421.77       4468.02      1145.02 o                         
   0   2  76      12877.24      13663.88      1133.86 o                         
  -2   3  76        966.74        717.44       579.27 o                         
  -4   4  76      33377.52      33257.49      3404.33 o                         
  -1   4  76       7210.64       5403.43       720.46 o                         
  -3   5  76       9554.98       9047.05       970.59 o                         
   0   5  76       2703.07       2337.66       965.18 o                         
  -1   3  77        831.95       -165.74       636.62 o                         
  -3   4  77       9810.27      10946.76       878.05 o                         
  -2   5  77       3589.33       3619.68       778.37 o                         
   0   0  78      51330.94      59478.40      4243.11 o                         
  -1   2  78      33621.28      32994.39      1484.90 o                         
  -3   3  78       1673.30       1367.57       808.24 o                         
   0   3  78      19450.20      19838.52      1505.48 o                         
  -2   4  78      15160.09      15056.48      1355.05 o                         
  -2   3  79      14365.05      13810.97       858.52 o                         
  -1   4  79      22017.78      21279.69      1483.70 o                         
   0   1  80      21948.52      23524.35      2403.53 o                         
  -2   2  80     109087.09     114882.05      3358.00 o                         
  -1   3  80      34024.70      34492.10      1376.02 o                         
  -3   4  80      13756.60      12240.07       943.78 o                         
  -1   2  81      45284.72      46838.77      1892.14 o                         
  -2   4  81      17935.02      18575.05      1152.50 o                         
  -1   1  82      54748.03      58402.21      2964.26 o                         
   0   2  82       9247.41      10164.55      1330.08 o                         
  -2   3  82      50176.21      50604.57      1707.36 o                         
  -1   3  83      17118.51      14848.89      1087.86 o                         
   0   0  84      75121.86      84719.92      4419.06 o                         
  -1   2  84       5394.15       6144.35       869.82 o                         
                                                                                
