# Supplementary material for: MIn(HAsO4)2 (M = K, Rb, Cs): three new hydrogen­arsenates adopting two different structure types
Source: Acta Crystallogr E Crystallogr Commun. 2017 Sep 29;73(Pt 10):1580–6. doi: 10.1107/S205698901701355X (PMC5730323; doi:10.1107/S205698901701355X)
Supplement: Supplementary file 4 [file e-73-01580-CsInHAsO42sup4.hkl]

data_CsInHAsO42                                                                 
_shelx_title ' csinas in R-3c = CsIn(HAsO4)2'                                   
_shelx_refln_list_code          4                                               
_shelx_F_calc_maximum     1976.67                                               
_exptl_crystal_F_000      4248.00                                               
_reflns_d_resolution_high  0.7102                                               
                                                                                
loop_                                                                           
 _space_group_symop_operation_xyz                                               
 'x, y, z'                                                                      
 '-y, x-y, z'                                                                   
 '-x+y, -x, z'                                                                  
 'y, x, -z+1/2'                                                                 
 'x-y, -y, -z+1/2'                                                              
 '-x, -x+y, -z+1/2'                                                             
 'x+2/3, y+1/3, z+1/3'                                                          
 '-y+2/3, x-y+1/3, z+1/3'                                                       
 '-x+y+2/3, -x+1/3, z+1/3'                                                      
 'y+2/3, x+1/3, -z+5/6'                                                         
 'x-y+2/3, -y+1/3, -z+5/6'                                                      
 '-x+2/3, -x+y+1/3, -z+5/6'                                                     
 'x+1/3, y+2/3, z+2/3'                                                          
 '-y+1/3, x-y+2/3, z+2/3'                                                       
 '-x+y+1/3, -x+2/3, z+2/3'                                                      
 'y+1/3, x+2/3, -z+7/6'                                                         
 'x-y+1/3, -y+2/3, -z+7/6'                                                      
 '-x+1/3, -x+y+2/3, -z+7/6'                                                     
 '-x, -y, -z'                                                                   
 'y, -x+y, -z'                                                                  
 'x-y, x, -z'                                                                   
 '-y, -x, z-1/2'                                                                
 '-x+y, y, z-1/2'                                                               
 'x, x-y, z-1/2'                                                                
 '-x+2/3, -y+1/3, -z+1/3'                                                       
 'y+2/3, -x+y+1/3, -z+1/3'                                                      
 'x-y+2/3, x+1/3, -z+1/3'                                                       
 '-y+2/3, -x+1/3, z-1/6'                                                        
 '-x+y+2/3, y+1/3, z-1/6'                                                       
 'x+2/3, x-y+1/3, z-1/6'                                                        
 '-x+1/3, -y+2/3, -z+2/3'                                                       
 'y+1/3, -x+y+2/3, -z+2/3'                                                      
 'x-y+1/3, x+2/3, -z+2/3'                                                       
 '-y+1/3, -x+2/3, z+1/6'                                                        
 '-x+y+1/3, y+2/3, z+1/6'                                                       
 'x+1/3, x-y+2/3, z+1/6'                                                        
                                                                                
_cell_length_a     8.6290                                                       
_cell_length_b     8.6290                                                       
_cell_length_c    56.9860                                                       
_cell_angle_alpha  90.000                                                       
_cell_angle_beta   90.000                                                       
_cell_angle_gamma 120.000                                                       
                                                                                
_shelx_F_squared_multiplier     1.000                                           
                                                                                
loop_                                                                           
 _refln_index_h                                                                 
 _refln_index_k                                                                 
 _refln_index_l                                                                 
 _refln_F_squared_calc                                                          
 _refln_F_squared_meas                                                          
 _refln_F_squared_sigma                                                         
 _refln_observed_status                                                         
  -1   2   0    1137687.00    1114813.62      6463.62 o                         
   0   3   0    2326014.25    2303025.75     13560.84 o                         
  -2   4   0    1769496.12    1770063.38     10112.92 o                         
  -1   5   0    1091733.62    1086266.75      5534.21 o                         
  -3   6   0    1105716.50    1113202.50      7831.14 o                         
   0   6   0     316334.28     310837.75      2991.42 o                         
  -2   7   0    1061314.38    1081710.25      6179.36 o                         
  -4   8   0     262446.69     260176.33      2677.05 o                         
  -1   8   0     440228.00     446663.78      3814.96 o                         
  -3   9   0     196205.02     192403.95      2093.58 o                         
   0   9   0     126036.81     128810.48      2487.33 o                         
  -5  10   0     430241.44     456962.16      6717.32 o                         
  -2  10   0     353458.91     379489.22      4010.89 o                         
  -4  11   0     138984.42     139990.30      2557.16 o                         
  -6  12   0     145035.53     154010.94      4525.45 o                         
  -2   3   1      81116.53      76172.24       406.21 o                         
  -1   4   1     293814.19     281860.78      1373.83 o                         
  -3   5   1       4456.08       4411.31       156.10 o                         
  -5   6   1         16.42        -57.93       149.97 o                         
  -2   6   1     160550.00     160358.53      1368.11 o                         
  -4   7   1     111538.91     111316.54      1152.37 o                         
  -1   7   1      47107.62      46848.53       780.78 o                         
  -6   8   1      37514.93      35518.95       685.82 o                         
  -3   8   1      15803.13      15116.70       419.75 o                         
  -8   9   1      15737.95      14996.13       702.50 o                         
  -5   9   1        649.74        -76.41       409.75 o                         
  -2   9   1       1456.52       1619.40       465.82 o                         
  -7  10   1        168.14        128.83       552.23 o                         
  -4  10   1        640.17        909.78       515.42 o                         
  -1  10   1       2728.16       2438.67       637.86 o                         
  -9  11   1       5023.75       4996.40       870.93 o                         
  -6  11   1        191.09       -216.29       771.39 o                         
  -3  11   1       1380.93        488.13       799.69 o                         
  -5  12   1        293.31       1640.82      1042.30 o                         
  -2   2   2     313450.69     316687.62      2070.53 o                         
  -1   3   2      36401.52      39917.47       312.42 o                         
  -3   4   2      52573.37      52337.90       367.45 o                         
   0   4   2     118643.81     121194.66      1193.90 o                         
  -5   5   2     250328.98     247052.69      2012.85 o                         
  -2   5   2      62911.82      62238.64       663.92 o                         
  -4   6   2      65476.78      65826.53       603.06 o                         
  -1   6   2        569.44        856.15       159.07 o                         
  -6   7   2      22863.91      23725.15       446.77 o                         
  -3   7   2      13640.10      13810.46       403.95 o                         
   0   7   2      10300.18       9676.81       675.96 o                         
  -8   8   2       5415.68       4576.19       712.17 o                         
  -5   8   2       9286.16       8794.98       390.26 o                         
  -2   8   2      10331.59      10055.97       465.85 o                         
  -7   9   2       8305.29       8179.83       571.58 o                         
  -4   9   2        256.93        192.90       468.28 o                         
  -1   9   2      17391.66      16912.45       878.13 o                         
  -9  10   2       5662.57       3596.41       703.33 o                         
  -6  10   2         36.02        623.91       588.56 o                         
  -3  10   2       2933.20       3696.31       623.31 o                         
   0  10   2       9637.62       8840.41      1328.09 o                         
  -8  11   2      16876.57      17584.64      1130.95 o                         
  -5  11   2      71278.80      76131.23      1820.39 o                         
  -2  11   2      49210.91      51118.66      1518.05 o                         
  -7  12   2        215.68       -324.41      1076.24 o                         
  -1   2   3     395478.88     371070.81      2783.81 o                         
  -2   4   3      40449.13      40952.68      1308.11 o                         
  -4   5   3       2605.76       3153.40       331.71 o                         
  -1   5   3      50135.50      50285.87       495.05 o                         
  -3   6   3      31816.96      31571.87       468.44 o                         
  -5   7   3       3388.87       3663.40       292.68 o                         
  -2   7   3      21360.63      19656.31       396.92 o                         
  -7   8   3        313.79       1126.69       500.85 o                         
  -4   8   3      26816.35      27385.70       702.58 o                         
  -1   8   3     106505.91     113193.66      1393.34 o                         
  -6   9   3      15248.00      14092.36       604.93 o                         
  -3   9   3      14780.17      12570.36       571.61 o                         
  -8  10   3       9535.45       8705.58       726.06 o                         
  -5  10   3       1049.81       1077.36       589.07 o                         
  -2  10   3      40216.67      41129.34      1522.31 o                         
  -7  11   3        243.49         59.64       814.23 o                         
  -4  11   3      13113.33      13722.07      1061.42 o                         
  -6  12   3       5766.63       5200.57      1180.30 o                         
  -1   1   4       9207.55       9602.05       120.96 o                         
   0   2   4     100876.01     101094.80       810.40 o                         
  -2   3   4      49751.37      51726.17       338.29 o                         
  -4   4   4      42920.46      44453.16       519.55 o                         
  -1   4   4       7497.77       7844.88       135.20 o                         
  -3   5   4      67051.70      69000.48       644.42 o                         
   0   5   4      96422.12      97934.94      1193.24 o                         
  -5   6   4      72464.83      75274.51       698.07 o                         
  -2   6   4     122314.84     125847.67      1054.97 o                         
  -7   7   4      35058.89      34203.57       941.89 o                         
  -4   7   4       7193.55       6831.86       283.44 o                         
  -1   7   4        276.62         63.61       316.44 o                         
  -6   8   4      15601.46      14562.97       446.73 o                         
  -3   8   4      27780.29      28108.30       624.51 o                         
   0   8   4       5858.55       4854.15      1013.90 o                         
  -8   9   4      10791.96      10890.12       656.97 o                         
  -5   9   4      47944.06      50321.53       961.15 o                         
  -2   9   4       3453.79       2679.98       534.35 o                         
 -10  10   4       1430.93       1055.71      1000.27 o                         
  -7  10   4        830.18        761.72       604.87 o                         
  -4  10   4       1909.57       1608.76       602.65 o                         
  -1  10   4      10555.83      10320.16       766.27 o                         
  -9  11   4        666.93        883.50       808.39 o                         
  -6  11   4      17416.28      18125.99      1078.39 o                         
  -3  11   4       6076.06       4792.96       834.74 o                         
  -5  12   4       1078.27       1310.33      1073.15 o                         
  -1   3   5     151837.05     146365.77       709.41 o                         
  -3   4   5       4270.10       5921.93       234.16 o                         
  -2   5   5     160240.56     158907.89       944.51 o                         
  -4   6   5      79135.32      79080.30       613.82 o                         
  -1   6   5        155.33        -90.12       214.86 o                         
  -6   7   5      30856.02      29533.95       429.37 o                         
  -3   7   5      12791.38      12580.21       427.32 o                         
  -5   8   5       6520.85       5717.74       316.45 o                         
  -2   8   5       7616.68       7817.10       663.44 o                         
  -7   9   5        179.54        421.14       435.45 o                         
  -4   9   5       6998.66       6100.21       663.43 o                         
  -1   9   5       6452.96       5377.11       544.43 o                         
  -9  10   5      15279.60      14112.11       834.78 o                         
  -6  10   5      33723.91      33340.12      1000.44 o                         
  -3  10   5      47469.58      48728.64      1123.40 o                         
  -8  11   5        109.76       -750.47       750.47 o                         
  -5  11   5       4616.68       3198.84      1079.52 o                         
  -2  11   5       1292.00       -758.81       758.81 o                         
  -7  12   5      10266.70       7021.16      1101.15 o                         
  -1   2   6       6692.74       6887.57       117.09 o                         
  -3   3   6       7470.54       9535.83       202.80 o                         
   0   3   6      10808.91      13050.59       286.82 o                         
  -2   4   6        600.16        740.28        77.12 o                         
  -4   5   6       2959.33       2788.08       159.07 o                         
  -1   5   6       7133.02       7588.64       239.32 o                         
  -6   6   6     122841.02     127391.79      1559.50 o                         
  -3   6   6       4631.13       4322.98       177.00 o                         
   0   6   6     135338.53     137993.09      1627.01 o                         
  -5   7   6        364.09        315.42       214.86 o                         
  -2   7   6      29352.72      30975.56       474.37 o                         
  -7   8   6      21097.60      21597.86       632.97 o                         
  -4   8   6        327.89        453.51       257.26 o                         
  -1   8   6      56271.69      57347.45       955.62 o                         
  -9   9   6      90367.06      96957.98      2306.90 o                         
  -6   9   6      35220.97      35947.14       807.05 o                         
  -3   9   6      23961.26      24091.19       858.66 o                         
   0   9   6      48993.02      51441.93      1520.95 o                         
  -8  10   6        615.26        952.30       624.38 o                         
  -5  10   6       4701.71       3862.28       682.93 o                         
  -2  10   6      23402.03      25693.41       917.19 o                         
  -7  11   6       1435.45       2105.08       798.39 o                         
  -4  11   6      21489.37      21740.50      1131.11 o                         
  -6  12   6       3753.36       3415.86      1015.30 o                         
  -2   3   7     116900.10     115737.52       606.22 o                         
  -1   4   7       6701.80       7347.22       150.08 o                         
  -3   5   7      67892.78      66600.44       515.85 o                         
  -5   6   7      19422.86      18939.65       367.23 o                         
  -2   6   7        832.20        986.33       145.68 o                         
  -4   7   7      58641.56      56771.35       800.41 o                         
  -1   7   7       8172.53       7680.16       367.19 o                         
  -6   8   7      45308.73      47647.41       739.13 o                         
  -3   8   7      14413.31      13856.51       419.61 o                         
  -8   9   7      18293.63      16470.13       691.15 o                         
  -5   9   7       2538.49       2532.48       384.93 o                         
  -2   9   7       6111.83       6310.96       534.36 o                         
  -7  10   7      50502.36      52060.52      1268.04 o                         
  -4  10   7      25573.31      22152.73       806.98 o                         
  -1  10   7      11303.66      10266.21       750.53 o                         
  -9  11   7        127.25         90.96       828.88 o                         
  -6  11   7       1619.83       2677.58       789.96 o                         
  -3  11   7       2938.87       2830.26       789.97 o                         
  -5  12   7      21999.80      20815.27      1382.31 o                         
   0   1   8       2266.92       2845.48       135.19 o                         
  -2   2   8      38261.29      39714.66       382.70 o                         
  -1   3   8      74817.27      75879.84       436.07 o                         
  -3   4   8         21.92        180.24       123.57 o                         
   0   4   8      71995.95      72333.55       879.51 o                         
  -5   5   8       6953.91       7435.52       324.46 o                         
  -2   5   8      15953.20      16321.01       247.43 o                         
  -4   6   8     107788.38     112981.08       819.73 o                         
  -1   6   8      76029.13      76189.47      1132.52 o                         
  -6   7   8       2408.63       2604.23       247.38 o                         
  -3   7   8       7925.71       8163.06       663.45 o                         
   0   7   8      10911.91      10390.90       615.88 o                         
  -8   8   8      21359.29      21648.44      1071.64 o                         
  -5   8   8      16080.78      16178.43       435.35 o                         
  -2   8   8      11042.79      10830.73       515.47 o                         
  -7   9   8       6690.91       5502.36       521.17 o                         
  -4   9   8      71596.85      75993.06      1103.33 o                         
  -1   9   8      12409.22      10970.71       639.50 o                         
  -9  10   8       6331.75       6414.21       721.55 o                         
  -6  10   8         65.12       -126.73       601.31 o                         
  -3  10   8        709.05        708.65       604.87 o                         
   0  10   8         72.39       -688.78      1149.04 o                         
  -8  11   8       6952.42       4850.88      1322.28 o                         
  -5  11   8      28271.97      29342.38      1252.48 o                         
  -2  11   8       3590.42       3613.36       802.69 o                         
  -7  12   8       4050.97       2949.48      1385.36 o                         
  -1   2   9     203851.55     196936.81       839.05 o                         
  -2   4   9      14014.15      13428.63       202.81 o                         
  -4   5   9      30827.04      29634.73       351.78 o                         
  -1   5   9        570.69        872.54       175.61 o                         
  -3   6   9      17481.58      17524.32       298.62 o                         
  -5   7   9      31676.32      29754.95       487.77 o                         
  -2   7   9      17060.44      16222.74       396.91 o                         
  -7   8   9     129691.16     134182.39      1512.86 o                         
  -4   8   9      11272.92      10625.95       425.47 o                         
  -1   8   9      23580.31      22594.05       648.27 o                         
  -6   9   9       3614.17       3573.61       479.64 o                         
  -3   9   9      10962.56      10380.95       566.88 o                         
  -8  10   9      47929.85      49495.82      1181.71 o                         
  -5  10   9        452.64        344.84       559.49 o                         
  -2  10   9      24168.88      22539.07       874.90 o                         
  -7  11   9       4512.88       4436.99       837.42 o                         
  -4  11   9        144.93       -623.39       806.85 o                         
  -6  12   9       2594.09       1952.13      1001.12 o                         
  -1   1  10       9382.76       9414.27       202.83 o                         
   0   2  10     285408.56     292509.97      1827.78 o                         
  -2   3  10       9118.20      12101.11       135.20 o                         
  -4   4  10     160834.59     162758.31      1245.22 o                         
  -1   4  10       9278.57       8388.87       135.20 o                         
  -3   5  10     155372.78     158987.42       988.64 o                         
   0   5  10     119071.77     121703.98      1329.70 o                         
  -5   6  10      55784.66      57370.57       682.35 o                         
  -2   6  10        746.37        769.95       145.68 o                         
  -7   7  10      11354.52      10964.94       648.93 o                         
  -4   7  10        966.68       1183.54       214.86 o                         
  -1   7  10       4963.32       4860.44       367.18 o                         
  -6   8  10       3789.60       3892.52       565.86 o                         
  -3   8  10      20621.92      20311.79       643.99 o                         
   0   8  10      61579.09      64010.13      1424.90 o                         
  -8   9  10       5006.09       3566.61       544.42 o                         
  -5   9  10      30108.10      29675.23       685.77 o                         
  -2   9  10      16518.84      14649.73       670.89 o                         
 -10  10  10      66105.44      68438.04      2366.61 o                         
  -7  10  10      52024.58      55556.00      1267.46 o                         
  -4  10  10      14820.72      13923.56       724.79 o                         
  -1  10  10        725.23       -721.94       721.94 o                         
  -9  11  10       6081.52       6610.21       914.13 o                         
  -6  11  10      17342.63      17392.90      1066.92 o                         
  -3  11  10       4600.51       2956.08       859.20 o                         
  -5  12  10      19389.41      18372.26      1425.56 o                         
  -1   3  11      13352.18      11799.99       135.21 o                         
  -3   4  11     258796.89     258429.34      1312.01 o                         
  -2   5  11      23050.72      21879.16       351.31 o                         
  -4   6  11      94733.91      94506.25       751.19 o                         
  -1   6  11       1180.69       1002.97       257.26 o                         
  -6   7  11      29781.04      31045.32       683.08 o                         
  -3   7  11     124205.80     126300.45      1040.61 o                         
  -5   8  11      19092.18      18585.26       604.96 o                         
  -2   8  11      64855.42      65178.75       971.79 o                         
  -7   9  11         44.86        502.87       453.12 o                         
  -4   9  11       1106.74       1053.77       429.26 o                         
  -1   9  11      11638.70      11943.31       660.77 o                         
  -9  10  11       9895.03       9357.90       790.01 o                         
  -6  10  11       7113.28       6288.96       741.98 o                         
  -3  10  11       4299.09       2760.62       639.46 o                         
  -8  11  11       1988.97       1653.33       808.98 o                         
  -5  11  11       1499.27        106.00       763.65 o                         
  -2  11  11       1425.87        550.12       890.10 o                         
   0   0  12     103140.61     101343.30      1246.99 o                         
  -1   2  12    3907228.00    3877473.00     14589.27 o                         
  -3   3  12     404083.97     377010.00      2355.50 o                         
   0   3  12    1729004.88    1792898.75     10176.80 o                         
  -2   4  12    1430930.75    1442418.38      6016.76 o                         
  -4   5  12    1246737.75    1261105.25      6220.78 o                         
  -1   5  12    1203344.50    1183043.62      6704.09 o                         
  -6   6  12    1430366.50    1439836.00     11706.10 o                         
  -3   6  12    1037379.25    1053437.50      5895.35 o                         
   0   6  12     619448.31     613923.38      7952.13 o                         
  -5   7  12     299430.50     294613.41      2982.53 o                         
  -2   7  12     287827.00     279593.56      2171.42 o                         
  -7   8  12     212451.36     210288.66      2070.46 o                         
  -4   8  12     637381.25     655817.19      4551.93 o                         
  -1   8  12     480158.69     485042.03      3854.92 o                         
  -9   9  12     455259.12     493088.00      6524.67 o                         
  -6   9  12     494666.78     518266.56      4488.80 o                         
  -3   9  12     455827.75     475028.06      4139.75 o                         
   0   9  12     228067.44     236123.80      3796.96 o                         
  -8  10  12     118438.68     118793.98      1882.01 o                         
  -5  10  12     107740.21     103073.68      1740.45 o                         
  -2  10  12     128914.20     129254.80      1936.63 o                         
  -7  11  12     217043.88     228595.95      3269.68 o                         
  -4  11  12     226606.22     237099.77      3575.64 o                         
  -6  12  12     103117.10     100459.22      2619.41 o                         
  -2   3  13     145656.17     139932.56       699.31 o                         
  -1   4  13     268571.91     263873.84      2193.31 o                         
  -3   5  13        302.61        378.51       102.19 o                         
  -5   6  13       1177.33        882.94       215.86 o                         
  -2   6  13     137239.97     135359.78       986.43 o                         
  -4   7  13      60548.99      59095.93       702.80 o                         
  -1   7  13      54271.97      53601.64       754.22 o                         
  -6   8  13      11451.13      11027.16       487.84 o                         
  -3   8  13       3661.92       3353.33       558.26 o                         
  -8   9  13      33798.50      33883.35       910.80 o                         
  -5   9  13        280.94        279.37       406.83 o                         
  -2   9  13        222.32        337.00       475.16 o                         
  -7  10  13       6352.96       4564.74       685.66 o                         
  -4  10  13       1001.24        473.14       583.92 o                         
  -1  10  13        648.65       1634.00       685.62 o                         
  -9  11  13       4492.87       2019.05       953.58 o                         
  -6  11  13        296.95       -803.59       803.59 o                         
  -3  11  13        272.02        898.21       792.48 o                         
   0   1  14     108051.08     109442.77       810.53 o                         
  -2   2  14       2421.84       1981.20       202.78 o                         
  -1   3  14        293.51        168.98        97.56 o                         
  -3   4  14     196292.72     200800.31      1045.05 o                         
   0   4  14      95388.98      92742.09      1759.44 o                         
  -5   5  14     291710.31     299497.41      2391.16 o                         
  -2   5  14      86370.32      85565.88       623.92 o                         
  -4   6  14      74631.70      74485.46       917.73 o                         
  -1   6  14      27065.76      25929.23       435.56 o                         
  -6   7  14      22878.79      22063.20       479.72 o                         
  -3   7  14       7862.48       6872.11       351.24 o                         
   0   7  14      30477.18      32613.78       941.85 o                         
  -8   8  14      11181.60      10691.93      1013.94 o                         
  -5   8  14      13610.86      13776.27       453.17 o                         
  -2   8  14        204.44       -104.46       367.16 o                         
  -7   9  14       2110.06       1538.58       465.82 o                         
  -4   9  14        982.85       1001.35       419.70 o                         
  -1   9  14       2992.51       2300.53       497.58 o                         
  -9  10  14       3520.50       2947.01       897.56 o                         
  -6  10  14       9948.69       9045.86       798.43 o                         
  -3  10  14      25398.76      25198.72       928.07 o                         
   0  10  14      19539.54      18853.08      1575.21 o                         
  -8  11  14       1648.14        725.18       792.25 o                         
  -5  11  14      12573.23      12117.61      1010.68 o                         
  -2  11  14      10629.38       9226.75      1046.09 o                         
  -1   2  15     327142.72     312228.28      1384.58 o                         
  -2   4  15     105100.18     105268.91       633.78 o                         
  -4   5  15        341.85        851.64       175.61 o                         
  -1   5  15      10263.79      10809.18       247.41 o                         
  -3   6  15      42606.04      43179.70       487.84 o                         
  -5   7  15       1931.84       1810.00       257.27 o                         
  -2   7  15      23385.73      22801.80       515.53 o                         
  -7   8  15       2621.15       1937.09       409.75 o                         
  -4   8  15      81029.13      81892.26       997.60 o                         
  -1   8  15      60406.60      61057.88      1151.70 o                         
  -6   9  15      17696.93      16978.82       819.59 o                         
  -3   9  15      21537.41      22218.50      1066.90 o                         
  -8  10  15       1183.21        665.24       639.45 o                         
  -5  10  15       1767.74       2856.28       621.83 o                         
  -2  10  15      18112.61      16731.36      1014.73 o                         
  -7  11  15        264.82        -24.44       903.73 o                         
  -4  11  15       9009.42       5603.84      1385.41 o                         
  -1   1  16      19341.18      20759.81       286.89 o                         
   0   2  16     304672.69     311173.47      2311.07 o                         
  -2   3  16      14868.13      15992.63       202.82 o                         
  -4   4  16       8755.74       9126.20       286.79 o                         
  -1   4  16       9095.55       9806.93       202.80 o                         
  -3   5  16      98207.73     102507.73       725.52 o                         
   0   5  16     210394.77     217089.36      2249.59 o                         
  -5   6  16      24404.54      25267.67       397.06 o                         
  -2   6  16     104418.48     107362.35       843.71 o                         
  -7   7  16      51397.36      54411.12      1487.59 o                         
  -4   7  16      10405.69       9930.47       367.20 o                         
  -1   7  16        196.90        111.20       257.26 o                         
  -6   8  16      10081.79       9517.87       507.34 o                         
  -3   8  16      43676.30      45486.11       775.35 o                         
   0   8  16         31.02        322.36      1081.45 o                         
  -8   9  16       9680.72      10058.34       858.57 o                         
  -5   9  16      23009.07      22984.44       731.29 o                         
  -2   9  16        749.35       1765.06       799.98 o                         
 -10  10  16      12321.89      12368.09      3041.80 o                         
  -7  10  16       5203.86       4765.38       697.59 o                         
  -4  10  16       4169.42       4628.16       652.25 o                         
  -1  10  16      12332.47      12723.92       939.12 o                         
  -9  11  16         33.09       1263.58       942.29 o                         
  -6  11  16       6519.44       6996.78      1766.13 o                         
  -3  11  16       2773.68       1866.01       846.69 o                         
  -1   3  17      40932.49      36276.45       283.60 o                         
  -3   4  17      44296.91      41840.22       367.37 o                         
  -2   5  17     103280.16     104595.03       789.43 o                         
  -4   6  17     181315.12     177941.44      1291.29 o                         
  -1   6  17      16223.54      15288.34       604.95 o                         
  -6   7  17      12673.37      12854.71       377.61 o                         
  -3   7  17        201.54        477.64       214.86 o                         
  -5   8  17       8618.64       7772.91       410.24 o                         
  -2   8  17       3568.00       3091.20       419.71 o                         
  -7   9  17       2436.88       2692.65       582.18 o                         
  -4   9  17      48035.95      46328.29      1007.46 o                         
  -1   9  17       6653.73       6044.13       575.92 o                         
  -9  10  17      13440.61      11453.68       847.71 o                         
  -6  10  17      17252.48      16507.73       883.86 o                         
  -3  10  17      42491.96      42318.93      1114.02 o                         
  -8  11  17          2.85       -121.66      1619.47 o                         
  -5  11  17         20.05       1970.75       886.24 o                         
  -2  11  17         11.60        930.16       856.54 o                         
   0   0  18     427898.06     415005.03      4508.55 o                         
  -1   2  18      17304.44      18020.85       202.84 o                         
  -3   3  18      34461.94      33676.61       382.54 o                         
   0   3  18       3912.17       3583.77       191.19 o                         
  -2   4  18       2622.11       2681.47       135.19 o                         
  -4   5  18       6918.40       7231.05       193.90 o                         
  -1   5  18        451.33        675.91       145.68 o                         
  -6   6  18      15412.25      15688.66       469.54 o                         
  -3   6  18        197.63        300.40       176.99 o                         
   0   6  18     137635.48     142169.38      1894.80 o                         
  -5   7  18       1057.08        915.08       247.38 o                         
  -2   7  18      32725.53      32036.62       624.55 o                         
  -7   8  18      31854.30      32390.55       707.45 o                         
  -4   8  18       7675.89       7395.45       396.99 o                         
  -1   8  18      12027.06      11855.23       761.02 o                         
  -9   9  18      17590.27      16728.95      1231.78 o                         
  -6   9  18       2074.36       2736.63       546.34 o                         
  -3   9  18      83339.28      86973.92      1542.33 o                         
   0   9  18     107142.27     117304.70      2385.59 o                         
  -8  10  18        456.81        373.53       639.45 o                         
  -5  10  18        350.50        168.15       575.69 o                         
  -2  10  18       4398.55       4024.19       707.31 o                         
  -7  11  18      26962.12      26536.77      1253.67 o                         
  -4  11  18        437.26       1263.18      1053.64 o                         
  -2   3  19         69.21        346.77        80.59 o                         
  -1   4  19      21951.70      21977.44       283.49 o                         
  -3   5  19      52211.44      51634.58       503.85 o                         
  -5   6  19      58735.62      59095.21       663.60 o                         
  -2   6  19       4279.73       4492.20       214.87 o                         
  -4   7  19      63226.30      62743.43       754.29 o                         
  -1   7  19       7968.04       7732.99       410.24 o                         
  -6   8  19      27162.96      26221.72       691.21 o                         
  -3   8  19      38720.07      36948.23       839.25 o                         
  -8   9  19       5292.58       4276.08       617.22 o                         
  -5   9  19      16911.53      14490.35       628.76 o                         
  -2   9  19      12687.33      10920.66      1092.75 o                         
  -7  10  19      40185.43      41039.77      2029.74 o                         
  -4  10  19      21404.42      20350.48      1248.92 o                         
  -1  10  19      17609.37      15944.22      1014.72 o                         
  -9  11  19       2611.38       -592.77       990.65 o                         
  -6  11  19        319.93       -857.55       857.55 o                         
  -3  11  19       2469.08       1206.45       927.93 o                         
   0   1  20      18556.91      17647.69       286.86 o                         
  -2   2  20       4643.29       4665.08       191.19 o                         
  -1   3  20       2186.92       1827.51       135.19 o                         
  -3   4  20      28700.87      28541.27       338.07 o                         
   0   4  20     174063.31     177106.38      1628.23 o                         
  -5   5  20       3263.34       3302.07       241.83 o                         
  -2   5  20       4562.32       5116.03       214.87 o                         
  -4   6  20      16945.27      16804.58       405.61 o                         
  -1   6  20      22709.33      22033.31       465.91 o                         
  -6   7  20      28170.27      27756.54       534.46 o                         
  -3   7  20      35368.74      35930.05       555.66 o                         
   0   7  20      23196.79      21686.90      1081.64 o                         
  -8   8  20      11712.51      11113.56      1351.92 o                         
  -5   8  20      31286.43      31494.23       670.97 o                         
  -2   8  20      44795.70      45797.92      1171.10 o                         
  -7   9  20          3.97        -17.44       514.52 o                         
  -4   9  20      24976.64      24784.71       788.66 o                         
  -1   9  20        953.12       2045.65       583.92 o                         
  -9  10  20      23099.29      22746.13       992.54 o                         
  -6  10  20       1813.79       2218.20       785.03 o                         
  -3  10  20         22.89       -496.81       617.20 o                         
   0  10  20        875.78       1351.82      1338.23 o                         
  -8  11  20         53.47        668.20       856.24 o                         
  -5  11  20      63291.07      67383.89      1878.70 o                         
  -2  11  20      28454.90      27166.79      1336.98 o                         
  -1   2  21      30703.31      29857.50       270.50 o                         
  -2   4  21       3207.91       3204.40       159.07 o                         
  -4   5  21      31990.92      30002.72       419.84 o                         
  -1   5  21      10252.08       9649.94       247.41 o                         
  -3   6  21       6438.12       5585.63       270.38 o                         
  -5   7  21      31745.81      32096.28       878.26 o                         
  -2   7  21      25479.94      25737.01       630.40 o                         
  -7   8  21      83159.59      85610.38      1182.09 o                         
  -4   8  21       4064.95       3608.81       367.17 o                         
  -1   8  21      46829.64      48101.93       906.55 o                         
  -6   9  21          0.74       -507.30       507.30 o                         
  -3   9  21       3881.85       3676.45      1022.28 o                         
  -8  10  21      45393.45      45890.62      1305.52 o                         
  -5  10  21          3.03       -248.87       612.75 o                         
  -2  10  21      40007.95      40793.79      1215.91 o                         
  -7  11  21       2482.47       3532.14       906.23 o                         
  -4  11  21       1293.83       -938.82       938.82 o                         
  -1   1  22       2499.35       3730.16       675.94 o                         
   0   2  22      14915.49      16851.94       878.88 o                         
  -2   3  22      25482.09      29619.16       270.46 o                         
  -4   4  22     246280.16     247585.42      2012.84 o                         
  -1   4  22     145508.61     150570.02       967.70 o                         
  -3   5  22      39709.94      39487.86       437.21 o                         
   0   5  22       6635.78       5786.49       422.26 o                         
  -5   6  22       1629.83       1389.43       214.87 o                         
  -2   6  22        144.62        105.14       176.99 o                         
  -7   7  22      20414.47      19333.89       860.42 o                         
  -4   7  22      63320.90      63509.00       875.23 o                         
  -1   7  22      75766.09      77763.76      1132.36 o                         
  -6   8  22      65227.21      66116.52      1063.81 o                         
  -3   8  22      30700.06      29183.35       788.70 o                         
   0   8  22        154.36       -280.76       743.50 o                         
  -8   9  22       5396.39       4611.55       639.47 o                         
  -5   9  22        413.29       -111.87       521.15 o                         
  -2   9  22       5759.24       3570.14       583.94 o                         
 -10  10  22       2486.08        869.87      1071.49 o                         
  -7  10  22        305.98       -636.94       799.98 o                         
  -4  10  22      11064.23       9912.38       826.57 o                         
  -1  10  22      32109.85      30461.73      1138.56 o                         
  -6  11  22     124446.98     136321.20      2589.58 o                         
  -3  11  22       8888.96       6597.59       978.37 o                         
  -1   3  23       1144.24       1118.33       135.18 o                         
  -3   4  23     142666.02     140003.09       908.87 o                         
  -2   5  23      62160.93      60931.03       559.85 o                         
  -4   6  23      16842.53      16455.42       384.98 o                         
  -1   6  23        674.03        681.11       297.36 o                         
  -6   7  23      25968.64      25682.15       780.63 o                         
  -3   7  23      98884.63      99988.84      1076.01 o                         
  -5   8  23      21575.74      20697.76       589.17 o                         
  -2   8  23      44458.89      43238.18       900.86 o                         
  -7   9  23         37.59       -503.56       503.56 o                         
  -4   9  23       1839.10       2239.53       503.56 o                         
  -1   9  23      12233.34      12840.27       745.77 o                         
  -9  10  23      21775.44      19656.84      1053.77 o                         
  -6  10  23      10858.04       9076.17       900.62 o                         
  -3  10  23      17951.73      17070.55      1190.35 o                         
  -8  11  23        904.57        781.26       886.25 o                         
  -5  11  23       3745.76       2140.29      1010.43 o                         
   0   0  24    3198017.75    3071397.50     29649.78 o                         
  -1   2  24     934596.00     933134.00      3904.68 o                         
  -3   3  24    2254561.00    2299258.00     14812.52 o                         
   0   3  24    2469804.00    2490781.00     16301.20 o                         
  -2   4  24    1184139.25    1189854.50     11116.64 o                         
  -4   5  24     796821.81     783556.19      4368.83 o                         
  -1   5  24     541181.94     543489.19      3190.67 o                         
  -6   6  24     190357.06     186429.47      2504.82 o                         
  -3   6  24     372711.56     372774.59      2611.35 o                         
   0   6  24     736039.38     741181.75     16048.93 o                         
  -5   7  24     865082.00     891455.00      5956.78 o                         
  -2   7  24     738312.81     755262.25      5301.42 o                         
  -7   8  24     473010.78     495370.34      3992.22 o                         
  -4   8  24     334004.41     338192.00      3325.22 o                         
  -1   8  24     226725.39     226580.98      2299.78 o                         
  -9   9  24      35715.64      28948.31      1487.33 o                         
  -6   9  24     118508.43     112102.41      1635.61 o                         
  -3   9  24     264614.16     271112.53      2884.71 o                         
   0   9  24     193072.88     204979.11      3837.06 o                         
  -8  10  24     216615.70     225579.38      3051.83 o                         
  -5  10  24     366490.94     386061.03      4447.10 o                         
  -2  10  24     179952.39     190853.16      2694.00 o                         
  -7  11  24     124956.80     127126.16      3397.59 o                         
  -4  11  24      53801.75      46513.14      1651.24 o                         
  -2   3  25     141578.06     140784.02       858.11 o                         
  -1   4  25     181554.66     179879.98      1197.79 o                         
  -3   5  25       3948.57       3374.66       214.87 o                         
  -5   6  25       6511.74       5984.76       316.45 o                         
  -2   6  25      96826.81      97454.73       866.42 o                         
  -4   7  25      16831.46      16626.57       435.36 o                         
  -1   7  25      36868.12      36313.36       740.28 o                         
  -6   8  25       3728.70       3535.74       453.13 o                         
  -3   8  25        206.18       -110.15       419.70 o                         
  -8   9  25      37856.49      38260.63      1081.71 o                         
  -5   9  25       2511.91       1850.08       555.50 o                         
  -2   9  25        586.83       -554.96       618.44 o                         
  -7  10  25      16251.00      17077.92      1853.80 o                         
  -4  10  25       4844.77       4396.81       839.03 o                         
  -1  10  25         77.26          8.42       874.77 o                         
  -6  11  25         41.93       1013.27       924.49 o                         
  -3  11  25        118.62        117.37       906.15 o                         
   0   1  26      33730.25      35977.20       382.55 o                         
  -2   2  26     211220.48     210065.77      1579.60 o                         
  -1   3  26       8259.75       8525.73       214.88 o                         
  -3   4  26       7909.08       8426.80       214.88 o                         
   0   4  26         35.37        297.40       224.96 o                         
  -5   5  26     332524.59     343043.09      5898.38 o                         
  -2   5  26     269984.72     269518.41      2073.83 o                         
  -4   6  26      22649.94      23745.78       609.81 o                         
  -1   6  26       1397.02       1493.88       177.00 o                         
  -6   7  26       1971.92       2200.43       351.66 o                         
  -3   7  26       6318.63       5941.74       367.18 o                         
   0   7  26      42494.05      44195.91      1267.10 o                         
  -8   8  26      11364.75       9101.96       904.38 o                         
  -5   8  26      39725.53      40943.10       811.32 o                         
  -2   8  26       1452.39       1141.94       476.73 o                         
  -7   9  26        387.46        782.82       643.89 o                         
  -4   9  26       9073.45       8240.91       839.06 o                         
  -1   9  26       2524.98       1795.12       628.69 o                         
  -9  10  26       1062.62       1500.57       740.05 o                         
  -6  10  26       7425.21       4979.45       845.41 o                         
  -3  10  26      22030.69      22138.34      1463.58 o                         
  -8  11  26       8470.60       8193.10      1137.08 o                         
  -5  11  26       3402.49       2509.02      1190.24 o                         
  -1   2  27     303548.75     292967.97      1622.22 o                         
  -2   4  27      73398.60      74818.80       613.81 o                         
  -4   5  27      21448.18      19044.62       376.53 o                         
  -1   5  27       3945.26       2815.13       177.00 o                         
  -3   6  27      34005.52      32979.44       571.72 o                         
  -5   7  27       2882.68       1589.44       546.34 o                         
  -2   7  27      12935.89      12288.86       474.50 o                         
  -7   8  27       8688.05       7777.02       566.87 o                         
  -4   8  27      67879.07      71616.45      1114.27 o                         
  -1   8  27      53771.12      52196.42      1054.88 o                         
  -6   9  27      20175.35      17339.73       724.81 o                         
  -3   9  27      22085.51      20221.66       895.05 o                         
  -8  10  27       2620.53        930.24       753.89 o                         
  -5  10  27       1157.66       2511.81       738.87 o                         
  -2  10  27       1449.92       1750.61       779.21 o                         
  -7  11  27       5850.54       6215.41      1170.74 o                         
  -4  11  27       1324.10       1167.19      1019.83 o                         
  -1   1  28      42969.95      42747.29       573.88 o                         
   0   2  28     210874.31     214893.86      1949.19 o                         
  -2   3  28      67584.48      69417.21       534.77 o                         
  -4   4  28      19045.01      19763.43       676.04 o                         
  -1   4  28      68804.17      71432.91       898.20 o                         
  -3   5  28      73958.37      76247.34       720.95 o                         
   0   5  28     131886.19     137812.34      2436.15 o                         
  -5   6  28      24730.54      25575.90       515.53 o                         
  -2   6  28     105509.20     109453.88      1019.35 o                         
  -7   7  28      11226.14       9720.14       747.00 o                         
  -4   7  28        131.77        246.51       316.44 o                         
  -1   7  28      16170.42      15655.85       554.22 o                         
  -6   8  28       2094.32       1582.14       419.71 o                         
  -3   8  28      13400.99      12240.44       559.54 o                         
   0   8  28        777.38        287.26       746.94 o                         
  -8   9  28      14589.04      13857.03       811.16 o                         
  -5   9  28      33333.61      31267.92       955.43 o                         
  -2   9  28       4644.45       4661.58       701.78 o                         
  -7  10  28       3702.38       3817.22       828.90 o                         
  -4  10  28         66.39       -419.77       720.43 o                         
  -1  10  28        831.32       -440.58       914.10 o                         
  -6  11  28       1892.39        897.91      1171.01 o                         
  -3  11  28       5981.12       4467.28      1101.52 o                         
  -1   3  29      75618.91      73544.66       622.38 o                         
  -3   4  29     173696.70     169352.12      1641.98 o                         
  -2   5  29      12227.52      11722.17       275.17 o                         
  -4   6  29      64729.43      65748.59       766.65 o                         
  -1   6  29      37457.85      37215.05       655.40 o                         
  -6   7  29      25381.96      24456.59       617.32 o                         
  -3   7  29        869.05        866.76       316.44 o                         
  -5   8  29       1006.65        611.54       384.93 o                         
  -2   8  29       3484.31       3343.28       559.50 o                         
  -7   9  29      17714.49      17341.22       790.96 o                         
  -4   9  29      34854.36      32525.79      1023.54 o                         
  -1   9  29      28204.96      27118.57      1009.46 o                         
  -9  10  29        381.18        788.18       936.36 o                         
  -6  10  29       1643.11       1753.01       804.24 o                         
  -3  10  29      23083.99      22970.77      1159.47 o                         
  -5  11  29       2442.55       3057.96      1076.25 o                         
   0   0  30     266220.78     265003.09      5349.48 o                         
  -1   2  30      68329.91      67842.41       534.80 o                         
  -3   3  30      92497.41      96072.78      1039.56 o                         
   0   3  30      15537.55      16242.56       540.82 o                         
  -2   4  30       4572.16       4074.42       184.87 o                         
  -4   5  30       6121.93       5625.81       270.38 o                         
  -1   5  30        207.80        439.34       202.77 o                         
  -6   6  30       3490.79       3083.60       519.26 o                         
  -3   6  30       2484.88       2147.77       268.44 o                         
   0   6  30      63896.34      68579.02      4057.49 o                         
  -5   7  30       3881.26       3243.47       367.17 o                         
  -2   7  30      58501.25      60309.27       959.81 o                         
  -7   8  30       2301.02       2110.60       487.64 o                         
  -4   8  30       1327.14        499.14       448.77 o                         
  -1   8  30      21568.33      20488.99      1151.36 o                         
  -9   9  30      15571.98      14953.93      1338.35 o                         
  -6   9  30       4305.09       3840.21       776.86 o                         
  -3   9  30      36700.00      38592.55      1162.05 o                         
   0   9  30      48003.16      50539.55      2907.25 o                         
  -8  10  30       6938.65       5907.88      1034.48 o                         
  -5  10  30      24468.37      22784.69      1346.52 o                         
  -2  10  30      18332.79      15545.81       997.07 o                         
  -7  11  30       6985.60       8246.56      1174.20 o                         
  -4  11  30       2710.02       3772.33      1113.61 o                         
  -2   3  31      15624.07      15975.32       283.47 o                         
  -1   4  31     100944.64     100383.27       822.87 o                         
  -3   5  31      65152.64      64674.59       942.52 o                         
  -5   6  31      13259.07      12086.42       435.50 o                         
  -2   6  31       2621.68       2832.10       297.37 o                         
  -4   7  31      54575.75      54524.05       924.89 o                         
  -1   7  31      19601.81      17542.10       917.18 o                         
  -6   8  31      14265.92      13916.21       623.36 o                         
  -3   8  31      30903.33      31394.97       917.25 o                         
  -8   9  31       1586.35       1073.51       632.88 o                         
  -5   9  31      10103.05      10038.30       720.48 o                         
  -2   9  31       1435.61        804.81       917.06 o                         
  -7  10  31      18655.97      17018.57      1195.48 o                         
  -4  10  31      17755.33      15770.83      1046.14 o                         
  -1  10  31      18563.52      17394.66      1444.03 o                         
  -6  11  31       3862.84       4178.08      1269.64 o                         
   0   1  32       8121.97       9072.33       224.98 o                         
  -2   2  32     130644.50     131210.22      1426.47 o                         
  -1   3  32      54411.27      54610.29       576.03 o                         
  -3   4  32       1054.95       1023.00       202.77 o                         
   0   4  32      45826.62      44534.99       747.27 o                         
  -5   5  32      50695.37      51999.93       956.29 o                         
  -2   5  32      21971.79      22357.95       419.79 o                         
  -4   6  32      24597.91      24455.51       534.44 o                         
  -1   6  32      76787.83      78788.39      1011.10 o                         
  -6   7  32        167.65       -524.72       524.72 o                         
  -3   7  32        299.90        799.58       340.03 o                         
   0   7  32       2875.85       3244.41       860.31 o                         
  -8   8  32      57722.19      57218.37      1862.82 o                         
  -5   8  32       2642.35       1676.28       453.13 o                         
  -2   8  32       5523.46       5470.46       623.32 o                         
  -7   9  32       9123.76       9353.42       703.34 o                         
  -4   9  32      63260.96      66619.19      1483.51 o                         
  -1   9  32      14635.60      12368.63       878.11 o                         
  -9  10  32        513.21       -336.18       954.97 o                         
  -6  10  32       7434.51       7671.75      1026.06 o                         
  -3  10  32      19292.13      19094.01      1394.50 o                         
  -5  11  32      16276.50      16829.35      1419.54 o                         
  -1   2  33         75.86         40.55       159.07 o                         
  -2   4  33       2546.89       2210.88       237.23 o                         
  -4   5  33      32988.96      31938.37       503.71 o                         
  -1   5  33      12212.70      11560.67       327.63 o                         
  -3   6  33        399.28       -298.57       298.57 o                         
  -5   7  33      19798.27      19569.01       604.95 o                         
  -2   7  33      41706.07      40892.05       872.77 o                         
  -7   8  33      47515.80      46130.67       992.72 o                         
  -4   8  33       2359.58       2245.79       487.64 o                         
  -1   8  33      50037.99      50042.57      1109.13 o                         
  -6   9  33       2289.45       1812.19       656.93 o                         
  -3   9  33        373.34         44.77       628.68 o                         
  -8  10  33      30510.99      29730.56      1975.30 o                         
  -5  10  33        250.02        824.90       808.39 o                         
  -2  10  33      33065.16      31723.00      1296.23 o                         
  -1   1  34      17445.26      18597.44       478.04 o                         
   0   2  34       4252.08       4189.06       405.56 o                         
  -2   3  34     158674.48     160556.36      1348.58 o                         
  -4   4  34       2388.71       2637.82       382.36 o                         
  -1   4  34       4287.08       3514.48       257.27 o                         
  -3   5  34      52521.43      53130.42       645.57 o                         
   0   5  34      85109.32      85505.35      1396.97 o                         
  -5   6  34      45369.80      46426.72       759.07 o                         
  -2   6  34     102332.94     101261.46      1153.33 o                         
  -7   7  34      17948.10      17674.70       956.00 o                         
  -4   7  34        183.52        276.24       351.65 o                         
  -1   7  34       9756.87       8689.84       583.96 o                         
  -6   8  34       5012.09       3749.96       534.35 o                         
  -3   8  34       6006.55       5251.98       617.23 o                         
   0   8  34      40455.77      41583.79      1893.03 o                         
  -8   9  34      39453.76      39643.15      1214.11 o                         
  -5   9  34     119600.89     126079.52      2076.00 o                         
  -2   9  34      18388.92      15496.86       951.60 o                         
  -7  10  34      38287.21      36351.63      1471.98 o                         
  -4  10  34      17353.69      16275.00      1060.39 o                         
  -1   3  35        346.95        486.65       292.68 o                         
  -3   4  35      32263.04      30857.34       761.19 o                         
  -2   5  35      61868.70      60703.40       707.68 o                         
  -4   6  35        976.01        803.14       316.44 o                         
  -1   6  35       3796.58       3290.19       367.17 o                         
  -6   7  35      16718.76      16416.24       583.99 o                         
  -3   7  35      71485.51      70948.93      1073.72 o                         
  -5   8  35      25674.96      23215.50       956.24 o                         
  -2   8  35      20852.23      19793.32       890.21 o                         
  -7   9  35       4073.32       3407.92       788.66 o                         
  -4   9  35      13045.70      13093.24       834.78 o                         
  -1   9  35       2614.68       2838.09       766.23 o                         
  -6  10  35       7349.10       7500.92       963.01 o                         
  -3  10  35      27558.10      27295.84      1229.80 o                         
   0   0  36     294732.94     285052.25      4236.78 o                         
  -1   2  36    1493888.12    1469963.00      7992.25 o                         
  -3   3  36     956324.25     933075.31      9210.81 o                         
   0   3  36     246894.39     241782.14      2574.72 o                         
  -2   4  36     693169.38     691913.12      6324.03 o                         
  -4   5  36     474195.31     472912.44      3247.76 o                         
  -1   5  36     815944.00     825607.50      5100.56 o                         
  -6   6  36     790246.50     818950.88      8974.78 o                         
  -3   6  36     595790.50     596175.81      4226.96 o                         
   0   6  36     282671.22     276118.25      4029.83 o                         
  -5   7  36     172094.41     165359.77      1668.59 o                         
  -2   7  36     310699.03     311915.16      2932.74 o                         
  -7   8  36     126755.87     125250.21      1751.00 o                         
  -4   8  36     365710.19     373969.03      4401.28 o                         
  -1   8  36     292919.47     307746.56      3567.25 o                         
  -9   9  36     348533.38     378599.06      7345.82 o                         
  -6   9  36     397348.03     433854.72      5575.06 o                         
  -3   9  36     126778.30     122595.22      2147.14 o                         
   0   9  36      85795.30      83199.41      2705.02 o                         
  -8  10  36      92885.09      89963.45      2416.09 o                         
  -5  10  36      86322.54      83582.93      1956.15 o                         
  -2  10  36     118455.16     118914.01      2500.95 o                         
  -2   3  37     108020.37     104891.88      1390.63 o                         
  -1   4  37      93056.48      90377.86       976.23 o                         
  -3   5  37      12772.65      12170.03       448.82 o                         
  -5   6  37       7902.54       7591.97       435.48 o                         
  -2   6  37      48177.48      45404.20       714.54 o                         
  -4   7  37        387.73        946.27       367.16 o                         
  -1   7  37      16791.16      15272.01       753.97 o                         
  -6   8  37         13.61       -487.64       487.64 o                         
  -3   8  37       2648.77       2156.18       665.84 o                         
  -8   9  37      24357.40      26052.82      1091.49 o                         
  -5   9  37       4806.14       5223.92       792.50 o                         
  -2   9  37       1605.38        255.98       758.81 o                         
  -7  10  37      24567.15      25267.48      1462.31 o                         
  -4  10  37       7762.31       6859.02      1068.72 o                         
   0   1  38     110971.55     112595.20      1136.51 o                         
  -2   2  38       2389.53       2383.11       286.77 o                         
  -1   3  38      80655.38      82072.14       840.07 o                         
  -3   4  38     110716.50     114486.48       996.61 o                         
   0   4  38      39888.64      38195.62       844.77 o                         
  -5   5  38      52130.42      55047.09      1051.90 o                         
  -2   5  38       6527.66       6056.06       312.56 o                         
  -4   6  38     159816.44     165586.27      1576.26 o                         
  -1   6  38      58876.39      59109.73       932.04 o                         
  -6   7  38      21147.64      18214.86       657.02 o                         
  -3   7  38       2659.73       2540.25       465.82 o                         
   0   7  38       4193.49       3785.18       973.33 o                         
  -8   8  38       1018.49          7.11       874.61 o                         
  -5   8  38       8166.68       7352.32       643.92 o                         
  -2   8  38       2932.44       2196.74       675.92 o                         
  -7   9  38      11595.21      10747.44       806.91 o                         
  -4   9  38      45225.37      43184.39      1386.88 o                         
  -1   9  38      16132.02      15442.40      1044.58 o                         
  -6  10  38        309.48       2707.53       995.08 o                         
  -3  10  38       2859.69       3050.80      1004.57 o                         
  -1   2  39     261688.62     257907.22      1995.52 o                         
  -2   4  39      18513.19      18443.73       491.22 o                         
  -4   5  39      25258.45      22604.66       644.02 o                         
  -1   5  39       1069.25       1025.80       316.44 o                         
  -3   6  39      18773.32      19324.49       741.55 o                         
  -5   7  39       2355.89       1435.02       435.46 o                         
  -2   7  39        170.04        132.50       446.68 o                         
  -7   8  39      41938.23      40305.22      1046.30 o                         
  -4   8  39      16914.89      16314.57      1164.09 o                         
  -1   8  39      31371.27      29878.16      1113.94 o                         
  -6   9  39      13508.16      12458.42       917.13 o                         
  -3   9  39      24979.00      24457.26      1771.69 o                         
  -8  10  39       9639.62       9871.43      1245.56 o                         
  -5  10  39          4.07        702.95       936.56 o                         
  -2  10  39        409.42       -487.73       946.52 o                         
  -1   1  40        165.50        337.95       337.95 o                         
   0   2  40     196811.97     194816.17      2153.30 o                         
  -2   3  40       1280.08       1694.25       193.89 o                         
  -4   4  40       2084.28       2560.78       422.24 o                         
  -1   4  40      41113.61      40133.41       650.78 o                         
  -3   5  40     153323.38     156882.62      2266.23 o                         
   0   5  40     207688.95     218489.86      2708.03 o                         
  -5   6  40       1358.15       1081.46       396.97 o                         
  -2   6  40      10942.67      10769.52       515.47 o                         
  -7   7  40      24744.89      27020.70      1231.85 o                         
  -4   7  40       4213.42       3873.64       465.83 o                         
  -1   7  40       1340.36        437.35       571.55 o                         
  -6   8  40        110.59       -503.56       503.56 o                         
  -3   8  40      24245.02      24243.73       863.02 o                         
   0   8  40       5559.72       5199.10      1000.29 o                         
  -8   9  40        373.49       -132.48       917.05 o                         
  -5   9  40        900.61        871.21       670.81 o                         
  -2   9  40        228.49        706.55       975.59 o                         
  -7  10  40      26682.64      25788.20      1619.73 o                         
  -4  10  40       5153.47       5172.25      1061.37 o                         
  -1   3  41     122997.85     119556.73      1129.40 o                         
  -3   4  41     118137.62     118377.36      1135.29 o                         
  -2   5  41       1351.06       1646.77       383.14 o                         
  -4   6  41      32703.20      32047.18       780.29 o                         
  -1   6  41       2082.20       1497.03       448.78 o                         
  -6   7  41      73622.11      74454.27      1214.42 o                         
  -3   7  41       3767.30       3509.32       682.93 o                         
  -5   8  41       2945.56       2252.47       604.88 o                         
  -2   8  41       2858.23       2810.56       691.08 o                         
  -7   9  41       3985.48       1284.25       917.07 o                         
  -4   9  41       2013.95       2532.77       781.84 o                         
  -1   9  41      29353.96      28886.59      1344.92 o                         
  -6  10  41        601.91       -587.62      1001.11 o                         
  -3  10  41       3417.94       2246.32      1209.75 o                         
   0   0  42     327921.19     331054.91      4548.54 o                         
  -1   2  42      32040.71      32864.36       465.96 o                         
  -3   3  42     118209.81     121350.61      1618.28 o                         
   0   3  42      82875.20      81018.98      1329.00 o                         
  -2   4  42         25.30         10.53       198.54 o                         
  -4   5  42       2079.99       2062.12       353.99 o                         
  -1   5  42        121.59         15.02       353.99 o                         
  -6   6  42         52.80       1227.03      1013.86 o                         
  -3   6  42       4375.43       4286.85       435.47 o                         
   0   6  42      41413.66      44694.73      1575.49 o                         
  -5   7  42      10079.15      10499.85       593.65 o                         
  -2   7  42      39190.96      41219.93      1026.44 o                         
  -7   8  42       1332.51        618.60       670.83 o                         
  -4   8  42       4695.39       4246.82       720.45 o                         
  -1   8  42       5867.50       5949.97       874.80 o                         
  -6   9  42       2096.30       2048.95      1112.18 o                         
  -3   9  42      32267.49      32004.77      1243.81 o                         
  -5  10  42      16232.89      17677.46      1252.38 o                         
  -2   3  43      14037.26      14593.71       397.02 o                         
  -1   4  43     120727.22     120890.24      1325.47 o                         
  -3   5  43      26027.78      24143.59       623.43 o                         
  -5   6  43        743.48        812.80       405.42 o                         
  -2   6  43      23615.47      22694.18       696.70 o                         
  -4   7  43      47995.07      48461.91      1151.58 o                         
  -1   7  43      18585.46      18051.50       871.02 o                         
  -6   8  43      21306.06      19325.78       874.89 o                         
  -3   8  43      11285.62      10323.75       870.97 o                         
  -8   9  43       4298.38       5820.90      1023.33 o                         
  -5   9  43         85.40         -7.57       783.00 o                         
  -2   9  43         29.33       -361.42       874.77 o                         
  -4  10  43       6431.52       4962.55      1089.26 o                         
   0   1  44     125090.73     124689.78      1481.05 o                         
  -2   2  44       6955.88       7369.05       422.26 o                         
  -1   3  44        644.43        848.64       331.70 o                         
  -3   4  44     116701.20     122955.59      1628.14 o                         
   0   4  44     122540.12     122566.66      1787.94 o                         
  -5   5  44      23294.85      22660.16      1352.05 o                         
  -2   5  44       2405.53       2473.21       384.93 o                         
  -4   6  44      15575.19      14418.09       589.14 o                         
  -1   6  44       1434.40       1349.15       446.68 o                         
  -6   7  44      40033.88      41502.28       978.58 o                         
  -3   7  44      38580.47      40049.05       946.79 o                         
   0   7  44       3491.16       4435.19      1192.01 o                         
  -8   8  44        457.14        135.18      1051.47 o                         
  -5   8  44       6362.18       7000.69       720.46 o                         
  -2   8  44      42776.09      43121.55      1335.80 o                         
  -7   9  44      13676.26      13460.61      1070.37 o                         
  -4   9  44        714.52       1809.69       850.89 o                         
  -1   9  44       6096.73       5331.17       996.99 o                         
  -6  10  44       4127.03       2807.17      1365.85 o                         
  -1   2  45      15249.92      14940.79       448.83 o                         
  -2   4  45       8505.69       7292.72       397.00 o                         
  -4   5  45       9978.36       9351.24       748.15 o                         
  -1   5  45       2501.57       2357.82       682.92 o                         
  -3   6  45        686.75       1159.44       435.45 o                         
  -5   7  45      15098.54      12755.40       670.88 o                         
  -2   7  45      38444.21      37387.26      1075.41 o                         
  -7   8  45      20978.60      20065.60      1151.34 o                         
  -4   8  45      10430.91       9351.36       775.14 o                         
  -1   8  45      64901.57      65787.74      1632.79 o                         
  -6   9  45       7606.88       7956.23      1034.17 o                         
  -3   9  45        235.73        -39.83       738.87 o                         
  -5  10  45          7.99       -692.92      1112.17 o                         
  -1   1  46     116233.37     117963.35      2097.54 o                         
   0   2  46      25582.73      25419.79       764.87 o                         
  -2   3  46        518.51        614.86       257.26 o                         
  -4   4  46     104144.20     108551.61      5208.74 o                         
  -1   4  46      41624.46      41147.53       754.13 o                         
  -3   5  46      70681.05      70192.64      1757.01 o                         
   0   5  46      58757.58      58260.84      1364.50 o                         
  -5   6  46        960.95        811.09       435.46 o                         
  -2   6  46       6846.68       6550.88       534.36 o                         
  -7   7  46      46080.66      47809.38      4056.64 o                         
  -4   7  46      93106.45      94678.44      1757.17 o                         
  -1   7  46      22014.51      22582.09       992.55 o                         
  -6   8  46      56823.50      59321.90      1339.62 o                         
  -3   8  46      48014.85      48991.46      1331.89 o                         
   0   8  46      11986.06      11993.05      2433.44 o                         
  -8   9  46      13420.64      12200.23      1284.44 o                         
  -5   9  46       5165.70       5437.02       903.08 o                         
  -2   9  46      18615.01      14789.30      1287.92 o                         
  -1   3  47      10473.58       9908.10       397.00 o                         
  -3   4  47        686.74        782.33       340.03 o                         
  -2   5  47      34534.77      33465.96       766.42 o                         
  -4   6  47          3.99        190.25       542.71 o                         
  -1   6  47       9515.00      10000.08       669.01 o                         
  -6   7  47       1566.02       1063.36       534.34 o                         
  -3   7  47      43926.36      42760.97      1056.87 o                         
  -5   8  47      18598.63      16489.80       936.47 o                         
  -2   8  47      13889.46      13528.81       966.12 o                         
  -7   9  47       8056.59       7909.79      1060.32 o                         
  -4   9  47       9835.52       7388.73       897.58 o                         
   0   0  48    1462809.62    1481777.62     21292.52 o                         
  -1   2  48     447483.56     439014.97      3257.75 o                         
  -3   3  48     411297.88     413434.16      4260.56 o                         
   0   3  48     640435.12     643778.94      6096.20 o                         
  -2   4  48     498820.84     496082.00      5347.69 o                         
  -4   5  48     441832.19     452631.66      3973.79 o                         
  -1   5  48     290799.12     286797.41      2734.72 o                         
  -6   6  48      44725.59      36878.02      2028.33 o                         
  -3   6  48     347310.06     355258.12      3197.50 o                         
   0   6  48     406544.88     429720.28      6387.65 o                         
  -5   7  48     352263.44     371897.62      3554.38 o                         
  -2   7  48     209882.86     212421.97      2662.40 o                         
  -7   8  48     292066.84     314224.66      3967.99 o                         
  -4   8  48     136257.67     136335.62      2150.44 o                         
  -1   8  48      77029.97      73368.37      1823.93 o                         
  -6   9  48      52492.89      45512.21      1520.93 o                         
  -3   9  48     216411.20     222383.81      3824.92 o                         
  -2   3  49      49109.40      48319.18       722.22 o                         
  -1   4  49      36614.13      36486.43       917.31 o                         
  -3   5  49      13484.78      12273.46       917.14 o                         
  -5   6  49      10898.67       9789.65       602.69 o                         
  -2   6  49      15999.63      15003.52       639.52 o                         
  -4   7  49       3075.49       3232.04       575.91 o                         
  -1   7  49       2435.21       1223.76       780.48 o                         
  -6   8  49       2413.26       2325.98       788.53 o                         
  -3   8  49       7090.99       6041.45       834.74 o                         
  -5   9  49       5849.64       5851.01       958.11 o                         
  -2   9  49       3184.96       2549.67      1482.92 o                         
   0   1  50      47096.02      48405.34       904.68 o                         
  -2   2  50     112883.48     118171.08      1576.49 o                         
  -1   3  50      28543.88      28361.37       602.78 o                         
  -3   4  50       7721.39       6952.45       800.03 o                         
   0   4  50      52366.33      51802.60      1288.28 o                         
  -5   5  50     190201.19     197301.48      3519.41 o                         
  -2   5  50     100830.01     100790.62      1420.45 o                         
  -4   6  50       3631.18       4539.15       534.35 o                         
  -1   6  50        207.33       -583.92       583.92 o                         
  -6   7  50       5742.51       5574.63       731.20 o                         
  -3   7  50      39261.04      39092.54      1095.53 o                         
   0   7  50      50680.12      50281.21      2054.12 o                         
  -8   8  50       2276.76       1171.59      1287.80 o                         
  -5   8  50      47950.64      46272.55      1405.78 o                         
  -2   8  50      23724.89      22018.14      1182.04 o                         
  -7   9  50        189.35       1025.23      1078.28 o                         
  -4   9  50       7748.03       8805.36      1091.38 o                         
  -1   2  51     118078.24     118471.72      1217.81 o                         
  -2   4  51      11572.63      12093.52       571.59 o                         
  -4   5  51       3207.26       2420.75       487.65 o                         
  -1   5  51        281.54        529.91       453.12 o                         
  -3   6  51      10516.48       9542.22       588.60 o                         
  -5   7  51      14646.71      13819.08       753.95 o                         
  -2   7  51       8175.93       8014.89      1003.47 o                         
  -7   8  51      65848.39      67686.37      1834.83 o                         
  -4   8  51      12241.34      12016.17       887.77 o                         
  -1   8  51        877.64       1744.81       924.50 o                         
  -6   9  51       3487.80       2988.97       924.51 o                         
  -3   9  51      21980.92      20328.40      1304.64 o                         
  -1   1  52      37106.34      36981.33      1555.06 o                         
   0   2  52      41911.50      43216.66      1622.72 o                         
  -2   3  52       2287.13       2350.87       367.17 o                         
  -4   4  52      27982.38      27428.01      1149.27 o                         
  -1   4  52      93383.57      95566.34      1244.43 o                         
  -3   5  52      28116.61      26248.49       818.99 o                         
   0   5  52      81573.01      85173.70      1961.23 o                         
  -5   6  52      12727.90      12746.26       685.68 o                         
  -2   6  52      25872.22      26706.45       896.69 o                         
  -7   7  52       1518.93       2906.42      1051.47 o                         
  -4   7  52       8922.06       8430.80       658.45 o                         
  -1   7  52      14214.65      14425.80       894.29 o                         
  -6   8  52       9235.88       9023.60       894.26 o                         
  -3   8  52        329.97        901.21       792.48 o                         
   0   8  52        208.93        997.54      1486.99 o                         
  -5   9  52       1089.29       1734.84      1007.12 o                         
  -1   3  53      53540.35      52865.84       910.97 o                         
  -3   4  53      59666.45      59440.72      1051.60 o                         
  -2   5  53        491.59        -27.04       546.33 o                         
  -4   6  53      56333.32      58228.68      1176.02 o                         
  -1   6  53       2357.77       2232.10       691.07 o                         
  -6   7  53      55740.54      57217.90      1382.61 o                         
  -3   7  53      19459.99      16774.42       917.42 o                         
  -5   8  53       5102.07       3951.76       956.10 o                         
  -2   8  53      12422.96       8927.32      1107.63 o                         
  -4   9  53        235.77       1255.63      1287.78 o                         
   0   0  54     147677.91     148687.38      2951.84 o                         
  -1   2  54      70826.88      73230.59       955.75 o                         
  -3   3  54      28800.67      28292.54      1038.71 o                         
   0   3  54      43543.06      41995.33      1487.48 o                         
  -2   4  54       7601.09       7071.46       663.44 o                         
  -4   5  54       6938.66       6470.07       571.57 o                         
  -1   5  54       7229.19       6280.17       555.52 o                         
  -6   6  54       8179.47       8454.13      1051.52 o                         
  -3   6  54       8684.05       9015.49       632.91 o                         
   0   6  54      23901.08      23698.58      3042.04 o                         
  -5   7  54      12329.75      11450.01       775.15 o                         
  -2   7  54      18497.36      18838.09      1004.67 o                         
  -7   8  54         24.29       -938.07       938.07 o                         
  -4   8  54       4720.92       5218.62       854.43 o                         
  -1   8  54       1480.60       2333.27      1002.75 o                         
  -2   3  55      28057.12      27647.78       657.06 o                         
  -1   4  55      83486.46      83760.70      1193.27 o                         
  -3   5  55       2995.44       1783.56       526.83 o                         
  -5   6  55       1236.58       1839.65       721.94 o                         
  -2   6  55      36426.89      36262.85      1131.95 o                         
  -4   7  55      25240.69      24319.94       946.67 o                         
  -1   7  55      25554.24      24811.56      1198.81 o                         
  -6   8  55      15359.21      15040.16      1148.15 o                         
  -3   8  55       5947.84       5455.45       955.25 o                         
   0   1  56       3241.64       2798.67       449.92 o                         
  -2   2  56      91075.69      95159.64      3381.85 o                         
  -1   3  56      45828.55      46349.70       843.14 o                         
  -3   4  56       8854.13       8383.60       555.53 o                         
   0   4  56        415.33        -67.59       669.11 o                         
  -5   5  56     194658.31     209728.53      3451.57 o                         
  -2   5  56      89591.35      92000.01      1351.67 o                         
  -4   6  56      11572.67       9892.41       707.34 o                         
  -1   6  56      13699.00      14107.29       975.67 o                         
  -6   7  56        586.43        371.92       670.81 o                         
  -3   7  56       5798.35       4526.67       799.72 o                         
   0   7  56      29808.00      25864.45      2366.09 o                         
  -5   8  56      19938.62      19355.00      1145.20 o                         
  -2   8  56       2441.96       2568.48       997.08 o                         
  -1   2  57      46713.74      44988.93       811.37 o                         
  -2   4  57       6230.14       6356.47       521.17 o                         
  -4   5  57       2435.14       2226.55       571.55 o                         
  -1   5  57       2441.96       1938.92       555.50 o                         
  -3   6  57       2296.49       2038.66       602.65 o                         
  -5   7  57       7890.33       7992.17       839.44 o                         
  -2   7  57      14009.48      13828.83      1307.40 o                         
  -4   8  57       6853.81       7013.58       946.58 o                         
  -1   1  58      35433.79      36400.62       941.87 o                         
   0   2  58      27102.31      26325.18      1000.46 o                         
  -2   3  58      39478.03      40344.25       995.38 o                         
  -4   4  58       3722.38       2234.52       808.31 o                         
  -1   4  58      74243.23      72197.97      1835.04 o                         
  -3   5  58      13479.34      13051.43       707.35 o                         
   0   5  58        584.08       2234.05       904.32 o                         
  -5   6  58     109970.84     117862.24      1833.84 o                         
  -2   6  58      90391.28      90965.46      1589.95 o                         
  -7   7  58       6963.14       5215.04      1328.07 o                         
  -4   7  58       5412.23       5661.33       758.83 o                         
  -1   7  58      26184.17      24152.24      1335.64 o                         
  -6   8  58       7369.38       6567.43      1136.11 o                         
  -3   8  58       6025.86       6035.85      1029.60 o                         
  -1   3  59      26339.75      25686.86       775.23 o                         
  -3   4  59       3034.14       1883.25       666.10 o                         
  -2   5  59      18355.12      16217.76       724.80 o                         
  -4   6  59       1962.54       2264.82       670.82 o                         
  -1   6  59       4343.95       3690.28       714.28 o                         
  -6   7  59       1627.75       -317.80       936.57 o                         
  -3   7  59      17209.65      16314.97      1084.00 o                         
  -5   8  59       7031.98       5104.77      1170.75 o                         
   0   0  60     328338.41     325202.00      6315.22 o                         
  -1   2  60     335701.38     344037.97      3324.98 o                         
  -3   3  60     304053.69     309568.59      4159.38 o                         
   0   3  60     285614.62     288240.53      4019.19 o                         
  -2   4  60     252722.62     257577.03      3303.15 o                         
  -4   5  60     171611.05     173591.55      2304.96 o                         
  -1   5  60     263591.31     271327.66      2896.04 o                         
  -6   6  60     369206.72     401894.53      6037.81 o                         
  -3   6  60     186133.81     187974.70      2719.19 o                         
   0   6  60      31020.81      24829.79      1712.95 o                         
  -5   7  60      98864.64      96439.70      1782.99 o                         
  -2   7  60     170743.91     171485.94      3408.14 o                         
  -4   8  60     117996.89     119625.18      2546.06 o                         
  -2   3  61      11461.93       9991.70       652.30 o                         
  -1   4  61       5044.37       4590.91       571.56 o                         
  -3   5  61      15683.43      14460.92       738.94 o                         
  -5   6  61       8464.76       8216.71      1424.43 o                         
  -2   6  61       6889.00       8059.81       856.57 o                         
  -4   7  61       7567.71       7045.58      1502.47 o                         
  -1   7  61        576.41        -13.83      1034.56 o                         
   0   1  62      29159.03      31532.14      1051.68 o                         
  -2   2  62      32877.29      32294.38      1328.32 o                         
  -1   3  62      80951.81      82295.42      1372.00 o                         
  -3   4  62      38796.31      38367.07      1004.81 o                         
   0   4  62       9390.82       9192.27      3109.36 o                         
  -5   5  62         67.38        103.37       808.29 o                         
  -2   5  62       3014.64       3827.63       691.08 o                         
  -4   6  62      76163.28      78517.05      1546.04 o                         
  -1   6  62      65833.84      66854.73      2512.44 o                         
  -6   7  62      16268.85      13866.36      1229.36 o                         
  -3   7  62       1383.74        503.00       856.54 o                         
  -1   2  63      28466.85      25883.19       834.87 o                         
  -2   4  63      12987.86      11776.82       750.54 o                         
  -4   5  63       3192.81       2899.63       697.58 o                         
  -1   5  63       2247.90        871.93       665.84 o                         
  -3   6  63       5354.40       4596.04       720.45 o                         
  -5   7  63      27509.20      26340.56      1232.67 o                         
  -2   7  63       5061.87       6173.44      1111.50 o                         
  -1   1  64       8682.89       8548.63       844.52 o                         
   0   2  64      82717.88      88166.73      2028.86 o                         
  -2   3  64       8485.28       8840.89       720.47 o                         
  -4   4  64       5729.29       5885.85      1554.64 o                         
  -1   4  64      10986.85       9832.47       775.15 o                         
  -3   5  64      31015.78      30587.66      1034.64 o                         
   0   5  64      75542.06      71995.95      2425.99 o                         
  -5   6  64       4278.45       4418.18       788.54 o                         
  -2   6  64        400.53       -806.85       806.85 o                         
  -4   7  64        104.23       -374.84       975.57 o                         
  -1   3  65      10325.03       9788.92       720.48 o                         
  -3   4  65      48358.18      49107.11      1227.63 o                         
  -2   5  65       1209.41        374.35       742.14 o                         
  -4   6  65      37818.16      36409.32      1250.68 o                         
  -1   6  65        519.43       -878.03       878.03 o                         
  -3   7  65      24934.07      25249.06      1392.42 o                         
   0   0  66     209387.30     224964.56      7716.26 o                         
  -1   2  66       7880.23       8184.06       707.34 o                         
  -3   3  66      38771.52      37890.68      3718.42 o                         
   0   3  66      84333.77      90168.65      2306.80 o                         
  -2   4  66        671.71        423.57       644.59 o                         
  -4   5  66       1053.28       1307.05       676.75 o                         
  -1   5  66         73.10       -574.52       743.50 o                         
  -3   6  66         14.62          4.40       776.46 o                         
  -2   3  67      34866.68      33316.73      1131.93 o                         
  -1   4  67      62232.05      60588.76      1504.10 o                         
  -3   5  67        267.58        833.09       691.07 o                         
  -5   6  67         36.75       1075.36       799.69 o                         
  -2   6  67      19791.33      18549.68      1502.58 o                         
   0   1  68      39399.88      37818.15      2366.28 o                         
  -2   2  68       2474.10       3041.62       955.89 o                         
  -1   3  68      33490.09      33236.81      1107.78 o                         
  -3   4  68      92948.84     100113.18      2010.87 o                         
   0   4  68      70009.80      69868.96      2300.26 o                         
  -5   5  68      11004.53      12722.81      1396.06 o                         
  -2   5  68       2006.79        566.06       788.53 o                         
  -4   6  68      37904.38      39694.71      1558.36 o                         
  -1   6  68      20207.37      17403.73      1250.54 o                         
  -1   2  69      50387.18      51234.05      1522.41 o                         
  -2   4  69       7536.07       6667.87       796.89 o                         
  -4   5  69       2849.06       2799.79       796.87 o                         
  -1   5  69       4610.56       3256.86      1151.22 o                         
  -3   6  69       3296.17       2950.09      1001.12 o                         
  -1   1  70       8926.07       8331.00      1554.67 o                         
   0   2  70     113697.80     116383.98      2695.74 o                         
  -2   3  70      29034.77      28475.15      1046.21 o                         
  -4   4  70      54527.18      53590.92      1958.44 o                         
  -1   4  70      13681.53      12428.13      1053.53 o                         
  -3   5  70      55284.00      55873.57      1551.58 o                         
   0   5  70     124866.55     133380.80      4204.07 o                         
  -1   3  71      27940.98      26232.68      2127.15 o                         
  -3   4  71       8831.90       6955.24       862.93 o                         
  -2   5  71      10308.76       9719.13      1283.66 o                         
   0   0  72      91933.84      89483.12      3899.66 o                         
  -1   2  72     213386.66     220765.86      2951.80 o                         
  -3   3  72      83247.95      79819.14      2907.87 o                         
   0   3  72     165761.61     167800.17      4059.54 o                         
  -2   4  72     152005.81     155284.59      3027.10 o                         
  -4   5  72     162944.91     166599.56      2837.10 o                         
  -1   5  72      82860.01      77780.01      2772.01 o                         
  -2   3  73       2632.57       2647.34       802.68 o                         
  -1   4  73       1045.45        542.84       883.05 o                         
  -3   5  73      15329.12      12769.89      1502.54 o                         
   0   1  74      47311.87      45625.13      4259.45 o                         
  -2   2  74      40491.60      39630.94      1883.71 o                         
  -1   3  74       9281.14       9842.85      1170.77 o                         
  -3   4  74      45190.75      45501.01      1491.03 o                         
   0   4  74      56038.49      57036.25      2500.25 o                         
  -1   2  75       5863.15       6555.96      1053.67 o                         
  -2   4  75       3292.00       3020.03       997.10 o                         
  -1   1  76      18099.71      16562.29      1461.07 o                         
   0   2  76      16539.91      18423.27      1720.61 o                         
  -2   3  76       1008.10        500.31       931.63 o                         
  -1   3  77       3168.63       2873.61       971.32 o                         
   0   0  78      51739.74      60995.20      6358.00 o                         
  -1   2  78      35684.73      35722.73      1477.93 o                         
                                                                                
